# Supplementary material for: Bis{N-benzyl-N-[2-(thio­phen-2-yl)eth­yl]di­thio­carbamato-κ2 S,S′}lead(II)
Source: Acta Crystallogr Sect E Struct Rep Online. 2013 Jul 17;69(Pt 8):m457. doi: 10.1107/S1600536813019259 (PMC3793692; doi:10.1107/S1600536813019259)
Supplement: Supplementary file 1 [file e-69-0m457-sup1.cif]

##############################################################################
#                                                                            #
# This CIF contains the data in a paper accepted for publication in          #
# Acta Crystallographica Section E. It conforms to the requirements of       #
# Notes for Authors for Acta Crystallographica Section E, and has been       #
# peer reviewed under the auspices of the IUCr Commission on Journals.       #
#                                                                            #
# Full details of the Crystallographic Information File format               #
# are given in the paper "The Crystallographic Information File (CIF):       #
# a New Standard Archive File for Crystallography" by S. R. Hall, F. H.      #
# Allen and I. D. Brown [Acta Cryst. (1991), A47, 655-685].                  #
#                                                                            #
# The current version of the core CIF dictionary is obtainable from          #
# ftp://ftp.iucr.org/pub/cif_core.dic.                                       #
#                                                                            #
# Software is freely available for graphical display of the structure(s)     #
# in this CIF. For information consult the CIF software page                 #
# http://www.iucr.org/resources/cif/software.                                #
#                                                                            #
# This file may be used for bona fide research purposes within the           #
# scientific community so long as proper attribution is given to the journal # 
# article from which it was obtained.                                        #
#                                                                            #
##############################################################################
data_I
_audit_creation_method     SHELXL-2013
_chemical_name_systematic
;\
Bis{<i>N</i>-benzyl-<i>N</i>-[2-(thiophen-2-yl)ethyl]dithiocarbamato-\
\k^2^<i>S</i>,<i>S</i>'}lead(II)
;
_chemical_name_common     ?
_chemical_formula_moiety     'C28 H28 N2 Pb S6'
_chemical_formula_sum     'C28 H28 N2 Pb S6'
_chemical_formula_iupac     '[Pb (C14 H14 N S3)2]'
_chemical_formula_weight     792.07
_chemical_melting_point     ?
_shelx_space_group_comment
;
The symmetry employed for this shelxl refinement is uniquely defined
by the following loop, which should always be used as a source of
symmetry information in preference to the above space-group names.
They are only intended as comments.
;
_space_group_crystal_system     monoclinic
_space_group_name_H-M_alt     'C 2/c'
_space_group_name_Hall     '-C 2yc'
loop_
    _space_group_symop_operation_xyz
    'x, y, z'
    '-x, y, -z+1/2'
    'x+1/2, y+1/2, z'
    '-x+1/2, y+1/2, -z+1/2'
    '-x, -y, -z'
    'x, -y, z-1/2'
    '-x+1/2, -y+1/2, -z'
    'x+1/2, -y+1/2, z-1/2'
_cell_length_a     27.459(2)
_cell_length_b     5.5580(4)
_cell_length_c     19.4670(15)
_cell_angle_alpha     90
_cell_angle_beta     100.168(2)
_cell_angle_gamma     90
_cell_volume     2924.3(4)
_cell_formula_units_Z     4
_cell_measurement_reflns_used     8428
_cell_measurement_theta_min     2.5
_cell_measurement_theta_max     27.6
_cell_measurement_temperature     292(2)
_exptl_crystal_description     needle
_exptl_crystal_colour     yellow
_exptl_crystal_size_max     0.200
_exptl_crystal_size_mid     0.080
_exptl_crystal_size_min     0.060
_exptl_crystal_density_diffrn     1.799
_exptl_crystal_density_meas     ?
_exptl_crystal_density_method     'not measured'
_exptl_crystal_F_000     1552
_exptl_absorpt_coefficient_mu     6.220
_exptl_absorpt_correction_type     multi-scan
_exptl_absorpt_process_details     '(<i>SADABS</i>; Bruker, 2001)'
_shelx_estimated_absorpt_T_min     0.369
_shelx_estimated_absorpt_T_max     0.707
_exptl_absorpt_correction_T_min     0.699
_exptl_absorpt_correction_T_max     0.707
_exptl_special_details     ?
_diffrn_ambient_temperature     292(2)
_diffrn_radiation_type     MoK\a
_diffrn_radiation_wavelength     0.71073
_diffrn_radiation_source     'fine-focus sealed tube'
_diffrn_measurement_device_type     'Bruker SMART APEX CCD area-detector'
_diffrn_measurement_method     '\w scans'
_diffrn_detector_area_resol_mean     ?
_diffrn_reflns_number     16187
_diffrn_reflns_av_R_equivalents     0.0225
_diffrn_reflns_theta_min     2.126
_diffrn_reflns_theta_max     28.002
_diffrn_reflns_theta_full     25.242
_diffrn_measured_fraction_theta_max     0.985
_diffrn_measured_fraction_theta_full     0.999
_diffrn_reflns_limit_h_min     -35
_diffrn_reflns_limit_h_max     35
_diffrn_reflns_limit_k_min     -7
_diffrn_reflns_limit_k_max     7
_diffrn_reflns_limit_l_min     -25
_diffrn_reflns_limit_l_max     25
_refine_special_details
;
;
_reflns_number_total     3487
_reflns_number_gt     3089
_reflns_threshold_expression     I>2\s(I)
_refine_ls_structure_factor_coef     Fsqd
_refine_ls_matrix_type     full
_refine_ls_R_factor_all     0.0304
_refine_ls_R_factor_gt     0.0255
_refine_ls_wR_factor_gt     0.0712
_refine_ls_wR_factor_ref     0.0743
_refine_ls_goodness_of_fit_ref     1.007
_refine_ls_restrained_S_all     1.068
_refine_ls_number_reflns     3487
_refine_ls_number_parameters     172
_refine_ls_number_restraints     23
_refine_ls_hydrogen_treatment     constr
_refine_ls_weighting_scheme     calc
_refine_ls_weighting_details
;
 w=1/[\s^2^(Fo^2^)+(0.0483P)^2^+2.5197P]
 where P=(Fo^2^+2Fc^2^)/3
;
_atom_sites_solution_hydrogens     geom
_atom_sites_solution_primary     ?
_atom_sites_solution_secondary     ?
_refine_ls_shift/su_max     0.001
_refine_ls_shift/su_mean     0.000
_refine_diff_density_max     0.905
_refine_diff_density_min     -0.842
_refine_ls_extinction_method     none
_refine_ls_extinction_coef     .
loop_
    _atom_type_symbol
    _atom_type_description
    _atom_type_scat_dispersion_real
    _atom_type_scat_dispersion_imag
    _atom_type_scat_source
    'C' 'C' 0.0033 0.0016
                         'International Tables Vol C Tables 4.2.6.8 and 6.1.1.4'
    'H' 'H' 0.0000 0.0000
                         'International Tables Vol C Tables 4.2.6.8 and 6.1.1.4'
    'N' 'N' 0.0061 0.0033
                         'International Tables Vol C Tables 4.2.6.8 and 6.1.1.4'
    'S' 'S' 0.1246 0.1234
                         'International Tables Vol C Tables 4.2.6.8 and 6.1.1.4'
    'Pb' 'Pb' -3.3944 10.1111
                         'International Tables Vol C Tables 4.2.6.8 and 6.1.1.4'
_computing_data_collection     'SMART (Bruker, 2001)'
_computing_cell_refinement     'SAINT (Bruker, 2001)'
_computing_data_reduction     'SAINT (Bruker, 2001)'
_computing_structure_solution     'SIR92 (Altomare <i>et al.</i>, 1993)'
_computing_structure_refinement     'SHELXL2013 (Sheldrick, 2008)'
_computing_molecular_graphics
;
ORTEP-3 for Windows (Farrugia, 2012) and PLATON (Spek, 2009)
;
_computing_publication_material
;
SHELXL2013 (Sheldrick, 2008); PLATON (Spek, 2009)
;
loop_
    _atom_site_type_symbol
    _atom_site_label
    _atom_site_fract_x
    _atom_site_fract_y
    _atom_site_fract_z
    _atom_site_U_iso_or_equiv
    _atom_site_adp_type
    _atom_site_calc_flag
    _atom_site_occupancy
    _atom_site_disorder_assembly
    _atom_site_disorder_group
    Pb Pb1 0.5000 1.14399(3) 0.7500 0.06000(9) Uani d 1 . .
    S S1 0.42993(3) 0.80812(17) 0.71606(4) 0.0567(2) Uani d 1 . .
    S S2 0.49150(3) 0.95155(16) 0.61228(4) 0.05250(18) Uani d 1 . .
    N N1 0.42564(10) 0.5970(5) 0.59289(13) 0.0471(5) Uani d 1 . .
    C C1 0.44701(10) 0.7691(6) 0.63555(14) 0.0422(5) Uani d 1 . .
    C C2 0.38975(13) 0.4246(6) 0.61323(18) 0.0540(7) Uani d 1 . .
    H H2A 0.3901 0.4389 0.6630 0.065 Uiso calc 1 . .
    H H2B 0.4000 0.2623 0.6042 0.065 Uiso calc 1 . .
    C C3 0.33791(14) 0.4638(10) 0.5748(3) 0.0812(13) Uani d 1 . .
    H H3A 0.3287 0.6302 0.5805 0.097 Uiso calc 1 A 1
    H H3B 0.3370 0.4356 0.5255 0.097 Uiso calc 1 A 1
    S S3 0.28129(10) 0.3223(5) 0.67259(11) 0.0953(8) Uani d 0.713(7) B 1
    C C4 0.3015(4) 0.3061(14) 0.5993(4) 0.0749(18) Uani d 0.713(7) B 1
    C C5 0.2819(4) 0.1084(14) 0.5602(4) 0.098(2) Uani d 0.713(7) B 1
    H H5 0.2893 0.0692 0.5168 0.118 Uiso calc 0.713(7) B 1
    C C6 0.2487(2) -0.0298(10) 0.5950(4) 0.087(2) Uani d 0.713(7) B 1
    H H6 0.2320 -0.1674 0.5766 0.105 Uiso calc 0.713(7) B 1
    C C7 0.2449(3) 0.0673(15) 0.6581(4) 0.096(3) Uani d 0.713(7) B 1
    H H7 0.2256 0.0057 0.6887 0.115 Uiso calc 0.713(7) B 1
    S S3' 0.2817(3) 0.0438(10) 0.5716(4) 0.098(2) Uani d 0.287(7) B 2
    C C4' 0.3056(10) 0.273(4) 0.5972(14) 0.0749(18) Uani d 0.287(7) B 2
    C C5' 0.2874(9) 0.372(3) 0.6629(9) 0.0953(8) Uani d 0.287(7) B 2
    H H5' 0.2978 0.5133 0.6868 0.114 Uiso calc 0.287(7) B 2
    C C6' 0.2511(6) 0.204(3) 0.6800(6) 0.087(2) Uani d 0.287(7) B 2
    H H6' 0.2344 0.2224 0.7174 0.105 Uiso calc 0.287(7) B 2
    C C7' 0.2443(6) 0.015(3) 0.6342(9) 0.096(3) Uani d 0.287(7) B 2
    H H7' 0.2226 -0.1114 0.6364 0.115 Uiso calc 0.287(7) B 2
    C C8 0.44094(12) 0.5488(6) 0.52616(16) 0.0519(7) Uani d 1 . .
    H H8A 0.4392 0.3766 0.5180 0.062 Uiso calc 1 . .
    H H8B 0.4753 0.5963 0.5298 0.062 Uiso calc 1 . .
    C C9 0.41122(7) 0.6731(3) 0.46313(8) 0.0426(6) Uani d 1 . .
    C C10 0.41287(8) 0.5775(3) 0.39761(10) 0.0541(7) Uani d 1 . .
    H H10 0.4307 0.4373 0.3936 0.065 Uiso calc 1 . .
    C C11 0.38794(9) 0.6913(4) 0.33807(8) 0.0647(9) Uani d 1 . .
    H H11 0.3890 0.6273 0.2942 0.078 Uiso calc 1 . .
    C C12 0.36135(9) 0.9008(4) 0.34405(9) 0.0665(9) Uani d 1 . .
    H H12 0.3447 0.9769 0.3042 0.080 Uiso calc 1 . .
    C C13 0.35970(8) 0.9964(3) 0.40957(11) 0.0597(8) Uani d 1 . .
    H H13 0.3419 1.1366 0.4136 0.072 Uiso calc 1 . .
    C C14 0.38463(8) 0.8826(3) 0.46911(8) 0.0513(7) Uani d 1 . .
    H H14 0.3835 0.9466 0.5129 0.062 Uiso calc 1 . .
loop_
    _atom_site_aniso_label
    _atom_site_aniso_U_11
    _atom_site_aniso_U_22
    _atom_site_aniso_U_33
    _atom_site_aniso_U_12
    _atom_site_aniso_U_13
    _atom_site_aniso_U_23
    Pb1 0.06332(13) 0.04215(11) 0.06445(13) 0.000 -0.01642(8) 0.000
    S1 0.0622(5) 0.0666(5) 0.0418(4) -0.0148(4) 0.0101(3) -0.0066(3)
    S2 0.0442(4) 0.0575(4) 0.0549(4) -0.0057(3) 0.0064(3) 0.0094(3)
    N1 0.0475(13) 0.0506(13) 0.0428(12) -0.0029(10) 0.0064(10) -0.0014(10)
    C1 0.0369(12) 0.0451(14) 0.0425(13) 0.0017(11) 0.0009(10) 0.0046(12)
    C2 0.0555(17) 0.0498(16) 0.0543(17) -0.0029(14) 0.0028(14) 0.0007(14)
    C3 0.0510(19) 0.089(3) 0.101(3) 0.0012(19) 0.0061(19) 0.044(3)
    S3 0.0902(14) 0.1277(18) 0.0723(11) -0.0234(11) 0.0257(9) 0.0052(10)
    C4 0.046(2) 0.079(4) 0.098(3) 0.007(3) 0.009(2) 0.036(3)
    C5 0.103(2) 0.046(3) 0.157(4) -0.014(2) 0.054(3) -0.011(3)
    C6 0.070(3) 0.071(4) 0.119(6) -0.005(3) 0.011(4) 0.031(4)
    C7 0.062(3) 0.120(6) 0.103(7) -0.022(3) 0.011(4) 0.056(6)
    S3' 0.103(2) 0.046(3) 0.157(4) -0.014(2) 0.054(3) -0.011(3)
    C4' 0.046(2) 0.079(4) 0.098(3) 0.007(3) 0.009(2) 0.036(3)
    C5' 0.0902(14) 0.1277(18) 0.0723(11) -0.0234(11) 0.0257(9) 0.0052(10)
    C6' 0.070(3) 0.071(4) 0.119(6) -0.005(3) 0.011(4) 0.031(4)
    C7' 0.062(3) 0.120(6) 0.103(7) -0.022(3) 0.011(4) 0.056(6)
    C8 0.0540(16) 0.0537(17) 0.0485(15) 0.0076(14) 0.0106(13) -0.0070(14)
    C9 0.0415(13) 0.0436(14) 0.0439(14) -0.0071(11) 0.0109(11) -0.0057(11)
    C10 0.0554(17) 0.0604(18) 0.0488(16) -0.0032(14) 0.0157(14) -0.0080(14)
    C11 0.071(2) 0.084(3) 0.0416(16) -0.0063(19) 0.0158(16) -0.0065(16)
    C12 0.066(2) 0.081(2) 0.0514(18) -0.0083(18) 0.0062(16) 0.0150(17)
    C13 0.0651(19) 0.0493(17) 0.0624(19) -0.0014(15) 0.0049(16) 0.0041(15)
    C14 0.0577(18) 0.0453(16) 0.0498(16) -0.0026(13) 0.0062(14) -0.0076(12)
_geom_special_details
;
 All esds (except the esd in the dihedral angle between two l.s. planes)
 are estimated using the full covariance matrix.  The cell esds are taken
 into account individually in the estimation of esds in distances, angles
 and torsion angles; correlations between esds in cell parameters are only
 used when they are defined by crystal symmetry.  An approximate (isotropic)
 treatment of cell esds is used for estimating esds involving l.s. planes.
;
loop_
    _geom_bond_atom_site_label_1
    _geom_bond_atom_site_label_2
    _geom_bond_site_symmetry_2
    _geom_bond_distance
    _geom_bond_publ_flag
    Pb1 S1 2_656 2.6785(9) ?
    Pb1 S1 . 2.6785(9) ?
    Pb1 S2 . 2.8575(9) ?
    Pb1 S2 2_656 2.8576(9) ?
    S1 C1 . 1.727(3) ?
    S2 C1 . 1.709(3) ?
    N1 C1 . 1.333(4) ?
    N1 C8 . 1.459(4) ?
    N1 C2 . 1.478(4) ?
    C2 C3 . 1.502(5) ?
    C2 H2A . 0.9700 ?
    C2 H2B . 0.9700 ?
    C3 C4 . 1.471(6) ?
    C3 C4' . 1.497(10) ?
    C3 H3A . 0.9700 ?
    C3 H3B . 0.9700 ?
    S3 C4 . 1.622(7) ?
    S3 C7 . 1.728(7) ?
    C4 C5 . 1.389(8) ?
    C5 C6 . 1.449(7) ?
    C5 H5 . 0.9300 ?
    C6 C7 . 1.361(7) ?
    C6 H6 . 0.9300 ?
    C7 H7 . 0.9300 ?
    S3' C4' . 1.48(2) ?
    S3' C7' . 1.733(9) ?
    C4' C5' . 1.56(3) ?
    C5' C6' . 1.446(9) ?
    C5' H5' . 0.9300 ?
    C6' C7' . 1.369(9) ?
    C6' H6' . 0.9300 ?
    C7' H7' . 0.9300 ?
    C8 C9 . 1.515(4) ?
    C8 H8A . 0.9700 ?
    C8 H8B . 0.9700 ?
    C9 C10 . 1.3900 ?
    C9 C14 . 1.3900 ?
    C10 C11 . 1.3900 ?
    C10 H10 . 0.9300 ?
    C11 C12 . 1.3900 ?
    C11 H11 . 0.9300 ?
    C12 C13 . 1.3900 ?
    C12 H12 . 0.9300 ?
    C13 C14 . 1.3900 ?
    C13 H13 . 0.9300 ?
    C14 H14 . 0.9300 ?
loop_
    _geom_angle_atom_site_label_1
    _geom_angle_atom_site_label_2
    _geom_angle_atom_site_label_3
    _geom_angle_site_symmetry_1
    _geom_angle_site_symmetry_3
    _geom_angle
    _geom_angle_publ_flag
    S1 Pb1 S1 2_656 . 91.64(5) ?
    S1 Pb1 S2 2_656 . 84.65(2) ?
    S1 Pb1 S2 . . 64.63(2) ?
    S1 Pb1 S2 2_656 2_656 64.63(2) ?
    S1 Pb1 S2 . 2_656 84.65(2) ?
    S2 Pb1 S2 . 2_656 136.04(3) ?
    C1 S1 Pb1 . . 90.74(10) ?
    C1 S2 Pb1 . . 85.25(10) ?
    C1 N1 C8 . . 121.5(3) ?
    C1 N1 C2 . . 122.7(3) ?
    C8 N1 C2 . . 115.5(3) ?
    N1 C1 S2 . . 121.2(2) ?
    N1 C1 S1 . . 119.7(2) ?
    S2 C1 S1 . . 119.17(18) ?
    N1 C2 C3 . . 113.0(3) ?
    N1 C2 H2A . . 109.0 ?
    C3 C2 H2A . . 109.0 ?
    N1 C2 H2B . . 109.0 ?
    C3 C2 H2B . . 109.0 ?
    H2A C2 H2B . . 107.8 ?
    C4 C3 C2 . . 113.0(5) ?
    C4' C3 C2 . . 108.1(12) ?
    C4 C3 H3A . . 109.0 ?
    C2 C3 H3A . . 109.0 ?
    C4 C3 H3B . . 109.0 ?
    C2 C3 H3B . . 109.0 ?
    H3A C3 H3B . . 107.8 ?
    C4 S3 C7 . . 95.1(3) ?
    C5 C4 C3 . . 120.9(7) ?
    C5 C4 S3 . . 111.5(4) ?
    C3 C4 S3 . . 127.6(5) ?
    C4 C5 C6 . . 112.2(5) ?
    C4 C5 H5 . . 123.9 ?
    C6 C5 H5 . . 123.9 ?
    C7 C6 C5 . . 111.4(5) ?
    C7 C6 H6 . . 124.3 ?
    C5 C6 H6 . . 124.3 ?
    C6 C7 S3 . . 109.8(4) ?
    C6 C7 H7 . . 125.1 ?
    S3 C7 H7 . . 125.1 ?
    C4' S3' C7' . . 97.1(11) ?
    S3' C4' C3 . . 140(2) ?
    S3' C4' C5' . . 113.3(10) ?
    C3 C4' C5' . . 106.3(15) ?
    C6' C5' C4' . . 107.1(7) ?
    C6' C5' H5' . . 126.4 ?
    C4' C5' H5' . . 126.4 ?
    C7' C6' C5' . . 111.3(6) ?
    C7' C6' H6' . . 124.3 ?
    C5' C6' H6' . . 124.3 ?
    C6' C7' S3' . . 111.1(7) ?
    C6' C7' H7' . . 124.4 ?
    S3' C7' H7' . . 124.4 ?
    N1 C8 C9 . . 116.0(2) ?
    N1 C8 H8A . . 108.3 ?
    C9 C8 H8A . . 108.3 ?
    N1 C8 H8B . . 108.3 ?
    C9 C8 H8B . . 108.3 ?
    H8A C8 H8B . . 107.4 ?
    C10 C9 C14 . . 120.0 ?
    C10 C9 C8 . . 117.94(16) ?
    C14 C9 C8 . . 122.00(16) ?
    C11 C10 C9 . . 120.0 ?
    C11 C10 H10 . . 120.0 ?
    C9 C10 H10 . . 120.0 ?
    C12 C11 C10 . . 120.0 ?
    C12 C11 H11 . . 120.0 ?
    C10 C11 H11 . . 120.0 ?
    C11 C12 C13 . . 120.0 ?
    C11 C12 H12 . . 120.0 ?
    C13 C12 H12 . . 120.0 ?
    C14 C13 C12 . . 120.0 ?
    C14 C13 H13 . . 120.0 ?
    C12 C13 H13 . . 120.0 ?
    C13 C14 C9 . . 120.0 ?
    C13 C14 H14 . . 120.0 ?
    C9 C14 H14 . . 120.0 ?
loop_
    _geom_torsion_atom_site_label_1
    _geom_torsion_atom_site_label_2
    _geom_torsion_atom_site_label_3
    _geom_torsion_atom_site_label_4
    _geom_torsion_site_symmetry_1
    _geom_torsion_site_symmetry_2
    _geom_torsion_site_symmetry_3
    _geom_torsion_site_symmetry_4
    _geom_torsion
    _geom_torsion_publ_flag
    C8 N1 C1 S2 . . . . 3.1(4) ?
    C2 N1 C1 S2 . . . . 175.4(2) ?
    C8 N1 C1 S1 . . . . -176.5(2) ?
    C2 N1 C1 S1 . . . . -4.1(4) ?
    Pb1 S2 C1 N1 . . . . -175.3(2) ?
    Pb1 S2 C1 S1 . . . . 4.30(16) ?
    Pb1 S1 C1 N1 . . . . 175.0(2) ?
    Pb1 S1 C1 S2 . . . . -4.57(17) ?
    C1 N1 C2 C3 . . . . 110.3(4) ?
    C8 N1 C2 C3 . . . . -76.9(4) ?
    N1 C2 C3 C4 . . . . -175.1(5) ?
    N1 C2 C3 C4' . . . . 177.4(13) ?
    C4' C3 C4 C5 . . . . -48(9) ?
    C2 C3 C4 C5 . . . . -104.5(6) ?
    C4' C3 C4 S3 . . . . 129(10) ?
    C2 C3 C4 S3 . . . . 71.9(10) ?
    C7 S3 C4 C5 . . . . 0.00(15) ?
    C7 S3 C4 C3 . . . . -176.7(11) ?
    C3 C4 C5 C6 . . . . 177.2(10) ?
    S3 C4 C5 C6 . . . . 0.2(2) ?
    C4 C5 C6 C7 . . . . -0.4(4) ?
    C5 C6 C7 S3 . . . . 0.4(4) ?
    C4 S3 C7 C6 . . . . -0.2(3) ?
    C7' S3' C4' C3 . . . . -169(4) ?
    C7' S3' C4' C5' . . . . 0.01(16) ?
    C4 C3 C4' S3' . . . . 132(12) ?
    C2 C3 C4' S3' . . . . -102(3) ?
    C4 C3 C4' C5' . . . . -38(9) ?
    C2 C3 C4' C5' . . . . 88.1(9) ?
    S3' C4' C5' C6' . . . . 0.0(2) ?
    C3 C4' C5' C6' . . . . 173(2) ?
    C4' C5' C6' C7' . . . . 0.0(4) ?
    C5' C6' C7' S3' . . . . 0.0(5) ?
    C4' S3' C7' C6' . . . . 0.0(4) ?
    C1 N1 C8 C9 . . . . -94.7(3) ?
    C2 N1 C8 C9 . . . . 92.4(3) ?
    N1 C8 C9 C10 . . . . -159.4(2) ?
    N1 C8 C9 C14 . . . . 23.5(4) ?
    C14 C9 C10 C11 . . . . 0.0 ?
    C8 C9 C10 C11 . . . . -177.2(2) ?
    C9 C10 C11 C12 . . . . 0.0 ?
    C10 C11 C12 C13 . . . . 0.0 ?
    C11 C12 C13 C14 . . . . 0.0 ?
    C12 C13 C14 C9 . . . . 0.0 ?
    C10 C9 C14 C13 . . . . 0.0 ?
    C8 C9 C14 C13 . . . . 177.1(2) ?
loop_
    _geom_hbond_atom_site_label_D
    _geom_hbond_atom_site_label_H
    _geom_hbond_atom_site_label_A
    _geom_hbond_site_symmetry_A
    _geom_hbond_distance_DH
    _geom_hbond_distance_HA
    _geom_hbond_distance_DA
    _geom_hbond_angle_DHA
    C2 H2A S1 . 0.97 2.47 2.998(4) 114.3
    C8 H8B S2 . 0.97 2.53 2.988(4) 108.6
_shelx_hkl_checksum     6836
_shelx_hkl_file
;
   1   1   0  186.74    4.93
  -1  -1   0  180.57    4.74
   1   1   0  182.25    4.72
  -1  -1   0  182.76    4.81
   2   2   0   12.66    0.43
  -2  -2   0   12.78    0.42
   2   2   0   12.67    0.38
  -2  -2   0   12.06    0.40
   3   3   0  146.97    3.95
   3   3   0  152.87    4.01
  -3  -3   0  146.54    3.93
  -3  -3   0  149.01    4.01
  -4  -4   0   36.60    1.11
   4   4   0   36.17    1.15
  -4  -4   0   37.72    1.15
   5   5   0    6.51    0.41
  -5  -5   0    5.78    0.37
  -5  -5   0    5.62    0.41
  -6  -6   0    5.92    0.45
   6   6   0    5.68    0.47
  -7  -7   0    7.84    0.57
  -9  -7   0    6.37    0.55
   8   6   0    4.97    0.42
  -8  -6   0    5.28    0.45
   7   5   0    5.56    0.39
  -7  -5   0    5.38    0.40
  -6  -4   0   33.24    1.06
  -6  -4   0   33.21    1.00
   6   4   0   32.34    1.06
  -5  -3   0   38.36    1.09
   5   3   0   37.63    1.14
   5   3   0   40.05    1.10
  -5  -3   0   37.43    1.15
   4   2   0    1.27    0.10
  -4  -2   0    1.22    0.12
   4   2   0    1.04    0.12
  -4  -2   0    0.95    0.10
   3   1   0  267.68    6.86
   3   1   0  269.05    7.12
  -3  -1   0  277.34    6.91
  -3  -1   0  252.29    6.97
   1  -1   0  178.99    4.78
  -1   1   0  192.64    4.98
  -1   1   0  182.03    4.75
  -1   1   0  183.39    4.84
   0  -2   0    4.07    0.19
   0   2   0    3.88    0.21
   0   2   0    4.00    0.15
  -1  -3   0  108.72    2.95
   1   3   0  112.52    2.97
   1   3   0  108.15    2.96
  -1  -3   0  110.79    2.99
   2   4   0   58.81    1.73
  -2  -4   0   60.96    1.74
  -2  -4   0   59.24    1.70
  -3  -5   0    0.17    0.19
  -3  -5   0    0.04    0.17
   3   5   0    0.21    0.22
  -4  -6   0    5.35    0.43
   4   6   0    5.84    0.47
   5   7   0    4.15    0.47
  -5  -7   0    4.05    0.42
 -10  -6   0    3.61    0.37
  10   6   0    4.96    0.45
   9   5   0    8.82    0.51
  -9  -5   0    7.75    0.46
  -8  -4   0   53.86    1.50
   8   4   0   50.49    1.57
  -8  -4   0   53.69    1.59
   7   3   0   65.66    1.78
   7   3   0   62.34    1.79
  -7  -3   0   63.90    1.81
  -7  -3   0   63.04    1.73
   6   2   0   10.03    0.34
   6   2   0    9.70    0.36
  -6  -2   0    9.94    0.32
  -6  -2   0    9.28    0.36
  -5  -1   0  375.29   10.18
  -5  -1   0  403.71   10.11
   5   1   0  385.71   10.00
   5   1   0  393.39   10.39
  -4   0   0  315.77    8.68
  -4   0   0  354.48    8.90
   4   0   0  344.75    8.78
   3  -1   0  263.66    7.03
  -3   1   0  264.08    6.77
  -3   1   0  266.71    6.90
   3  -1   0  257.71    6.80
  -2   2   0   11.24    0.40
   2  -2   0   11.68    0.40
  -2   2   0   12.28    0.40
  -2   2   0   12.56    0.36
   1  -3   0  108.25    2.93
  -1   3   0  110.47    2.94
  -1   3   0  107.43    2.95
   1  -3   0  110.82    2.96
   0   4   0   58.48    1.73
   0  -4   0   61.54    1.74
   0  -4   0   59.83    1.72
   1   5   0    0.40    0.22
  -1  -5   0    0.18    0.19
  -1  -5   0    0.19    0.19
  -2  -6   0    5.29    0.41
  -2  -6   0    5.46    0.43
   2   6   0    5.14    0.44
   3   7   0    4.59    0.48
  -3  -7   0    4.09    0.39
  12   6   0    6.02    0.48
 -12  -6   0    7.25    0.52
 -11  -5   0    0.88    0.23
  11   5   0    0.67    0.25
  10   4   0   61.98    1.82
 -10  -4   0   62.65    1.85
  -9  -3   0   11.08    0.45
  -9  -3   0   10.99    0.39
   9   3   0   12.00    0.42
   9   3   0   11.16    0.46
  -8  -2   0   34.59    0.93
  -8  -2   0   33.97    1.01
   8   2   0   33.96    0.99
   8   2   0   34.11    1.00
  -7  -1   0  499.52   12.55
  -7  -1   0  477.21   12.63
   7   1   0  483.93   12.88
   7   1   0  473.12   12.40
  -6   0   0   16.36    0.46
  -6   0   0   15.97    0.49
   6   0   0   16.45    0.49
   6   0   0   16.64    0.45
   5  -1   0  381.50   10.15
  -5   1   0  391.09    9.98
   5  -1   0  370.08    9.83
   4  -2   0    1.39    0.12
  -4   2   0    1.15    0.12
  -4   2   0    1.10    0.10
   4  -2   0    1.36    0.11
  -3   3   0  153.00    3.97
  -3   3   0  143.21    3.92
   3  -3   0  146.62    3.93
  -2   4   0   57.58    1.71
   2  -4   0   60.53    1.71
   2  -4   0   59.49    1.71
  -1   5   0    0.23    0.21
   1  -5   0    0.13    0.18
   1  -5   0    0.28    0.20
   0   6   0    4.88    0.41
   0  -6   0    5.75    0.43
   0  -6   0    5.83    0.43
   1   7   0    6.66    0.55
  -1  -7   0    7.07    0.51
 -14  -6   0    3.69    0.42
  14   6   0    4.67    0.46
 -13  -5   0   -0.07    0.21
  13   5   0    0.13    0.23
  12   4   0   33.05    1.10
 -12  -4   0   33.70    1.11
  11   3   0   60.38    1.67
 -11  -3   0   56.51    1.68
  11   3   0   56.26    1.66
  10   2   0    8.82    0.36
  10   2   0   10.70    0.39
 -10  -2   0    9.06    0.29
 -10  -2   0    9.17    0.37
   9   1   0  212.79    5.76
   9   1   0  220.01    5.55
  -9  -1   0  213.34    5.64
   9   1   0  209.17    5.55
  -8   0   0  355.37    9.09
   8   0   0  354.43    8.97
  -8   0   0  346.14    8.95
   8   0   0  333.49    9.27
   7  -1   0  481.97   12.34
  -7   1   0  489.85   12.52
   7  -1   0  468.28   12.73
  -7   1   0  472.25   12.27
   6  -2   0    9.63    0.33
  -6   2   0    9.81    0.36
   6  -2   0    9.46    0.36
  -6   2   0    9.94    0.33
   5  -3   0   40.91    1.16
  -5   3   0   37.31    1.16
  -5   3   0   38.30    1.14
  -5   3   0   40.25    1.11
  -4   4   0   35.16    1.14
   4  -4   0   37.44    1.14
   4  -4   0   37.43    1.12
   3  -5   0   -0.01    0.17
   3  -5   0    0.14    0.20
  -3   5   0    0.06    0.19
   2  -6   0    5.89    0.44
  -2   6   0    5.00    0.43
   2  -6   0    6.03    0.42
  -1   7   0    6.65    0.54
  16   6   0    2.07    0.38
 -16  -6   0    1.71    0.33
 -15  -5   0    0.15    0.22
  15   5   0    0.37    0.25
 -14  -4   0   23.56    0.85
  14   4   0   23.22    0.86
  13   3   0   58.33    1.65
  13   3   0   55.98    1.64
 -13  -3   0   54.61    1.65
 -12  -2   0    1.75    0.17
  12   2   0    1.63    0.18
 -12  -2   0    1.57    0.10
  12   2   0    1.23    0.15
  11   1   0   62.88    1.63
  11   1   0   59.83    1.70
 -11  -1   0   61.96    1.70
  11   1   0   63.32    1.76
 -10   0   0  311.27    8.23
 -10   0   0  327.90    8.34
  10   0   0  322.68    8.23
  10   0   0  312.52    8.53
   9  -1   0  212.17    5.75
  -9   1   0  216.84    5.62
  -9   1   0  208.44    5.55
   9  -1   0  218.01    5.57
  -8   2   0   34.72    0.94
  -8   2   0   33.24    0.98
   8  -2   0   34.82    0.98
   8  -2   0   32.41    0.98
  -7   3   0   65.52    1.80
  -7   3   0   63.85    1.81
  -7   3   0   65.41    1.79
   7  -3   0   63.68    1.82
   6  -4   0   32.98    1.05
   6  -4   0   32.96    1.00
  -6   4   0   31.46    1.05
   5  -5   0    5.62    0.41
   5  -5   0    6.73    0.38
  -5   5   0    5.98    0.43
  -4   6   0    6.48    0.48
   4  -6   0    6.19    0.45
   3  -7   0    5.01    0.46
  -3   7   0    3.99    0.45
 -18  -6   0    0.34    0.31
  18   6   0    0.80    0.36
  17   5   0    0.22    0.26
 -17  -5   0    0.03    0.24
 -16  -4   0   11.68    0.56
  16   4   0   12.17    0.58
  15   3   0   50.83    1.50
  15   3   0   50.69    1.50
 -15  -3   0   47.94    1.49
  14   2   0    3.44    0.25
 -14  -2   0    3.04    0.24
  14   2   0    3.17    0.25
  13   1   0   81.14    2.27
  13   1   0   78.04    2.20
 -13  -1   0   79.89    2.20
  13   1   0   82.87    2.12
 -12   0   0  306.85    7.94
  12   0   0  307.92    7.91
  12   0   0  297.43    8.22
 -12   0   0  312.53    8.03
 -11   1   0   61.54    1.64
  11  -1   0   59.32    1.72
  11  -1   0   62.56    1.66
 -10   2   0    9.09    0.30
 -10   2   0    9.00    0.37
  10  -2   0    9.00    0.37
  10  -2   0    8.87    0.34
  -9   3   0   11.01    0.40
   9  -3   0   11.44    0.41
  -9   3   0   10.23    0.44
   9  -3   0   11.44    0.46
   8  -4   0   54.67    1.51
  -8   4   0   49.65    1.55
   8  -4   0   52.64    1.56
  -7   5   0    5.73    0.41
   7  -5   0    5.70    0.42
   6  -6   0    5.23    0.44
  -6   6   0    5.20    0.43
   5  -7   0    3.58    0.42
  -5   7   0    4.11    0.46
 -19  -5   0    1.06    0.28
  19   5   0    1.14    0.32
 -18  -4   0   12.23    0.58
  18   4   0   13.11    0.62
  17   3   0   54.51    1.63
  17   3   0   54.62    1.64
 -17  -3   0   54.52    1.64
  16   2   0    1.99    0.21
  16   2   0    1.87    0.19
 -16  -2   0    2.10    0.20
  15   1   0  140.45    3.87
 -15  -1   0  144.08    3.88
  15   1   0  150.41    4.01
 -14   0   0  443.14   11.48
  14   0   0  438.79   11.31
  14   0   0  430.26   11.74
 -14   0   0  442.49   11.35
  13  -1   0   77.52    2.22
  13  -1   0   79.99    2.13
 -13   1   0   79.32    2.17
 -13   1   0   79.59    2.12
 -12   2   0    1.62    0.13
  12  -2   0    2.47    0.21
  12  -2   0    1.64    0.16
 -12   2   0    1.42    0.17
 -11   3   0   56.85    1.57
  11  -3   0   57.46    1.64
  11  -3   0   55.72    1.62
  10  -4   0   64.44    1.84
 -10   4   0   59.79    1.81
   9  -5   0    8.02    0.46
  -9   5   0    7.98    0.48
   8  -6   0    5.34    0.45
  -8   6   0    4.83    0.44
   7  -7   0    7.67    0.57
  21   5   0    0.82    0.32
 -21  -5   0    0.65    0.30
 -20  -4   0    4.15    0.37
  20   4   0    4.35    0.39
  19   3   0   17.02    0.66
 -19  -3   0   17.05    0.67
  19   3   0   16.09    0.67
  18   2   0    2.58    0.24
  18   2   0    2.52    0.26
 -18  -2   0    2.29    0.22
  17   1   0   38.46    1.21
 -17  -1   0   39.43    1.14
 -16   0   0  192.26    5.15
 -16   0   0  196.20    5.15
  16   0   0  195.64    5.32
  16   0   0  195.11    5.07
  15  -1   0  140.17    3.95
  15  -1   0  149.96    3.80
 -15   1   0  144.70    3.81
 -15   1   0  140.65    3.84
 -14   2   0    3.36    0.16
  14  -2   0    2.53    0.21
  14  -2   0    2.90    0.24
 -14   2   0    3.57    0.26
 -13   3   0   54.15    1.59
  13  -3   0   54.67    1.58
  13  -3   0   54.04    1.59
  12  -4   0   35.55    1.13
 -12   4   0   33.74    1.13
 -11   5   0    0.69    0.25
  11  -5   0    0.68    0.23
  10  -6   0    4.29    0.41
 -10   6   0    3.74    0.41
   9  -7   0    8.04    0.59
  23   5   0    0.85    0.35
 -23  -5   0    0.95    0.33
  22   4   0    8.97    0.56
 -22  -4   0    8.85    0.53
  21   3   0    6.49    0.44
  21   3   0    6.42    0.40
 -21  -3   0    6.57    0.41
 -20  -2   0   -0.02    0.14
  20   2   0   -0.14    0.16
  20   2   0    0.09    0.19
 -19  -1   0   26.74    0.84
  19   1   0   27.02    0.91
 -19  -1   0   25.99    0.89
  18   0   0  134.65    3.73
 -18   0   0  130.76    3.61
 -18   0   0  135.80    3.58
  18   0   0  133.47    3.51
 -17   1   0   38.26    1.08
  17  -1   0   38.15    1.18
  17  -1   0   40.10    1.11
 -17   1   0   36.54    1.17
 -16   2   0    1.72    0.20
  16  -2   0    1.99    0.20
  16  -2   0    2.60    0.22
  15  -3   0   50.13    1.47
 -15   3   0   47.99    1.47
  15  -3   0   48.82    1.46
  14  -4   0   24.21    0.85
 -14   4   0   23.16    0.86
  13  -5   0    0.13    0.23
 -13   5   0    0.46    0.23
 -12   6   0    6.45    0.51
  12  -6   0    5.95    0.47
 -25  -5   0   -0.02    0.27
  24   4   0    8.08    0.56
 -24  -4   0    7.00    0.50
  23   3   0    4.98    0.38
 -23  -3   0    3.80    0.34
  23   3   0    4.05    0.38
  22   2   0    0.11    0.19
  22   2   0    0.31    0.20
 -22  -2   0    0.35    0.17
  21   1   0   25.48    0.87
 -21  -1   0   23.60    0.78
 -21  -1   0   22.80    0.85
 -20   0   0   54.98    1.52
  20   0   0   52.71    1.63
  19  -1   0   27.13    0.81
  19  -1   0   25.85    0.89
 -19   1   0   26.60    0.90
  18  -2   0    2.27    0.23
 -18   2   0    2.47    0.25
  18  -2   0    2.28    0.21
  17  -3   0   55.07    1.61
  17  -3   0   54.10    1.63
 -17   3   0   53.89    1.63
 -16   4   0   10.82    0.53
  16  -4   0   11.78    0.55
 -15   5   0    0.43    0.25
  15  -5   0    0.12    0.23
  14  -6   0    4.76    0.45
 -14   6   0    3.71    0.44
 -26  -4   0    7.70    0.51
  26   4   0    8.43    0.59
 -25  -3   0   10.18    0.54
  25   3   0   11.20    0.57
  25   3   0   10.07    0.59
  24   2   0   -0.10    0.17
 -24  -2   0   -0.13    0.16
 -24  -2   0    0.30    0.22
 -23  -1   0   16.42    0.61
 -23  -1   0   17.29    0.71
  23   1   0   17.15    0.69
  22   0   0   15.73    0.65
 -22   0   0   16.31    0.66
  21  -1   0   25.89    0.88
 -21   1   0   23.77    0.87
  21  -1   0   23.95    0.77
  20  -2   0    0.02    0.16
 -20   2   0    0.17    0.19
  20  -2   0    0.06    0.14
  19  -3   0   17.11    0.65
  19  -3   0   16.49    0.65
 -19   3   0   16.61    0.69
  18  -4   0   13.87    0.62
 -18   4   0   13.37    0.64
  17  -5   0    0.37    0.25
 -17   5   0    0.36    0.25
  16  -6   0    2.01    0.37
 -16   6   0    2.01    0.38
 -28  -4   0    3.34    0.40
  28   4   0    4.75    0.49
 -27  -3   0    6.94    0.46
  27   3   0    6.92    0.53
  27   3   0    6.70    0.48
  26   2   0    0.79    0.25
 -26  -2   0    1.10    0.22
 -26  -2   0    0.82    0.25
  25   1   0    3.78    0.35
 -25  -1   0    4.07    0.38
 -24   0   0   27.97    1.00
  24   0   0   29.71    1.03
 -23   1   0   17.30    0.70
  23  -1   0   16.58    0.68
  22  -2   0    0.25    0.19
  22  -2   0    0.20    0.16
 -22   2   0    0.37    0.22
 -21   3   0    6.09    0.43
  21  -3   0    6.41    0.39
  21  -3   0    6.20    0.39
  20  -4   0    4.36    0.38
 -20   4   0    4.30    0.39
  19  -5   0    0.60    0.26
 -19   5   0    1.28    0.33
 -18   6   0    0.89    0.35
  18  -6   0    0.33    0.30
  29   3   0    7.19    0.51
 -29  -3   0    5.17    0.46
  28   2   0    0.38    0.24
 -28  -2   0    0.55    0.26
 -27  -1   0    8.65    0.54
  27   1   0   10.22    0.56
 -26   0   0   17.35    0.73
  26   0   0   17.27    0.73
  25  -1   0    3.44    0.31
 -25   1   0    3.61    0.34
  24  -2   0    0.02    0.16
 -24   2   0   -0.02    0.20
  24  -2   0    0.14    0.20
  23  -3   0    3.56    0.32
 -23   3   0    3.59    0.35
  23  -3   0    3.55    0.31
 -22   4   0    9.66    0.57
  22  -4   0    8.39    0.51
  21  -5   0    0.42    0.28
 -21   5   0    0.79    0.33
 -31  -3   0    2.55    0.39
  31   3   0    3.11    0.39
  30   2   0    0.86    0.30
 -30  -2   0    0.47    0.28
 -29  -1   0    4.43    0.41
  29   1   0    5.17    0.45
  28   0   0   17.78    0.78
 -28   0   0   17.65    0.76
  27  -1   0    9.25    0.53
 -27   1   0    8.91    0.54
 -26   2   0    0.81    0.27
  26  -2   0    0.78    0.22
 -25   3   0   10.05    0.58
  25  -3   0   10.15    0.51
  25  -3   0    9.74    0.53
 -24   4   0    7.36    0.54
  24  -4   0    7.33    0.48
 -23   5   0    1.05    0.35
  23  -5   0    1.30    0.31
  32   2   0   -0.08    0.24
 -32  -2   0    0.25    0.29
  31   1   0    0.95    0.30
 -31  -1   0    0.89    0.30
 -30   0   0    4.81    0.42
  30   0   0    4.22    0.42
  29  -1   0    4.83    0.43
 -29   1   0    4.72    0.44
 -28   2   0    0.04    0.26
  28  -2   0    0.17    0.23
  27  -3   0    6.41    0.46
  27  -3   0    6.09    0.42
 -27   3   0    6.64    0.52
  26  -4   0    8.13    0.52
 -26   4   0    8.76    0.59
  25  -5   0    0.28    0.28
 -33  -1   0    0.61    0.29
  33   1   0    0.15    0.29
  32   0   0    3.52    0.38
 -32   0   0    2.75    0.37
 -31   1   0    1.11    0.32
  31  -1   0    1.20    0.31
  30  -2   0    0.85    0.28
 -30   2   0    0.80    0.31
 -29   3   0    7.26    0.56
  29  -3   0    6.14    0.48
 -28   4   0    4.09    0.47
  28  -4   0    3.77    0.38
 -34   0   0    0.55    0.31
  34   0   0    1.23    0.35
  33  -1   0    0.20    0.27
 -33   1   0    0.32    0.30
  32  -2   0    0.31    0.27
 -32   2   0    0.07    0.31
  31  -3   0    2.69    0.38
 -31   3   0    3.20    0.44
  34  -2   0    0.63    0.32
  34  -2   1    3.19    0.42
 -31   3  -1    1.20    0.37
  31  -3   1    1.05    0.33
 -32   2  -1    5.38    0.50
  32  -2   1    4.78    0.46
 -33   1  -1    1.99    0.37
  33  -1   1    1.18    0.34
 -34   0  -1   -0.04    0.28
  34   0   1   -0.09    0.29
  28  -4   1    0.29    0.25
 -28   4  -1    0.25    0.32
 -29   3  -1    1.25    0.34
  29  -3   1    1.37    0.32
 -30   2  -1    7.44    0.56
  30  -2   1    8.16    0.54
 -31   1  -1    2.18    0.37
  31  -1   1    2.28    0.35
  32   0   1    0.05    0.27
 -32   0  -1   -0.21    0.26
  33   1   1    1.09    0.31
 -33  -1  -1    1.23    0.33
  25  -5   1    1.47    0.33
  26  -4   1    0.25    0.25
 -26   4  -1    0.26    0.31
  27  -3   1    1.92    0.30
 -27   3  -1    1.97    0.36
  27  -3   1    2.33    0.30
 -28   2  -1    8.15    0.55
  28  -2   1    7.93    0.51
 -29   1  -1    3.12    0.38
  29  -1   1    2.96    0.33
  30   0   1   -0.51    0.23
 -30   0  -1    0.37    0.25
 -31  -1  -1    2.36    0.35
  31   1   1    1.98    0.35
  32   2   1    5.24    0.47
 -32  -2  -1    4.57    0.46
 -23   5  -1    2.01    0.39
  23  -5   1    2.33    0.35
 -24   4  -1    2.38    0.38
  24  -4   1    1.82    0.30
  25  -3   1    0.92    0.24
 -25   3  -1    1.31    0.31
  25  -3   1    1.32    0.26
  26  -2   1    8.07    0.49
 -26   2  -1    8.68    0.54
  27  -1   1    9.55    0.53
 -27   1  -1    9.89    0.57
  28   0   1    0.23    0.24
 -28   0  -1    0.32    0.24
  29   1   1    3.20    0.37
 -29  -1  -1    2.73    0.35
 -30  -2  -1    8.48    0.57
  30   2   1    7.95    0.55
 -31  -3  -1    1.20    0.35
  31   3   1    1.35    0.33
  21  -5   1    5.35    0.44
 -21   5  -1    6.93    0.55
 -22   4  -1    2.65    0.37
  22  -4   1    2.24    0.32
 -23   3  -1    1.87    0.31
  23  -3   1    2.20    0.27
  23  -3   1    1.92    0.26
 -24   2  -1   14.89    0.69
  24  -2   1   15.53    0.66
  24  -2   1   15.95    0.60
 -25   1  -1   12.73    0.62
  25  -1   1   12.66    0.59
 -26   0  -1    0.00    0.19
  26   0   1    0.07    0.20
 -27  -1  -1    9.21    0.53
  27   1   1   10.18    0.54
  28   2   1    8.30    0.54
 -28  -2  -1    8.63    0.55
  29   3   1    1.84    0.33
 -29  -3  -1    1.71    0.34
 -18   6  -1    2.31    0.40
  18  -6   1    2.86    0.39
 -19   5  -1    9.69    0.61
  19  -5   1   10.26    0.58
  20  -4   1    6.70    0.45
 -20   4  -1    8.21    0.52
  21  -3   1    3.28    0.29
  21  -3   1    3.89    0.33
 -21   3  -1    3.45    0.33
  22  -2   1   45.29    1.43
 -22   2  -1   44.65    1.43
  22  -2   1   45.14    1.35
  23  -1   1   34.99    1.17
 -23   1  -1   35.05    1.17
 -24   0  -1    0.20    0.20
  24   0   1   -0.03    0.17
 -25  -1  -1   14.26    0.63
  25   1   1   13.30    0.63
  26   2   1    8.71    0.50
 -26  -2  -1    9.80    0.47
 -26  -2  -1    7.72    0.51
  27   3   1    2.18    0.37
  27   3   1    2.88    0.35
 -27  -3  -1    2.44    0.32
 -28  -4  -1   -0.21    0.25
  28   4   1   -0.08    0.31
 -16   6  -1    4.89    0.48
  16  -6   1    4.18    0.44
  17  -5   1   12.05    0.60
 -17   5  -1   11.27    0.62
 -18   4  -1    5.07    0.42
  18  -4   1    4.37    0.35
  19  -3   1    5.56    0.35
  19  -3   1    6.20    0.38
 -19   3  -1    5.86    0.41
 -20   2  -1   63.77    1.90
  20  -2   1   66.04    1.85
  20  -2   1   64.42    1.92
  21  -1   1   32.81    0.99
 -21   1  -1   33.56    1.10
  21  -1   1   32.58    1.10
  22   0   1    0.18    0.16
 -22   0  -1   -0.10    0.18
 -23  -1  -1   35.60    1.10
 -23  -1  -1   34.93    1.18
  23   1   1   36.01    1.20
 -24  -2  -1   14.95    0.68
 -24  -2  -1   14.77    0.60
  24   2   1   14.81    0.66
 -25  -3  -1    1.49    0.27
  25   3   1    1.53    0.32
  25   3   1    1.14    0.27
 -26  -4  -1    0.21    0.26
  26   4   1    0.20    0.30
 -14   6  -1    5.42    0.49
  14  -6   1    6.16    0.51
 -15   5  -1   18.79    0.81
  15  -5   1   18.40    0.78
  16  -4   1    5.13    0.36
 -16   4  -1    5.21    0.38
  17  -3   1   27.50    0.92
  17  -3   1   28.04    0.94
 -17   3  -1   28.71    0.96
  18  -2   1   41.15    1.32
 -18   2  -1   44.11    1.33
  18  -2   1   43.71    1.28
 -19   1  -1   60.19    1.81
  19  -1   1   62.58    1.85
  19  -1   1   63.89    1.73
 -20   0  -1   -0.01    0.16
 -20   0  -1   -0.05    0.12
  20   0   1    0.23    0.16
 -21  -1  -1   33.46    1.01
  21   1   1   31.58    1.08
 -21  -1  -1   32.25    1.07
  22   2   1   44.15    1.42
  22   2   1   44.11    1.42
 -22  -2  -1   44.90    1.37
 -23  -3  -1    2.25    0.28
  23   3   1    1.69    0.26
  23   3   1    2.62    0.33
  24   4   1    2.38    0.37
 -24  -4  -1    1.77    0.32
 -25  -5  -1    0.87    0.33
 -12   6  -1    5.97    0.50
  12  -6   1    7.16    0.52
 -13   5  -1   21.97    0.88
  13  -5   1   22.82    0.86
  14  -4   1    0.46    0.21
 -14   4  -1    0.51    0.20
  15  -3   1   13.35    0.54
 -15   3  -1   14.60    0.59
  16  -2   1   54.24    1.62
  16  -2   1   55.62    1.58
 -16   2  -1   55.83    1.61
 -17   1  -1   40.66    1.18
  17  -1   1   42.00    1.19
  17  -1   1   42.07    1.28
  18   0   1    0.06    0.13
 -18   0  -1   -0.01    0.10
  18   0   1    0.03    0.09
 -18   0  -1   -0.20    0.13
 -19  -1  -1   64.38    1.85
  19   1   1   63.68    1.89
 -19  -1  -1   62.42    1.79
 -20  -2  -1   64.03    1.86
  20   2   1   63.38    1.88
  20   2   1   65.02    1.93
  21   3   1    3.62    0.32
 -21  -3  -1    3.62    0.32
  21   3   1    4.50    0.38
 -22  -4  -1    2.98    0.33
  22   4   1    2.58    0.34
 -23  -5  -1    2.21    0.35
  23   5   1    2.34    0.41
   9  -7   1   -0.45    0.29
  10  -6   1    8.55    0.55
 -10   6  -1    9.03    0.57
 -11   5  -1   27.36    0.99
  11  -5   1   26.20    0.97
 -12   4  -1    3.33    0.31
  12  -4   1    3.51    0.31
 -13   3  -1   14.26    0.57
  13  -3   1   14.18    0.53
  13  -3   1   14.46    0.57
  14  -2   1   40.14    1.22
 -14   2  -1   40.46    1.22
 -14   2  -1   41.52    1.14
  14  -2   1   40.70    1.20
 -15   1  -1   17.98    0.57
  15  -1   1   17.98    0.58
 -15   1  -1   18.58    0.65
  15  -1   1   18.87    0.64
 -16   0  -1    0.19    0.13
 -16   0  -1   -0.06    0.09
  16   0   1   -0.14    0.08
  16   0   1    0.29    0.13
 -17  -1  -1   40.30    1.23
  17   1   1   39.19    1.24
 -17  -1  -1   40.32    1.17
  18   2   1   42.63    1.33
  18   2   1   42.05    1.31
  19   3   1    6.75    0.43
  19   3   1    6.18    0.39
 -19  -3  -1    5.95    0.38
 -20  -4  -1    6.95    0.47
  20   4   1    7.49    0.47
 -21  -5  -1    5.38    0.47
  21   5   1    6.14    0.52
   7  -7   1    0.14    0.30
   8  -6   1    5.38    0.45
  -8   6  -1    4.75    0.44
   9  -5   1   26.03    0.94
  -9   5  -1   25.25    0.94
  10  -4   1   13.20    0.56
  11  -3   1    4.88    0.32
 -11   3  -1    4.72    0.26
  11  -3   1    4.19    0.27
 -11   3  -1    6.96    0.35
 -12   2  -1  116.82    3.17
  12  -2   1  117.24    3.25
  12  -2   1  119.94    3.18
 -12   2  -1  118.87    3.15
 -13   1  -1   41.10    1.24
  13  -1   1   43.68    1.26
  13  -1   1   43.44    1.20
 -13   1  -1   42.84    1.19
 -14   0  -1    0.14    0.08
  14   0   1   -0.03    0.07
  14   0   1    0.07    0.11
 -14   0  -1    0.04    0.11
  15   1   1   17.52    0.64
 -15  -1  -1   18.18    0.60
  15   1   1   19.33    0.66
  16   2   1   55.24    1.68
 -16  -2  -1   58.16    1.65
  17   3   1   29.91    0.99
 -17  -3  -1   27.97    0.98
  17   3   1   29.35    0.98
  18   4   1    4.47    0.38
 -18  -4  -1    4.35    0.38
 -19  -5  -1   10.44    0.61
  19   5   1    9.72    0.61
  -5   7  -1    0.12    0.29
   5  -7   1    0.14    0.29
  -6   6  -1    5.54    0.46
   6  -6   1    6.56    0.47
   7  -5   1   29.02    1.01
   7  -5   1   29.86    0.96
  -7   5  -1   27.68    1.01
  -8   4  -1   27.32    0.94
   8  -4   1   28.62    0.94
  -8   4  -1   28.09    0.90
  -9   3  -1    5.09    0.26
   9  -3   1    5.05    0.31
  -9   3  -1    4.89    0.30
   9  -3   1    4.97    0.25
 -10   2  -1  146.54    3.86
 -10   2  -1  143.73    3.85
  10  -2   1  144.26    3.95
  10  -2   1  147.91    3.87
  11  -1   1   44.27    1.22
 -11   1  -1   44.18    1.20
 -11   1  -1   43.36    1.24
  11  -1   1   42.71    1.26
 -12   0  -1    0.06    0.09
 -12   0  -1   -0.01    0.07
  12   0   1   -0.03    0.08
  12   0   1    0.37    0.07
  13   1   1   43.55    1.28
 -13  -1  -1   43.12    1.22
  13   1   1   40.69    1.24
  13   1   1   43.10    1.13
  14   2   1   40.96    1.27
 -14  -2  -1   42.16    1.24
  14   2   1   42.10    1.25
  15   3   1   14.40    0.57
 -15  -3  -1   13.87    0.58
  15   3   1   14.86    0.60
 -16  -4  -1    5.02    0.39
  16   4   1    4.92    0.39
 -17  -5  -1   11.79    0.63
  17   5   1   11.35    0.63
  18   6   1    2.79    0.43
 -18  -6  -1    3.07    0.42
   3  -7   1    0.23    0.28
  -3   7  -1    0.17    0.30
   4  -6   1   11.72    0.56
  -4   6  -1   11.23    0.59
   4  -6   1   10.40    0.58
   5  -5   1   38.76    1.24
  -5   5  -1   37.00    1.24
   5  -5   1   38.21    1.19
  -6   4  -1   95.38    2.70
   6  -4   1   98.00    2.71
  -6   4  -1   99.10    2.70
  -7   3  -1    8.08    0.33
   7  -3   1    7.37    0.35
  -7   3  -1    7.76    0.37
   7  -3   1    8.07    0.30
  -8   2  -1  278.23    7.34
  -8   2  -1  281.19    7.43
   8  -2   1  286.17    7.59
   8  -2   1  287.61    7.39
   9  -1   1  427.29   10.69
  -9   1  -1  421.10   10.81
   9  -1   1  394.64   11.02
  -9   1  -1  409.53   10.63
  10   0   1    0.09    0.05
 -10   0  -1    0.04    0.09
  10   0   1    0.39    0.09
 -10   0  -1    0.44    0.07
 -11  -1  -1   43.92    1.22
  11   1   1   43.35    1.27
  11   1   1   42.42    1.23
  12   2   1  119.41    3.34
  12   2   1  120.63    3.24
 -12  -2  -1  123.06    3.29
 -13  -3  -1   14.58    0.58
  13   3   1   14.81    0.56
  13   3   1   13.68    0.57
  14   4   1    0.42    0.19
 -14  -4  -1    0.22    0.20
 -15  -5  -1   16.93    0.76
  15   5   1   17.90    0.78
 -16  -6  -1    3.57    0.42
  16   6   1    3.54    0.45
   1  -7   1    0.11    0.29
  -1   7  -1    0.07    0.29
   2  -6   1   19.17    0.80
  -2   6  -1   18.71    0.81
   2  -6   1   20.27    0.78
   3  -5   1   54.81    1.60
   3  -5   1   53.32    1.61
  -3   5  -1   51.36    1.62
  -4   4  -1   25.75    0.88
   4  -4   1   26.19    0.87
  -5   3  -1    4.70    0.26
  -5   3  -1    4.75    0.19
  -5   3  -1    3.93    0.26
   5  -3   1    4.31    0.27
   6  -2   1  192.93    5.14
   6  -2   1  192.62    5.03
  -6   2  -1  188.72    4.99
  -6   2  -1  191.93    5.05
  -7   1  -1  180.35    4.60
   7  -1   1  174.63    4.56
  -7   1  -1  173.53    4.54
   7  -1   1  170.49    4.69
   8   0   1    0.37    0.08
  -8   0  -1    0.22    0.08
  -8   0  -1    0.35    0.06
   8   0   1    0.63    0.06
   9   1   1  417.84   10.78
   9   1   1  421.93   11.20
  -9  -1  -1  417.16   10.97
  10   2   1  148.65    3.92
 -10  -2  -1  151.23    3.98
 -10  -2  -1  147.82    3.85
  10   2   1  144.90    4.04
 -11  -3  -1    3.90    0.29
  11   3   1    4.36    0.31
  11   3   1    4.97    0.27
  12   4   1    2.79    0.29
 -12  -4  -1    2.57    0.28
 -13  -5  -1   22.50    0.88
  13   5   1   22.27    0.87
 -14  -6  -1    5.88    0.52
  14   6   1    6.08    0.53
   1   7  -1    0.30    0.30
  -1  -7   1    0.01    0.25
   0   6  -1   23.58    0.96
   0  -6   1   25.79    0.94
   0  -6   1   25.88    0.94
  -1   5  -1   54.03    1.71
   1  -5   1   59.05    1.70
   1  -5   1   57.44    1.70
   2  -4   1   24.33    0.82
   2  -4   1   25.05    0.81
  -3   3  -1   36.24    1.06
  -3   3  -1   35.01    1.07
   3  -3   1   35.81    1.06
  -3   3  -1   36.46    0.99
   4  -2   1  122.87    3.31
  -4   2  -1  126.21    3.30
   4  -2   1  126.74    3.37
  -4   2  -1  124.96    3.33
   5  -1   1  359.10    9.23
   5  -1   1  357.17    9.52
  -5   1  -1  357.71    9.34
  -5   1  -1  354.36    9.17
   6   0   1    0.47    0.06
  -6   0  -1    0.33    0.07
  -6   0  -1    0.78    0.06
   6   0   1    0.45    0.04
   7   1   1  180.39    4.78
   7   1   1  175.26    4.61
  -7  -1  -1  176.58    4.68
   8   2   1  285.29    7.45
  -8  -2  -1  280.95    7.43
  -8  -2  -1  292.20    7.59
   8   2   1  291.67    7.72
  -9  -3  -1    5.72    0.24
   9   3   1    4.86    0.29
  -9  -3  -1    5.00    0.30
   9   3   1    4.87    0.26
  10   4   1   12.28    0.54
 -10  -4  -1   11.79    0.53
  11   5   1   26.75    0.98
 -11  -5  -1   26.85    0.97
 -12  -6  -1    7.88    0.55
  12   6   1    7.17    0.54
   3   7  -1    0.41    0.31
  -3  -7   1   -0.25    0.25
  -2  -6   1   19.50    0.78
   2   6  -1   18.64    0.81
  -2  -6   1   18.25    0.77
   1   5  -1   44.96    1.44
  -1  -5   1   45.89    1.41
  -1  -5   1   47.03    1.43
   0   4  -1    2.01    0.23
   0  -4   1    2.61    0.23
   0  -4   1    2.38    0.22
  -1   3  -1   41.85    1.24
  -1   3  -1   42.83    1.16
  -1   3  -1   43.00    1.24
   1  -3   1   42.41    1.23
  -2   2  -1  161.96    4.32
  -2   2  -1  169.43    4.38
  -2   2  -1  160.99    4.25
   2  -2   1  158.95    4.27
  -3   1  -1  300.85    7.66
   3  -1   1  301.95    7.96
  -3   1  -1  291.89    7.79
   3  -1   1  296.49    7.70
   4   0   1    0.75    0.04
  -4   0  -1    0.50    0.06
   4   0   1    0.46    0.05
  -4   0  -1    0.47    0.04
   5   1   1  367.75    9.38
  -5  -1  -1  360.10    9.54
  -5  -1  -1  355.69    9.56
   5   1   1  376.10    9.74
  -6  -2  -1  191.25    5.10
  -6  -2  -1  190.00    4.98
   6   2   1  192.00    5.00
   6   2   1  194.38    5.16
   7   3   1    7.66    0.37
  -7  -3  -1    7.87    0.31
   7   3   1    8.23    0.32
  -7  -3  -1    8.09    0.37
   8   4   1   27.90    0.95
  -8  -4  -1   28.50    0.96
   9   5   1   24.66    0.92
  -9  -5  -1   24.66    0.91
  10   6   1    8.94    0.56
 -10  -6  -1    9.04    0.56
  -5  -7   1   -0.09    0.27
   5   7  -1    0.22    0.31
  -4  -6   1   12.31    0.61
   4   6  -1   11.17    0.62
  -3  -5   1   61.22    1.83
   3   5  -1   60.83    1.83
  -3  -5   1   60.97    1.78
   2   4  -1   22.64    0.78
  -2  -4   1   21.07    0.75
  -2  -4   1   22.59    0.75
   1   3  -1   34.16    0.91
   1   3  -1   32.16    0.99
  -1  -3   1   32.84    0.99
  -1  -3   1   32.54    0.97
   0   2  -1   67.65    1.85
   0   2  -1   68.97    1.84
   0  -2   1   66.66    1.82
   0   2  -1   66.95    1.82
   1  -1   1  106.21    2.80
  -1   1  -1  108.74    2.79
  -1   1  -1  106.59    2.83
  -2   0  -1    0.93    0.05
   2   0   1    1.00    0.04
  -2   0  -1    1.04    0.05
  -3  -1  -1  299.69    7.92
  -3  -1  -1  296.19    7.83
   3   1   1  305.05    7.77
   3   1   1  308.73    8.07
   4   2   1  125.84    3.31
  -4  -2  -1  121.68    3.29
  -4  -2  -1  126.46    3.37
   4   2   1  129.30    3.40
   5   3   1    6.03    0.31
   5   3   1    5.10    0.23
  -5  -3  -1    4.15    0.27
  -5  -3  -1    4.37    0.24
   6   4   1   96.94    2.72
  -6  -4  -1  100.09    2.66
  -6  -4  -1   96.43    2.74
   7   5   1   28.49    1.01
  -7  -5  -1   28.46    1.00
  -8  -6  -1    5.04    0.42
   8   6   1    5.79    0.48
  -9  -7  -1   -0.23    0.29
  -7  -7   1   -0.34    0.23
   6   6  -1   11.71    0.63
  -6  -6   1   11.16    0.59
  -5  -5   1   67.37    2.00
  -5  -5   1   68.80    1.95
   5   5  -1   66.41    2.00
   4   4  -1   24.90    0.84
  -4  -4   1   23.62    0.79
  -4  -4   1   25.09    0.83
  -3  -3   1    0.52    0.13
  -3  -3   1    0.61    0.13
   3   3  -1    0.98    0.16
   3   3  -1    0.84    0.08
   2   2  -1  137.55    3.62
   2   2  -1  133.78    3.54
   2   2  -1  134.69    3.60
  -2  -2   1  133.32    3.54
  -1  -1   1  132.80    3.46
   1   1  -1  133.20    3.45
   0   0  -1    0.00    0.01
  -1  -1  -1  106.29    2.78
  -1  -1  -1  109.14    2.83
   1   1   1  104.37    2.88
   1   1   1  107.62    2.78
   2   2   1  160.47    4.16
   2   2   1  162.05    4.27
  -2  -2  -1  160.06    4.22
  -2  -2  -1  153.23    4.14
  -3  -3  -1   35.14    1.07
  -3  -3  -1   36.14    1.03
   3   3   1   35.38    1.07
   3   3   1   36.06    1.02
   4   4   1   26.55    0.89
  -4  -4  -1   26.44    0.89
  -4  -4  -1   26.56    0.84
  -5  -5  -1   39.80    1.27
   5   5   1   38.39    1.28
   6   6   1    6.71    0.50
  -6  -6  -1    5.63    0.45
  -7  -7  -1   -0.12    0.28
  -9  -7   1   -0.11    0.28
   8   6  -1   10.81    0.62
  -8  -6   1   11.74    0.61
   7   5  -1   53.21    1.64
  -7  -5   1   52.94    1.63
  -6  -4   1   21.00    0.69
  -6  -4   1   20.11    0.73
   6   4  -1   19.83    0.73
   5   3  -1    2.16    0.15
  -5  -3   1    1.99    0.16
  -5  -3   1    3.18    0.21
   5   3  -1    1.73    0.18
  -4  -2   1  280.79    7.52
   4   2  -1  289.49    7.63
  -4  -2   1  286.04    7.40
   4   2  -1  287.24    7.39
   3   1  -1  127.04    3.26
  -3  -1   1  126.34    3.26
   3   1  -1  123.04    3.37
  -2   0   1    1.07    0.05
   2   0  -1    0.92    0.04
   1  -1  -1  132.32    3.50
  -1   1   1  136.93    3.61
   1  -1  -1  131.56    3.54
  -1   1   1  137.12    3.49
   0   2   1   68.07    1.81
   0  -2  -1   65.74    1.79
   0   2   1   66.14    1.82
   0  -2  -1   66.85    1.82
  -1  -3  -1   42.30    1.25
   1   3   1   43.14    1.25
   1   3   1   43.90    1.20
  -1  -3  -1   41.74    1.22
   2   4   1   23.65    0.83
  -2  -4  -1   24.92    0.80
  -2  -4  -1   24.74    0.82
  -3  -5  -1   55.78    1.60
   3   5   1   53.55    1.64
  -3  -5  -1   51.02    1.62
   4   6   1   11.93    0.64
  -4  -6  -1   12.07    0.61
   5   7   1    0.28    0.32
  -5  -7  -1    0.15    0.27
 -10  -6   1    8.59    0.52
  10   6  -1    7.59    0.54
  -9  -5   1   45.11    1.44
   9   5  -1   44.64    1.44
  -8  -4   1   71.10    2.04
  -8  -4   1   70.61    1.95
   8   4  -1   69.18    2.02
  -7  -3   1    5.10    0.29
  -7  -3   1    4.93    0.25
   7   3  -1    5.30    0.23
   7   3  -1    4.91    0.29
  -6  -2   1  323.19    8.75
   6   2  -1  340.35    8.89
  -6  -2   1  334.53    8.60
   6   2  -1  333.48    8.60
  -5  -1   1  212.81    5.47
  -5  -1   1  212.58    5.56
   5   1  -1  212.49    5.46
   5   1  -1  207.25    5.65
   4   0  -1    0.20    0.04
  -4   0   1    0.36    0.05
  -4   0   1    0.46    0.03
   4   0  -1    0.25    0.03
   3  -1  -1  127.46    3.31
   3  -1  -1  123.46    3.40
  -3   1   1  128.07    3.29
   3  -1  -1  127.74    3.34
   2  -2  -1  130.86    3.58
   2  -2  -1  135.76    3.62
  -2   2   1  141.14    3.67
  -2   2   1  137.61    3.58
  -1   3   1   32.13    0.98
   1  -3  -1   32.14    0.96
   1  -3  -1   32.97    0.97
  -1   3   1   32.22    0.93
   0  -4  -1    2.09    0.21
   0   4   1    2.55    0.24
   0  -4  -1    2.42    0.22
  -1  -5  -1   58.68    1.73
   1   5   1   58.49    1.75
  -1  -5  -1   55.61    1.70
   2   6   1   19.20    0.84
  -2  -6  -1   22.00    0.84
  -3  -7  -1   -0.06    0.26
   3   7   1    0.33    0.32
 -12  -6   1    9.41    0.55
  12   6  -1    8.62    0.57
  11   5  -1   20.63    0.82
 -11  -5   1   22.17    0.84
  10   4  -1   35.79    1.13
 -10  -4   1   33.69    1.12
  -9  -3   1    4.67    0.30
   9   3  -1    4.82    0.28
   9   3  -1    4.85    0.25
  -9  -3   1    4.94    0.24
   8   2  -1  127.97    3.49
   8   2  -1  126.92    3.39
  -8  -2   1  129.38    3.46
  -8  -2   1  129.27    3.35
   7   1  -1  303.36    7.84
   7   1  -1  301.93    7.82
   7   1  -1  303.76    8.11
  -7  -1   1  305.21    7.96
   6   0  -1    0.18    0.05
   6   0  -1    0.31    0.04
  -6   0   1    0.24    0.04
  -6   0   1    0.43    0.07
  -5   1   1  215.49    5.57
  -5   1   1  221.29    5.70
   5  -1  -1  217.48    5.78
   5  -1  -1  210.03    5.60
   4  -2  -1  279.47    7.44
   4  -2  -1  284.90    7.51
  -4   2   1  290.44    7.66
  -4   2   1  291.17    7.41
  -3   3   1    0.90    0.15
   3  -3  -1    0.67    0.12
  -3   3   1    0.89    0.09
   3  -3  -1    0.89    0.15
   2  -4  -1   22.98    0.77
   2  -4  -1   22.64    0.76
  -2   4   1   22.08    0.79
   1  -5  -1   45.94    1.41
   1  -5  -1   46.29    1.41
  -1   5   1   44.19    1.43
   0   6   1   25.06    0.97
   0  -6  -1   25.19    0.93
   0  -6  -1   25.41    0.94
   1   7   1   -0.32    0.29
  -1  -7  -1    0.20    0.26
  14   6  -1   10.17    0.60
 -14  -6   1    9.37    0.59
 -13  -5   1   21.17    0.82
  13   5  -1   20.19    0.82
 -12  -4   1   40.96    1.29
  12   4  -1   39.63    1.27
 -11  -3   1    1.71    0.14
  11   3  -1    1.61    0.16
  11   3  -1    1.79    0.21
 -11  -3   1    1.41    0.19
 -10  -2   1   16.90    0.49
  10   2  -1   16.08    0.56
 -10  -2   1   16.74    0.56
  10   2  -1   17.27    0.56
  -9  -1   1  464.75   12.12
   9   1  -1  456.76   11.91
   9   1  -1  450.24   12.36
   9   1  -1  482.11   11.97
  -8   0   1    0.25    0.04
   8   0  -1    0.38    0.05
  -8   0   1    0.34    0.08
   8   0  -1    0.25    0.07
  -7   1   1  316.69    8.12
   7  -1  -1  307.02    7.94
   7  -1  -1  299.69    8.20
  -7   1   1  304.39    7.91
  -6   2   1  338.69    8.74
   6  -2  -1  330.35    8.66
  -6   2   1  333.44    8.61
   6  -2  -1  331.90    8.91
  -5   3   1    2.00    0.15
   5  -3  -1    1.95    0.17
   5  -3  -1    1.99    0.19
  -5   3   1    2.22    0.20
  -4   4   1   23.59    0.81
   4  -4  -1   22.73    0.80
   4  -4  -1   25.16    0.79
   3  -5  -1   60.58    1.81
  -3   5   1   60.29    1.83
   3  -5  -1   62.61    1.80
   2  -6  -1   19.80    0.76
   2  -6  -1   18.98    0.78
  -2   6   1   17.16    0.79
  -1   7   1   -0.16    0.30
  16   6  -1    9.63    0.63
 -16  -6   1    9.78    0.59
  15   5  -1   19.72    0.83
 -15  -5   1   20.01    0.82
 -14  -4   1    5.71    0.38
  14   4  -1    6.22    0.41
  13   3  -1    3.90    0.27
 -13  -3   1    3.67    0.28
  13   3  -1    3.72    0.29
  12   2  -1   60.28    1.70
 -12  -2   1   59.22    1.57
 -12  -2   1   59.30    1.68
  12   2  -1   58.18    1.66
 -11  -1   1  133.21    3.52
  11   1  -1  131.39    3.60
  11   1  -1  133.95    3.44
  11   1  -1  128.55    3.48
  10   0  -1    0.13    0.08
 -10   0   1    0.20    0.09
  10   0  -1    0.20    0.06
 -10   0   1    0.22    0.05
   9  -1  -1  450.90   12.49
  -9   1   1  455.78   12.04
   9  -1  -1  474.42   12.10
  -9   1   1  493.83   12.34
   8  -2  -1  128.25    3.43
  -8   2   1  126.26    3.41
   8  -2  -1  129.36    3.51
  -8   2   1  132.81    3.42
  -7   3   1    5.43    0.29
  -7   3   1    5.14    0.23
   7  -3  -1    5.72    0.25
   7  -3  -1    5.21    0.29
  -6   4   1   19.69    0.74
   6  -4  -1   20.77    0.74
   6  -4  -1   21.28    0.69
   5  -5  -1   69.10    1.94
   5  -5  -1   65.70    1.95
  -5   5   1   64.64    1.97
   4  -6  -1   11.96    0.61
  -4   6   1   11.66    0.62
  -3   7   1    0.03    0.31
   3  -7  -1   -0.11    0.26
  18   6  -1    5.57    0.52
 -18  -6   1    5.60    0.50
 -17  -5   1   24.97    0.98
  17   5  -1   26.21    1.00
 -16  -4   1    4.87    0.35
  16   4  -1    4.36    0.37
 -15  -3   1    2.41    0.23
  15   3  -1    2.20    0.22
  15   3  -1    1.64    0.23
  14   2  -1   76.25    2.14
  14   2  -1   74.46    2.08
 -14  -2   1   74.15    2.09
  13   1  -1   13.43    0.48
 -13  -1   1   12.83    0.44
  13   1  -1   12.96    0.48
  13   1  -1   13.23    0.40
 -12   0   1    0.06    0.06
  12   0  -1   -0.11    0.06
 -12   0   1    0.03    0.10
  12   0  -1   -0.03    0.08
 -11   1   1  128.77    3.46
 -11   1   1  135.07    3.45
  11  -1  -1  131.32    3.44
  11  -1  -1  127.85    3.57
 -10   2   1   17.68    0.51
  10  -2  -1   17.36    0.57
  10  -2  -1   17.68    0.58
 -10   2   1   16.94    0.58
   9  -3  -1    5.49    0.25
   9  -3  -1    5.18    0.26
  -9   3   1    5.39    0.30
   9  -3  -1    4.87    0.30
   8  -4  -1   74.91    2.01
  -8   4   1   68.75    2.05
   8  -4  -1   71.24    2.05
   7  -5  -1   56.57    1.67
  -7   5   1   51.92    1.66
   6  -6  -1   11.86    0.61
  -6   6   1   11.55    0.62
  -5   7   1    0.37    0.33
   5  -7  -1   -0.34    0.28
  19   5  -1   15.91    0.75
 -19  -5   1   16.48    0.74
  18   4  -1    7.60    0.45
 -18  -4   1    7.02    0.43
  17   3  -1    0.50    0.19
  17   3  -1    0.36    0.16
 -17  -3   1    0.67    0.19
  16   2  -1   70.22    2.02
 -16  -2   1   69.51    1.98
  15   1  -1   21.23    0.60
  15   1  -1   19.16    0.69
 -15  -1   1   20.23    0.64
  15   1  -1   20.58    0.69
 -14   0   1    0.13    0.08
 -14   0   1    0.18    0.12
  14   0  -1   -0.03    0.08
 -13   1   1   13.29    0.39
 -13   1   1   12.98    0.48
  13  -1  -1   12.68    0.44
  13  -1  -1   13.37    0.48
  12  -2  -1   60.09    1.66
 -12   2   1   57.42    1.66
 -12   2   1   61.10    1.59
  12  -2  -1   58.63    1.69
 -11   3   1    1.83    0.20
  11  -3  -1    1.58    0.17
  11  -3  -1    1.50    0.19
 -10   4   1   34.67    1.13
  10  -4  -1   36.12    1.14
  -9   5   1   43.81    1.44
   9  -5  -1   45.93    1.43
   8  -6  -1   11.05    0.60
  -8   6   1   10.82    0.62
   7  -7  -1   -0.19    0.28
  -7   7   1   -0.08    0.31
 -21  -5   1   12.81    0.68
  20   4  -1   11.85    0.61
 -20  -4   1   12.23    0.60
  19   3  -1    3.03    0.31
 -19  -3   1    3.43    0.29
  19   3  -1    3.44    0.29
  18   2  -1   15.14    0.58
  18   2  -1   12.99    0.56
 -18  -2   1   15.08    0.55
  17   1  -1    6.39    0.26
 -17  -1   1    6.13    0.29
  17   1  -1    5.63    0.33
 -16   0   1    0.20    0.14
 -16   0   1    0.06    0.08
  16   0  -1    0.01    0.12
  16   0  -1    0.08    0.09
  15  -1  -1   19.88    0.68
 -15   1   1   20.83    0.58
  15  -1  -1   20.43    0.63
 -15   1   1   18.89    0.68
 -14   2   1   73.92    2.08
  14  -2  -1   74.67    2.12
  14  -2  -1   75.99    2.07
 -13   3   1    3.88    0.30
  13  -3  -1    3.62    0.27
  13  -3  -1    4.14    0.28
 -12   4   1   41.38    1.32
  12  -4  -1   42.23    1.31
  11  -5  -1   21.48    0.82
 -11   5   1   19.74    0.80
  10  -6  -1    8.64    0.52
 -10   6   1    8.06    0.55
   9  -7  -1   -0.14    0.30
  23   5  -1   11.37    0.68
 -23  -5   1   10.67    0.64
 -22  -4   1    9.77    0.56
  22   4  -1   10.32    0.57
  21   3  -1    1.11    0.24
  21   3  -1    0.80    0.20
 -21  -3   1    0.85    0.21
  20   2  -1   18.72    0.72
  20   2  -1   18.84    0.71
 -20  -2   1   18.59    0.68
 -19  -1   1   39.33    1.26
 -19  -1   1   42.13    1.21
  19   1  -1   41.88    1.29
  18   0  -1   -0.01    0.14
  18   0  -1   -0.01    0.10
 -18   0   1   -0.08    0.13
 -18   0   1   -0.05    0.09
  17  -1  -1    5.44    0.33
  17  -1  -1    6.13    0.28
 -17   1   1    5.71    0.34
  16  -2  -1   69.01    1.93
  16  -2  -1   70.93    1.87
 -16   2   1   59.40    1.87
  15  -3  -1    1.74    0.21
 -15   3   1    2.39    0.24
  15  -3  -1    2.12    0.23
 -14   4   1    6.25    0.41
  14  -4  -1    6.27    0.38
  13  -5  -1   22.01    0.85
 -13   5   1   20.32    0.85
  12  -6  -1    9.67    0.58
 -12   6   1    8.28    0.57
 -25  -5   1    4.76    0.47
 -24  -4   1    5.33    0.42
  24   4  -1    5.53    0.47
  23   3  -1    0.68    0.22
 -23  -3   1    0.27    0.20
  23   3  -1    0.49    0.24
  22   2  -1   14.21    0.64
  22   2  -1   15.13    0.63
 -22  -2   1   14.43    0.59
 -21  -1   1   27.64    0.87
  21   1  -1   28.28    0.96
 -21  -1   1   27.01    0.95
 -20   0   1    0.13    0.17
 -20   0   1   -0.18    0.11
  20   0  -1    0.09    0.12
  20   0  -1    0.16    0.15
  19  -1  -1   41.63    1.18
  19  -1  -1   39.53    1.26
 -18   2   1   14.96    0.60
  18  -2  -1   14.56    0.58
  18  -2  -1   15.11    0.55
  17  -3  -1    0.46    0.19
 -17   3   1    0.46    0.18
  17  -3  -1    0.34    0.17
  16  -4  -1    4.12    0.35
 -16   4   1    5.50    0.40
  15  -5  -1   21.27    0.84
 -15   5   1   20.79    0.86
  14  -6  -1   10.96    0.63
 -14   6   1    9.66    0.60
  26   4  -1    3.63    0.43
 -26  -4   1    2.95    0.37
  25   3  -1    0.44    0.27
  25   3  -1    0.14    0.21
 -25  -3   1    0.20    0.21
 -24  -2   1   16.07    0.63
  24   2  -1   15.85    0.67
 -23  -1   1   23.49    0.87
  23   1  -1   24.32    0.89
 -23  -1   1   23.54    0.78
  22   0  -1   -0.07    0.15
 -22   0   1    0.03    0.18
  21  -1  -1   27.31    0.84
  21  -1  -1   26.42    0.93
 -20   2   1   17.46    0.69
  20  -2  -1   16.74    0.67
  20  -2  -1   19.26    0.65
  19  -3  -1    3.16    0.28
 -19   3   1    3.40    0.32
  19  -3  -1    3.21    0.28
 -18   4   1    8.00    0.49
  18  -4  -1    8.62    0.48
 -17   5   1   26.07    1.03
  17  -5  -1   26.82    1.00
  16  -6  -1   10.30    0.61
 -16   6   1    9.91    0.65
 -28  -4   1    1.27    0.31
  28   4  -1    1.21    0.37
 -27  -3   1    0.06    0.22
  27   3  -1    0.22    0.24
  27   3  -1    0.03    0.28
 -26  -2   1    4.04    0.38
  26   2  -1    4.69    0.37
 -25  -1   1    4.95    0.43
  25   1  -1    5.32    0.39
  24   0  -1   -0.15    0.18
 -24   0   1    0.08    0.19
  23  -1  -1   23.26    0.75
  23  -1  -1   22.68    0.84
 -23   1   1   22.41    0.85
 -22   2   1   13.56    0.62
  22  -2  -1   13.45    0.59
  22  -2  -1   14.31    0.55
  21  -3  -1    0.59    0.20
 -21   3   1    0.62    0.23
  21  -3  -1    0.55    0.20
  20  -4  -1   12.15    0.59
 -20   4   1   13.33    0.65
  19  -5  -1   16.69    0.76
 -19   5   1   17.31    0.81
 -18   6   1    4.95    0.50
  18  -6  -1    4.95    0.45
 -29  -3   1   -0.12    0.25
  29   3  -1   -0.04    0.25
 -28  -2   1    3.16    0.37
  28   2  -1    3.44    0.36
 -27  -1   1    2.98    0.35
  27   1  -1    3.06    0.34
  26   0  -1   -0.22    0.17
 -26   0   1   -0.06    0.21
 -25   1   1    4.55    0.39
  25  -1  -1    4.18    0.37
 -24   2   1   15.71    0.70
  24  -2  -1   17.21    0.62
  24  -2  -1   14.86    0.65
  23  -3  -1    0.36    0.19
  23  -3  -1    0.68    0.21
 -23   3   1    0.71    0.24
 -22   4   1   10.53    0.60
  22  -4  -1    9.65    0.52
  21  -5  -1   14.74    0.69
 -21   5   1   13.86    0.75
 -31  -3   1   -0.02    0.27
  31   3  -1   -0.24    0.28
  30   2  -1    1.48    0.32
 -30  -2   1    1.04    0.30
 -29  -1   1    0.76    0.25
  29   1  -1    0.66    0.27
 -28   0   1    0.34    0.23
  28   0  -1   -0.06    0.23
 -27   1   1    3.19    0.34
  27  -1  -1    2.86    0.33
 -26   2   1    4.72    0.41
  26  -2  -1    5.31    0.35
  26  -2  -1    4.23    0.38
 -25   3   1   -0.13    0.24
  25  -3  -1   -0.12    0.21
  25  -3  -1   -0.02    0.19
 -24   4   1    5.22    0.46
  24  -4  -1    5.67    0.43
  23  -5  -1   10.81    0.62
 -23   5   1   10.39    0.67
  32   2  -1    0.17    0.28
 -32  -2   1    0.81    0.31
  31   1  -1    2.09    0.32
 -31  -1   1    2.11    0.34
 -30   0   1   -0.04    0.24
  30   0  -1   -0.06    0.25
  29  -1  -1    0.75    0.27
 -29   1   1    1.18    0.29
 -28   2   1    2.16    0.32
  28  -2  -1    2.76    0.32
 -27   3   1   -0.17    0.25
  27  -3  -1   -0.20    0.19
  27  -3  -1    0.13    0.23
 -26   4   1    2.85    0.40
  26  -4  -1    3.90    0.38
  25  -5  -1    4.86    0.45
  34   2  -1    2.02    0.38
  33   1  -1    2.68    0.39
 -33  -1   1    2.77    0.38
 -32   0   1    0.17    0.27
  32   0  -1    0.01    0.27
  31  -1  -1    2.50    0.36
 -31   1   1    1.99    0.35
 -30   2   1    1.01    0.32
  30  -2  -1    1.02    0.29
 -29   3   1    0.06    0.28
  29  -3  -1    0.27    0.26
 -28   4   1    1.28    0.36
  28  -4  -1    1.12    0.28
 -34   0   1    0.14    0.28
  34   0  -1   -0.27    0.28
 -33   1   1    2.10    0.38
  33  -1  -1    2.33    0.35
 -32   2   1    0.55    0.32
  32  -2  -1    0.94    0.30
  31  -3  -1    0.02    0.27
 -31   3   1   -0.30    0.28
  30  -4  -1    1.01    0.30
  34  -2  -1    1.54    0.36
 -31   3  -2    3.65    0.46
  32  -2   2    2.32    0.37
 -32   2  -2    2.13    0.40
 -33   1  -2    0.12    0.30
  33  -1   2    0.07    0.29
 -34   0  -2    0.43    0.31
  34   0   2    0.27    0.32
 -28   4  -2    2.91    0.44
  28  -4   2    2.99    0.36
 -29   3  -2    8.99    0.62
  30  -2   2    2.89    0.36
 -30   2  -2    2.75    0.39
 -31   1  -2    2.48    0.37
  31  -1   2    1.74    0.34
 -32   0  -2    0.48    0.28
  32   0   2    0.13    0.28
  33   1   2    0.08    0.30
 -33  -1  -2    0.04    0.27
  25  -5   2    0.10    0.27
 -26   4  -2    7.19    0.57
  26  -4   2    6.82    0.49
 -27   3  -2   11.43    0.65
  27  -3   2   10.48    0.59
 -28   2  -2    6.67    0.51
  28  -2   2    5.72    0.45
 -29   1  -2    0.83    0.29
  29  -1   2    0.71    0.28
  30   0   2    5.85    0.49
 -30   0  -2    4.87    0.43
  31   1   2    2.16    0.37
 -31  -1  -2    2.11    0.34
  32   2   2    2.94    0.40
 -32  -2  -2    1.94    0.37
  23  -5   2   -0.10    0.26
 -23   5  -2    0.44    0.33
  24  -4   2    9.19    0.54
 -24   4  -2    8.91    0.59
  25  -3   2   17.62    0.72
 -25   3  -2   17.09    0.78
  25  -3   2   16.79    0.72
  26  -2   2    3.33    0.34
 -26   2  -2    3.78    0.37
  27  -1   2    0.38    0.22
 -27   1  -2    0.38    0.25
  28   0   2    9.66    0.56
 -28   0  -2    8.41    0.52
 -29  -1  -2    0.44    0.26
  29   1   2    0.39    0.26
  30   2   2    2.11    0.33
 -30  -2  -2    2.57    0.38
  31   3   2    3.81    0.42
 -31  -3  -2    3.27    0.43
  21  -5   2    1.82    0.33
 -21   5  -2    1.75    0.34
  22  -4   2   15.59    0.71
 -22   4  -2   17.30    0.78
 -23   3  -2   17.77    0.76
  23  -3   2   16.93    0.68
  23  -3   2   16.54    0.70
  24  -2   2    1.13    0.24
  24  -2   2    1.17    0.22
 -24   2  -2    1.29    0.26
 -25   1  -2    0.63    0.25
  25  -1   2    0.84    0.24
  26   0   2   12.76    0.60
 -26   0  -2   11.32    0.58
  27   1   2    0.15    0.23
 -27  -1  -2    0.46    0.25
 -28  -2  -2    6.52    0.49
  28   2   2    7.06    0.50
  29   3   2    8.87    0.57
 -29  -3  -2    8.64    0.53
 -29  -3  -2    8.20    0.58
 -18   6  -2    3.44    0.44
  18  -6   2    3.63    0.43
  19  -5   2    1.49    0.31
 -19   5  -2    1.95    0.36
  20  -4   2   19.16    0.77
 -20   4  -2   18.61    0.79
 -21   3  -2   23.46    0.89
  21  -3   2   23.31    0.84
  21  -3   2   23.40    0.84
  22  -2   2    0.23    0.18
 -22   2  -2    0.63    0.22
  22  -2   2    0.40    0.20
 -23   1  -2    2.03    0.29
  23  -1   2    2.09    0.27
  24   0   2    9.35    0.48
 -24   0  -2    8.66    0.49
  25   1   2    0.68    0.23
 -25  -1  -2    0.51    0.22
 -26  -2  -2    3.30    0.36
  26   2   2    3.04    0.34
 -26  -2  -2    3.42    0.31
 -27  -3  -2   10.81    0.58
  27   3   2   12.11    0.63
 -28  -4  -2    3.07    0.39
  28   4   2    3.35    0.46
  16  -6   2    3.00    0.40
 -16   6  -2    3.57    0.43
 -17   5  -2    0.57    0.29
  17  -5   2    0.30    0.26
  18  -4   2   13.24    0.61
 -18   4  -2   12.98    0.63
  19  -3   2   17.16    0.67
 -19   3  -2   18.14    0.73
  19  -3   2   18.01    0.69
 -20   2  -2    9.00    0.47
  20  -2   2    9.58    0.44
  20  -2   2    8.60    0.45
  21  -1   2    3.11    0.25
 -21   1  -2    3.29    0.30
  21  -1   2    3.49    0.30
 -22   0  -2   12.79    0.59
  22   0   2   14.57    0.60
 -23  -1  -2    2.03    0.28
 -23  -1  -2    2.14    0.23
  23   1   2    1.56    0.24
  24   2   2    0.92    0.22
 -24  -2  -2    0.77    0.20
 -24  -2  -2    1.18    0.26
  25   3   2   17.00    0.78
  25   3   2   15.84    0.72
 -25  -3  -2   16.46    0.71
  26   4   2    7.34    0.57
 -26  -4  -2    7.08    0.51
 -14   6  -2    5.03    0.48
  14  -6   2    4.98    0.46
 -15   5  -2   -0.09    0.24
  15  -5   2    0.03    0.23
  16  -4   2   19.45    0.76
 -16   4  -2   19.20    0.77
  17  -3   2   34.90    1.11
  17  -3   2   34.61    1.12
 -17   3  -2   35.05    1.14
  18  -2   2   21.55    0.74
  18  -2   2   21.36    0.77
 -18   2  -2   22.57    0.79
 -19   1  -2    9.06    0.45
  19  -1   2    8.28    0.43
  19  -1   2    8.73    0.37
 -20   0  -2    2.56    0.26
  20   0   2    2.74    0.25
 -20   0  -2    2.64    0.21
  21   1   2    2.98    0.28
 -21  -1  -2    3.08    0.26
 -21  -1  -2    3.54    0.32
 -22  -2  -2    0.94    0.20
  22   2   2    0.19    0.22
  22   2   2    0.13    0.20
  23   3   2   15.77    0.74
 -23  -3  -2   17.19    0.71
  23   3   2   17.90    0.74
 -24  -4  -2    9.30    0.57
  24   4   2    9.26    0.60
 -25  -5  -2    0.21    0.30
  12  -6   2    4.09    0.40
 -12   6  -2    5.04    0.45
 -13   5  -2    0.08    0.24
  13  -5   2    0.51    0.23
  14  -4   2   30.37    1.02
 -14   4  -2   28.75    1.01
 -15   3  -2   98.15    2.68
  15  -3   2   94.48    2.70
  15  -3   2   96.08    2.68
  16  -2   2   12.77    0.51
  16  -2   2   12.31    0.49
  17  -1   2    5.85    0.29
 -17   1  -2    5.49    0.28
  17  -1   2    5.43    0.33
 -17   1  -2    6.12    0.35
  18   0   2   30.11    1.03
  18   0   2   33.69    0.91
 -18   0  -2   30.98    1.02
 -18   0  -2   33.50    0.97
 -19  -1  -2    8.51    0.38
  19   1   2    8.36    0.44
 -19  -1  -2    8.87    0.45
 -20  -2  -2    9.16    0.44
  20   2   2    8.91    0.49
  20   2   2    8.16    0.46
  21   3   2   23.11    0.90
 -21  -3  -2   24.12    0.89
  21   3   2   25.66    0.91
  22   4   2   17.12    0.71
 -22  -4  -2   15.60    0.72
  22   4   2   14.63    0.72
 -23  -5  -2    0.25    0.27
  23   5   2    0.27    0.31
  10  -6   2    6.65    0.48
 -10   6  -2    6.31    0.50
 -11   5  -2    0.12    0.22
  11  -5   2    0.05    0.22
  12  -4   2   47.32    1.44
 -12   4  -2   45.53    1.44
  13  -3   2  113.22    3.05
  13  -3   2  110.50    3.07
 -13   3  -2  109.69    3.04
  14  -2   2   68.87    1.98
 -14   2  -2   71.42    1.91
 -14   2  -2   68.24    1.95
  14  -2   2   69.10    1.94
 -15   1  -2   38.23    1.08
  15  -1   2   37.44    1.08
  15  -1   2   37.97    1.15
 -15   1  -2   36.51    1.13
 -16   0  -2   88.54    2.35
  16   0   2   85.76    2.27
 -16   0  -2   82.40    2.37
  16   0   2   86.45    2.45
  17   1   2    5.63    0.34
 -17  -1  -2    4.75    0.33
 -17  -1  -2    5.68    0.29
  18   2   2   21.32    0.78
  18   2   2   21.47    0.78
 -18  -2  -2   21.73    0.75
 -19  -3  -2   18.23    0.72
  19   3   2   17.93    0.73
  19   3   2   19.44    0.73
  20   4   2   21.00    0.80
  20   4   2   19.11    0.80
 -20  -4  -2   18.55    0.80
  21   5   2    1.97    0.37
 -21  -5  -2    1.35    0.34
   7  -7   2    8.58    0.60
   8  -6   2    4.98    0.44
  -8   6  -2    5.35    0.45
   9  -5   2    1.82    0.28
  -9   5  -2    1.71    0.27
  10  -4   2   40.89    1.24
 -10   4  -2   36.06    1.22
 -10   4  -2   39.66    1.18
 -11   3  -2  153.95    3.88
  11  -3   2  135.27    3.88
  11  -3   2  155.85    3.94
 -11   3  -2  132.10    3.85
 -12   2  -2   51.26    1.47
 -12   2  -2   52.33    1.43
  12  -2   2   50.61    1.48
  12  -2   2   51.64    1.47
  13  -1   2   17.83    0.56
 -13   1  -2   17.94    0.61
 -13   1  -2   17.96    0.56
  13  -1   2   17.62    0.61
  14   0   2  175.72    4.80
 -14   0  -2  172.30    4.64
  14   0   2  178.88    4.57
 -14   0  -2  175.82    4.66
  15   1   2   35.53    1.10
 -15  -1  -2   36.23    1.07
  15   1   2   36.50    1.13
  16   2   2   12.18    0.53
 -16  -2  -2   13.54    0.52
  16   2   2   12.49    0.53
  17   3   2   34.30    1.14
  17   3   2   34.15    1.13
 -17  -3  -2   36.01    1.14
 -18  -4  -2   12.16    0.61
  18   4   2   13.10    0.63
  18   4   2   13.38    0.59
 -19  -5  -2    1.32    0.32
  19   5   2    1.41    0.33
  -5   7  -2    8.90    0.61
   5  -7   2    8.75    0.59
  -6   6  -2    4.07    0.40
   6  -6   2    4.98    0.41
  -7   5  -2    3.88    0.35
   7  -5   2    3.68    0.32
   7  -5   2    4.21    0.31
   8  -4   2   69.03    1.96
  -8   4  -2   66.90    1.92
  -8   4  -2   66.81    1.95
  -9   3  -2   68.50    1.98
   9  -3   2   72.72    1.97
  -9   3  -2   70.31    1.96
   9  -3   2   72.04    2.00
 -10   2  -2    7.95    0.35
  10  -2   2    8.61    0.35
  10  -2   2    7.53    0.32
 -10   2  -2    8.18    0.31
  11  -1   2   81.01    2.15
  11  -1   2   81.43    2.24
 -11   1  -2   79.75    2.17
 -11   1  -2   78.64    2.17
 -12   0  -2  175.67    4.64
  12   0   2  178.72    4.56
  12   0   2  173.46    4.77
 -12   0  -2  173.32    4.61
  13   1   2   17.21    0.62
 -13  -1  -2   17.95    0.58
  13   1   2   17.75    0.61
  14   2   2   69.26    2.00
  14   2   2   67.74    1.94
 -14  -2  -2   70.72    1.97
 -15  -3  -2   96.11    2.71
  15   3   2   96.29    2.68
  15   3   2   95.88    2.74
  16   4   2   20.26    0.81
  16   4   2   21.49    0.78
 -16  -4  -2   20.32    0.80
  17   5   2    0.93    0.30
 -17  -5  -2    0.38    0.27
 -18  -6  -2    3.14    0.43
  18   6   2    3.46    0.45
  -3   7  -2    7.12    0.56
   3  -7   2    8.02    0.56
   4  -6   2    9.73    0.56
  -4   6  -2    9.71    0.57
   4  -6   2   10.07    0.52
   5  -5   2    7.51    0.41
   5  -5   2    7.43    0.45
  -5   5  -2    8.03    0.47
   6  -4   2   83.88    2.36
  -6   4  -2   84.66    2.36
  -6   4  -2   83.13    2.36
   7  -3   2   70.10    1.93
  -7   3  -2   71.55    1.96
  -7   3  -2   69.36    1.94
   7  -3   2   69.66    1.97
  -8   2  -2    3.79    0.22
  -8   2  -2    4.69    0.21
   8  -2   2    3.74    0.22
  -9   1  -2    2.37    0.16
  -9   1  -2    2.09    0.14
   9  -1   2    2.25    0.15
   9  -1   2    2.11    0.16
 -10   0  -2  159.93    4.22
  10   0   2  160.02    4.34
 -10   0  -2  154.43    4.18
  10   0   2  164.35    4.15
 -11  -1  -2   80.19    2.19
  11   1   2   81.97    2.25
  11   1   2   78.13    2.17
 -12  -2  -2   53.42    1.49
  12   2   2   49.78    1.46
  12   2   2   50.38    1.50
  13   3   2  111.50    3.07
 -13  -3  -2  114.22    3.13
  13   3   2  111.76    3.14
  14   4   2   25.75    0.91
 -14  -4  -2   28.29    0.98
  14   4   2   28.29    0.97
  15   5   2    0.13    0.24
 -15  -5  -2    0.02    0.22
  16   6   2    2.70    0.42
 -16  -6  -2    2.82    0.40
  -1   7  -2    6.56    0.54
   1  -7   2    6.35    0.51
   2  -6   2   11.23    0.56
  -2   6  -2   10.72    0.60
   2  -6   2   12.03    0.60
   3  -5   2    6.77    0.40
   3  -5   2    6.34    0.38
  -3   5  -2    6.41    0.43
   4  -4   2   80.06    2.24
  -4   4  -2   78.15    2.23
  -5   3  -2  112.42    2.98
  -5   3  -2  110.09    2.99
   5  -3   2  110.40    2.99
  -5   3  -2  108.00    2.97
  -6   2  -2    1.89    0.15
  -6   2  -2    1.71    0.15
   6  -2   2    1.72    0.15
   6  -2   2    1.78    0.13
   7  -1   2   70.87    1.92
  -7   1  -2   71.54    1.91
  -7   1  -2   71.99    1.93
   7  -1   2   72.30    1.97
   8   0   2  276.03    7.13
  -8   0  -2  271.54    7.13
  -8   0  -2  278.45    7.23
   8   0   2  277.12    7.39
   9   1   2    2.13    0.17
   9   1   2    2.50    0.18
  -9  -1  -2    1.97    0.14
  10   2   2    8.14    0.34
  10   2   2    7.79    0.34
 -10  -2  -2    7.88    0.35
  11   3   2  161.11    4.16
  11   3   2  146.42    4.04
 -11  -3  -2  145.69    4.10
 -12  -4  -2   44.18    1.40
  12   4   2   45.25    1.40
 -13  -5  -2    0.64    0.25
  13   5   2    0.39    0.25
 -14  -6  -2    3.76    0.41
  14   6   2    4.82    0.47
  -1  -7   2    5.52    0.47
   1   7  -2    5.44    0.49
   0  -6   2   11.34    0.57
   0   6  -2   10.85    0.60
   0  -6   2   11.73    0.59
   1  -5   2    0.27    0.18
   1  -5   2    0.11    0.19
  -1   5  -2    0.47    0.22
   2  -4   2   54.43    1.67
  -2   4  -2   59.84    1.70
  -2   4  -2   59.99    1.70
   3  -3   2   57.55    1.63
  -3   3  -2   58.31    1.63
  -3   3  -2   57.30    1.63
  -4   2  -2   16.41    0.53
   4  -2   2   17.18    0.48
  -4   2  -2   16.32    0.52
   4  -2   2   16.38    0.53
  -5   1  -2   29.98    0.84
   5  -1   2   30.13    0.85
  -5   1  -2   30.95    0.85
   5  -1   2   30.36    0.86
  -6   0  -2   25.52    0.73
  -6   0  -2   25.40    0.72
   6   0   2   25.76    0.70
   6   0   2   26.50    0.76
  -7  -1  -2   70.80    1.93
   7   1   2   70.78    1.97
   7   1   2   71.58    1.90
   8   2   2    3.96    0.23
  -8  -2  -2    3.58    0.23
   8   2   2    3.66    0.21
  -8  -2  -2    4.04    0.15
  -9  -3  -2   74.56    1.93
   9   3   2   71.10    2.02
   9   3   2   73.62    2.04
  -9  -3  -2   69.63    2.05
  10   4   2   38.44    1.22
 -10  -4  -2   38.62    1.23
  11   5   2    0.19    0.23
 -11  -5  -2   -0.09    0.21
 -12  -6  -2    4.65    0.45
  12   6   2    5.64    0.48
  -3  -7   2    7.50    0.52
   3   7  -2    6.62    0.55
   2   6  -2    5.74    0.46
  -2  -6   2    5.72    0.43
  -2  -6   2    5.71    0.41
  -1  -5   2   -0.11    0.17
  -1  -5   2    0.02    0.18
   1   5  -2    0.05    0.20
   0  -4   2   55.02    1.58
   0   4  -2   52.96    1.58
   1  -3   2  217.55    5.73
  -1   3  -2  219.30    5.80
  -1   3  -2  216.85    5.71
  -2   2  -2   13.98    0.47
  -2   2  -2   14.76    0.47
   2  -2   2   14.11    0.47
  -3   1  -2  375.74   10.03
   3  -1   2  400.75   10.25
  -3   1  -2  377.09    9.84
   3  -1   2  381.29    9.91
   4   0   2  433.84   11.98
   4   0   2  457.25   11.64
  -4   0  -2  468.98   11.77
  -4   0  -2  440.64   11.55
   5   1   2   29.56    0.83
   5   1   2   29.91    0.86
   6   2   2    1.79    0.15
   6   2   2    1.89    0.15
  -6  -2  -2    2.11    0.12
  -6  -2  -2    1.65    0.15
  -7  -3  -2   71.03    1.92
  -7  -3  -2   70.39    2.02
   7   3   2   72.17    2.00
   7   3   2   71.87    1.99
   8   4   2   67.08    1.94
  -8  -4  -2   66.83    1.96
   9   5   2    1.87    0.29
  -9  -5  -2    1.81    0.28
 -10  -6  -2    7.26    0.53
  10   6   2    7.00    0.54
  -5  -7   2    6.92    0.52
   5   7  -2    6.92    0.56
   4   6  -2    6.59    0.49
  -4  -6   2    6.98    0.47
  -3  -5   2    0.72    0.19
  -3  -5   2    0.38    0.19
   3   5  -2    0.40    0.20
  -2  -4   2   43.23    1.26
   2   4  -2   42.86    1.28
  -2  -4   2   39.28    1.26
   1   3  -2  156.01    4.15
   1   3  -2  158.49    4.22
  -1  -3   2  155.96    4.15
   0   2  -2  166.21    4.45
   0  -2   2  169.44    4.39
   0   2  -2  167.19    4.38
  -1   1  -2  286.49    7.80
   1  -1   2  308.32    8.10
  -1   1  -2  300.66    7.67
   1  -1   2  297.59    7.71
  -2   0  -2  157.78    4.12
  -2   0  -2  154.63    4.05
   2   0   2  157.15    4.07
   3   1   2  380.34    9.68
   3   1   2  378.18   10.05
  -3  -1  -2  379.37    9.75
  -3  -1  -2  369.75    9.85
  -4  -2  -2   18.36    0.51
   4   2   2   16.89    0.55
  -4  -2  -2   17.31    0.56
   4   2   2   17.24    0.54
  -5  -3  -2  110.93    3.05
   5   3   2  111.76    3.00
  -5  -3  -2  111.61    2.96
   5   3   2  110.98    3.04
  -6  -4  -2   88.50    2.35
  -6  -4  -2   84.56    2.43
   6   4   2   83.38    2.40
   7   5   2    3.50    0.34
  -7  -5  -2    3.67    0.32
  -8  -6  -2    4.95    0.43
   8   6   2    5.81    0.49
  -7  -7   2    6.19    0.49
   6   6  -2    4.09    0.41
  -6  -6   2    5.12    0.40
   5   5  -2    0.88    0.23
  -5  -5   2    0.63    0.22
  -5  -5   2    0.97    0.22
   4   4  -2   58.89    1.72
  -4  -4   2   57.31    1.68
  -4  -4   2   61.00    1.74
  -3  -3   2  281.62    7.44
   3   3  -2  287.96    7.43
   3   3  -2  281.80    7.57
   3   3  -2  290.71    7.64
   2   2  -2   49.40    1.38
  -2  -2   2   48.32    1.34
   2   2  -2   49.06    1.35
   1   1  -2  206.87    5.34
  -1  -1   2  207.62    5.37
   0   0  -2  202.67    5.35
   0   0  -2  200.90    5.28
   0   0   2  206.95    5.46
   1   1   2  301.91    7.56
  -1  -1  -2  292.52    7.59
  -1  -1  -2  292.72    7.69
   1   1   2  288.71    7.85
   2   2   2   14.19    0.46
   2   2   2   14.62    0.48
  -2  -2  -2   15.11    0.48
   3   3   2   57.37    1.62
  -3  -3  -2   56.13    1.58
  -3  -3  -2   58.19    1.64
   3   3   2   57.71    1.61
  -4  -4  -2   78.21    2.26
   4   4   2   78.32    2.24
  -4  -4  -2   81.51    2.20
  -5  -5  -2    8.06    0.44
   5   5   2    7.65    0.47
   6   6   2    4.48    0.43
  -6  -6  -2    5.03    0.44
  -7  -7  -2    7.96    0.59
  -9  -7   2    6.29    0.53
   8   6  -2    4.60    0.43
  -8  -6   2    4.72    0.41
  -7  -5   2    7.37    0.42
   7   5  -2    7.41    0.44
  -7  -5   2    7.62    0.44
  -6  -4   2   54.67    1.61
   6   4  -2   56.67    1.66
  -6  -4   2   58.46    1.68
  -5  -3   2   43.72    1.24
   5   3  -2   40.04    1.22
   5   3  -2   42.13    1.16
  -5  -3   2   40.39    1.18
  -4  -2   2   11.02    0.37
   4   2  -2   11.12    0.40
   4   2  -2   11.91    0.34
   4   2  -2   11.03    0.40
   3   1  -2   62.87    1.69
   3   1  -2   61.99    1.64
  -3  -1   2   61.58    1.64
   2   0  -2  540.41   13.51
  -2   0   2  503.72   13.55
   2   0  -2  524.19   13.74
  -1   1   2  213.38    5.34
   1  -1  -2  205.54    5.36
  -1   1   2  208.89    5.54
   1  -1  -2  199.69    5.42
   0   2   2  166.96    4.37
   0   2   2  166.75    4.50
   0  -2  -2  172.58    4.44
   0  -2  -2  163.24    4.37
  -1  -3  -2  222.65    5.90
   1   3   2  222.04    5.96
   1   3   2  226.68    5.82
  -1  -3  -2  216.90    5.81
   2   4   2   61.91    1.77
  -2  -4  -2   59.68    1.77
  -2  -4  -2   61.35    1.73
  -3  -5  -2    7.10    0.40
   3   5   2    5.92    0.42
  -3  -5  -2    6.59    0.42
  -4  -6  -2   10.93    0.57
   4   6   2    9.46    0.58
   5   7   2   10.53    0.67
  -5  -7  -2    9.94    0.60
  10   6  -2    4.25    0.43
 -10  -6   2    4.09    0.40
   9   5  -2    2.05    0.30
  -9  -5   2    1.49    0.27
   8   4  -2   40.59    1.26
  -8  -4   2   41.80    1.27
  -8  -4   2   39.27    1.19
  -7  -3   2   51.89    1.48
  -7  -3   2   50.32    1.41
   7   3  -2   49.78    1.46
   7   3  -2   50.87    1.42
  -6  -2   2    4.61    0.20
   6   2  -2    4.83    0.20
   6   2  -2    4.87    0.23
   5   1  -2  313.17    8.14
  -5  -1   2  312.58    7.88
   5   1  -2  293.38    7.98
   5   1  -2  299.85    7.83
   4   0  -2  451.71   12.46
   4   0  -2  476.06   12.31
  -4   0   2  465.97   12.01
   4   0  -2  478.64   12.08
  -3   1   2   62.29    1.66
   3  -1  -2   64.47    1.67
   3  -1  -2   63.81    1.67
  -3   1   2   61.58    1.72
   2  -2  -2   50.93    1.38
  -2   2   2   49.68    1.39
  -2   2   2   51.57    1.40
   2  -2  -2   48.94    1.38
   1  -3  -2  155.57    4.14
  -1   3   2  156.82    4.15
  -1   3   2  156.72    4.23
   1  -3  -2  157.09    4.19
   0  -4  -2   53.25    1.56
   0  -4  -2   55.04    1.59
   0   4   2   54.20    1.59
  -1  -5  -2    0.26    0.20
  -1  -5  -2    0.16    0.20
   1   5   2    1.00    0.25
   2   6   2    9.39    0.58
  -2  -6  -2   11.76    0.58
   3   7   2    9.53    0.63
  -3  -7  -2    8.53    0.58
  12   6  -2    4.99    0.44
 -12  -6   2    5.07    0.44
 -11  -5   2    1.05    0.25
  11   5  -2    1.51    0.28
 -10  -4   2   34.73    1.12
  10   4  -2   34.17    1.12
   9   3  -2   42.55    1.21
   9   3  -2   42.53    1.25
  -9  -3   2   41.73    1.26
  -9  -3   2   41.84    1.19
   8   2  -2    0.74    0.12
  -8  -2   2    1.18    0.14
  -8  -2   2    0.79    0.09
   8   2  -2    0.64    0.10
   7   1  -2   26.23    0.76
   7   1  -2   26.16    0.77
  -7  -1   2   26.35    0.76
   7   1  -2   26.44    0.73
   6   0  -2  987.65   25.34
   6   0  -2  967.24   26.15
  -6   0   2 1000.00   25.21
  -5   1   2  311.73    7.88
   5  -1  -2  304.99    8.18
   5  -1  -2  299.25    7.91
   5  -1  -2  309.18    8.09
   4  -2  -2   10.96    0.38
   4  -2  -2   10.87    0.35
  -4   2   2   10.98    0.36
   3  -3  -2  280.79    7.48
   3  -3  -2  272.98    7.40
  -3   3   2  286.77    7.39
  -3   3   2  293.96    7.60
   2  -4  -2   42.56    1.28
   2  -4  -2   42.45    1.28
  -2   4   2   43.47    1.31
   1  -5  -2   -0.01    0.17
  -1   5   2   -0.09    0.20
   1  -5  -2    0.17    0.19
   0  -6  -2   11.48    0.58
   0  -6  -2   11.83    0.58
   0   6   2   11.08    0.61
   1   7   2    6.57    0.55
  -1  -7  -2    7.22    0.52
  14   6  -2    5.99    0.51
 -14  -6   2    4.96    0.43
 -13  -5   2    0.19    0.22
  13   5  -2    0.24    0.23
 -12  -4   2   23.24    0.84
  12   4  -2   22.86    0.82
 -11  -3   2   48.21    1.45
  11   3  -2   49.49    1.42
  11   3  -2   50.33    1.44
 -11  -3   2   47.48    1.35
  10   2  -2    1.37    0.13
  10   2  -2    1.35    0.16
 -10  -2   2    1.35    0.10
 -10  -2   2    1.21    0.15
   9   1  -2    1.70    0.15
  -9  -1   2    2.38    0.15
   9   1  -2    1.97    0.15
   9   1  -2    2.07    0.13
   8   0  -2  126.50    3.44
   8   0  -2  126.67    3.31
  -8   0   2  130.86    3.34
  -8   0   2  123.02    3.32
   7  -1  -2   25.90    0.77
   7  -1  -2   25.94    0.74
  -7   1   2   25.87    0.74
   6  -2  -2    4.68    0.19
  -6   2   2    5.74    0.24
   6  -2  -2    4.67    0.23
  -5   3   2   43.71    1.23
   5  -3  -2   42.63    1.22
   5  -3  -2   42.15    1.25
  -5   3   2   42.88    1.25
   4  -4  -2   50.20    1.62
   4  -4  -2   61.40    1.64
  -4   4   2   58.07    1.66
  -3   5   2    0.51    0.21
   3  -5  -2    0.51    0.21
   3  -5  -2    0.43    0.19
   2  -6  -2    6.14    0.44
  -2   6   2    5.84    0.47
   2  -6  -2    5.64    0.46
  -1   7   2    5.05    0.49
  16   6  -2    4.16    0.45
 -16  -6   2    4.11    0.41
 -15  -5   2    0.81    0.25
  15   5  -2    0.83    0.28
  14   4  -2   30.34    1.02
 -14  -4   2   28.80    1.00
  13   3  -2   70.56    2.00
 -13  -3   2   69.00    2.02
  13   3  -2   71.97    2.01
  12   2  -2    4.00    0.23
 -12  -2   2    3.77    0.18
 -12  -2   2    3.25    0.24
  12   2  -2    3.66    0.25
  11   1  -2  140.64    3.87
  11   1  -2  138.88    3.74
 -11  -1   2  141.22    3.78
  11   1  -2  147.26    3.71
 -10   0   2  131.42    3.52
  10   0  -2  132.99    3.49
  10   0  -2  134.24    3.65
 -10   0   2  136.80    3.53
   9  -1  -2    2.56    0.16
   9  -1  -2    1.94    0.16
  -9   1   2    2.19    0.15
   8  -2  -2    0.74    0.11
   8  -2  -2    0.74    0.07
   8  -2  -2    0.86    0.12
  -8   2   2    0.58    0.11
  -7   3   2   51.98    1.47
  -7   3   2   51.63    1.49
   7  -3  -2   52.70    1.44
   7  -3  -2   51.06    1.49
   6  -4  -2   56.66    1.68
   6  -4  -2   57.95    1.64
  -6   4   2   57.42    1.69
   5  -5  -2    0.43    0.22
  -5   5   2    0.90    0.25
   5  -5  -2    0.54    0.19
   4  -6  -2    6.40    0.45
  -4   6   2    6.19    0.48
   3  -7  -2    7.74    0.54
  -3   7   2    6.44    0.56
 -18  -6   2    2.96    0.39
  18   6  -2    3.85    0.46
  17   5  -2    0.48    0.27
 -17  -5   2    0.01    0.23
 -16  -4   2   15.83    0.67
  16   4  -2   15.82    0.68
  15   3  -2   50.74    1.47
 -15  -3   2   48.62    1.48
  15   3  -2   48.63    1.47
  14   2  -2    5.24    0.31
 -14  -2   2    5.14    0.21
  14   2  -2    4.71    0.28
 -14  -2   2    4.98    0.28
 -13  -1   2  239.27    6.25
  13   1  -2  228.01    6.39
  13   1  -2  233.37    6.18
  13   1  -2  246.15    6.15
 -12   0   2  138.74    3.76
  12   0  -2  140.47    3.72
  12   0  -2  143.79    3.89
 -12   0   2  145.70    3.75
  11  -1  -2  141.83    3.83
  11  -1  -2  140.78    3.69
 -11   1   2  138.59    3.70
  10  -2  -2    1.20    0.14
  10  -2  -2    1.34    0.14
 -10   2   2    1.21    0.15
  10  -2  -2    1.54    0.09
  -9   3   2   41.37    1.26
   9  -3  -2   43.91    1.20
   9  -3  -2   41.46    1.26
  -9   3   2   44.12    1.25
   8  -4  -2   43.41    1.24
   8  -4  -2   41.53    1.29
  -8   4   2   41.04    1.30
  -7   5   2    7.15    0.46
   7  -5  -2    6.88    0.44
  -6   6   2    4.77    0.43
   6  -6  -2    4.59    0.39
   5  -7  -2    7.13    0.54
  -5   7   2    7.95    0.59
 -19  -5   2   -0.04    0.25
  19   5  -2   -0.21    0.25
 -18  -4   2   10.30    0.52
  18   4  -2   10.40    0.53
  17   3  -2   15.02    0.58
 -17  -3   2   14.04    0.59
  17   3  -2   14.32    0.59
  16   2  -2   10.86    0.50
  16   2  -2   13.02    0.50
 -16  -2   2   13.04    0.49
  15   1  -2   74.09    2.12
  15   1  -2   74.41    1.99
  15   1  -2   71.88    2.06
 -15  -1   2   76.28    2.04
  14   0  -2  194.01    5.02
 -14   0   2  190.42    5.06
  14   0  -2  190.48    5.23
 -14   0   2  194.77    5.07
  13  -1  -2  231.46    6.29
  13  -1  -2  232.06    6.07
 -13   1   2  234.92    6.09
  12  -2  -2    3.62    0.13
  12  -2  -2    3.56    0.23
 -12   2   2    3.73    0.25
  12  -2  -2    3.11    0.22
 -11   3   2   51.00    1.47
  11  -3  -2   49.60    1.47
 -10   4   2   33.60    1.10
  10  -4  -2   33.72    1.09
   9  -5  -2    1.54    0.27
  -9   5   2    1.62    0.28
   8  -6  -2    4.08    0.39
  -8   6   2    4.53    0.40
   7  -7  -2    6.41    0.52
  -7   7   2    5.76    0.53
 -21  -5   2    0.05    0.24
  21   5  -2    0.25    0.27
 -20  -4   2    7.06    0.46
  20   4  -2    7.05    0.47
 -19  -3   2    6.42    0.40
  19   3  -2    7.31    0.43
  19   3  -2    7.23    0.39
  18   2  -2    3.28    0.28
  18   2  -2    3.92    0.30
 -18  -2   2    4.18    0.28
  17   1  -2   61.56    1.82
 -17  -1   2   61.49    1.73
  17   1  -2   63.61    1.69
 -16   0   2  193.89    5.06
  16   0  -2  191.17    4.99
  16   0  -2  184.95    5.22
 -16   0   2  194.47    5.04
 -15   1   2   73.83    1.94
 -15   1   2   71.11    2.03
  15  -1  -2   73.52    2.08
  15  -1  -2   72.69    1.98
 -14   2   2    5.73    0.31
  14  -2  -2    4.85    0.27
  14  -2  -2    4.84    0.29
  13  -3  -2   72.85    2.04
  13  -3  -2   71.07    2.06
 -13   3   2   72.40    2.05
  12  -4  -2   23.36    0.83
 -12   4   2   23.23    0.85
 -11   5   2    1.18    0.27
  11  -5  -2    0.96    0.24
  10  -6  -2    4.34    0.41
 -10   6   2    4.78    0.44
   9  -7  -2    6.14    0.53
  23   5  -2    0.70    0.33
 -23  -5   2    0.68    0.30
 -22  -4   2    4.71    0.41
  22   4  -2    5.48    0.43
  21   3  -2   10.18    0.49
  21   3  -2    9.90    0.50
 -21  -3   2    7.94    0.46
  20   2  -2    6.06    0.37
  20   2  -2    5.86    0.35
 -20  -2   2    4.51    0.32
  19   1  -2   16.53    0.64
 -19  -1   2   17.41    0.58
 -19  -1   2   15.64    0.62
 -18   0   2  106.05    2.92
  18   0  -2  109.44    2.84
  18   0  -2  103.06    3.01
 -18   0   2  108.39    2.86
  17  -1  -2   62.45    1.69
  17  -1  -2   59.60    1.78
  16  -2  -2   12.96    0.48
 -16   2   2   11.83    0.51
  16  -2  -2   12.04    0.49
 -15   3   2   48.83    1.48
  15  -3  -2   50.44    1.47
  15  -3  -2   49.45    1.49
  14  -4  -2   28.72    1.00
 -14   4   2   30.93    1.03
 -13   5   2    0.18    0.24
  13  -5  -2    0.10    0.23
  12  -6  -2    4.11    0.40
 -12   6   2    4.53    0.44
  25   5  -2    0.54    0.33
 -25  -5   2    0.12    0.29
  24   4  -2    2.72    0.38
 -24  -4   2    1.95    0.31
  23   3  -2    6.27    0.45
 -23  -3   2    6.15    0.40
  23   3  -2    5.98    0.41
  22   2  -2    0.92    0.22
 -22  -2   2    1.00    0.19
  22   2  -2    1.30    0.26
  21   1  -2   28.83    0.97
 -21  -1   2   27.35    0.88
 -21  -1   2   28.00    0.96
  20   0  -2  140.10    4.02
 -20   0   2  142.66    3.90
  20   0  -2  149.35    3.81
  19  -1  -2   14.89    0.60
 -19   1   2   14.55    0.60
  19  -1  -2   16.69    0.54
  18  -2  -2    3.13    0.28
  18  -2  -2    3.42    0.26
 -18   2   2    3.54    0.31
  17  -3  -2   14.27    0.58
  17  -3  -2   14.38    0.57
 -17   3   2   14.62    0.61
 -16   4   2   15.13    0.67
  16  -4  -2   16.45    0.66
  15  -5  -2    0.52    0.26
 -15   5   2    0.61    0.27
 -14   6   2    6.12    0.52
  14  -6  -2    6.44    0.48
  26   4  -2    0.86    0.32
 -26  -4   2    0.80    0.28
  25   3  -2    3.58    0.38
 -25  -3   2    4.25    0.37
  25   3  -2    3.72    0.35
  24   2  -2    0.36    0.21
 -24  -2   2    0.22    0.17
  23   1  -2   13.19    0.59
 -23  -1   2   11.67    0.58
  22   0  -2   25.46    0.92
 -22   0   2   27.40    0.92
  21  -1  -2   26.50    0.81
  21  -1  -2   24.67    0.88
  20  -2  -2    5.59    0.32
 -20   2   2    4.63    0.36
  20  -2  -2    5.26    0.35
  19  -3  -2    6.75    0.39
 -19   3   2    6.24    0.40
  19  -3  -2    7.16    0.39
 -18   4   2   10.38    0.57
  18  -4  -2   11.46    0.55
 -17   5   2    0.45    0.28
  17  -5  -2   -0.04    0.24
  16  -6  -2    4.32    0.44
 -16   6   2    4.13    0.46
 -28  -4   2    1.67    0.32
  28   4  -2    2.06    0.39
  27   3  -2    3.24    0.40
 -27  -3   2    2.94    0.33
  27   3  -2    3.45    0.36
 -26  -2   2    0.40    0.23
  26   2  -2    0.19    0.22
  25   1  -2   29.30    1.06
 -25  -1   2   30.34    1.07
  24   0  -2   23.16    0.86
 -24   0   2   22.57    0.85
  23  -1  -2   12.72    0.50
 -23   1   2   12.11    0.58
  23  -1  -2   12.91    0.58
  22  -2  -2    1.06    0.22
  22  -2  -2    1.14    0.20
 -22   2   2    0.96    0.22
  21  -3  -2    8.90    0.47
  21  -3  -2    9.21    0.45
 -21   3   2    9.54    0.50
 -20   4   2    6.33    0.45
  20  -4  -2    7.14    0.43
 -19   5   2    0.16    0.28
  19  -5  -2   -0.11    0.24
 -18   6   2    2.73    0.43
  18  -6  -2    3.33    0.42
 -29  -3   2    2.12    0.36
  29   3  -2    2.62    0.36
 -28  -2   2    0.04    0.24
  28   2  -2    0.01    0.23
 -27  -1   2    8.33    0.51
  27   1  -2    8.27    0.51
 -26   0   2   19.60    0.80
  26   0  -2   20.72    0.82
 -25   1   2   27.76    1.00
  25  -1  -2   26.18    0.97
  24  -2  -2   -0.09    0.15
 -24   2   2    0.00    0.21
  24  -2  -2    0.01    0.19
  23  -3  -2    6.17    0.39
  23  -3  -2    6.08    0.43
 -23   3   2    6.56    0.46
 -22   4   2    4.45    0.42
  22  -4  -2    4.86    0.38
 -21   5   2    0.00    0.29
  21  -5  -2    0.04    0.26
 -31  -3   2    1.02    0.32
  31   3  -2    1.47    0.32
  30   2  -2   -0.02    0.25
 -30  -2   2    0.02    0.25
  29   1  -2    9.44    0.54
 -29  -1   2    8.27    0.53
  28   0  -2   41.63    1.39
 -28   0   2   39.56    1.34
  27  -1  -2    7.32    0.49
 -27   1   2    8.81    0.53
 -26   2   2   -0.02    0.23
  26  -2  -2    0.30    0.18
  26  -2  -2    0.10    0.20
  25  -3  -2    3.10    0.32
 -25   3   2    3.10    0.37
  25  -3  -2    2.99    0.29
  24  -4  -2    2.34    0.31
 -24   4   2    2.18    0.37
  23  -5  -2    0.48    0.28
 -23   5   2    0.69    0.34
  32   2  -2   -0.17    0.25
 -32  -2   2    0.20    0.30
 -31  -1   2    2.70    0.36
  31   1  -2    2.84    0.35
  30   0  -2   13.96    0.70
 -30   0   2   13.91    0.68
 -29   1   2    8.43    0.55
  29  -1  -2    8.76    0.53
  28  -2  -2   -0.04    0.21
 -28   2   2   -0.04    0.25
  27  -3  -2    2.77    0.34
  27  -3  -2    3.51    0.32
 -27   3   2    2.56    0.37
 -26   4   2    0.93    0.33
  26  -4  -2    0.79    0.26
 -25   5   2    0.22    0.34
  25  -5  -2   -0.19    0.26
  34   2  -2    0.34    0.30
 -33  -1   2    2.88    0.36
  33   1  -2    2.52    0.36
 -32   0   2   12.85    0.68
  32   0  -2   13.79    0.71
 -31   1   2    3.24    0.38
  31  -1  -2    3.26    0.38
  30  -2  -2   -0.13    0.23
 -30   2   2    0.03    0.25
 -29   3   2    2.09    0.36
  29  -3  -2    2.08    0.33
  29  -3  -2    2.60    0.32
  28  -4  -2    1.68    0.31
 -28   4   2    1.68    0.39
  34   0  -2    1.99    0.38
 -34   0   2    1.83    0.36
  33  -1  -2    2.58    0.36
 -33   1   2    2.33    0.40
  32  -2  -2   -0.05    0.26
 -32   2   2    0.33    0.32
  31  -3  -2    1.48    0.33
 -31   3   2    1.08    0.36
  30  -4  -2    2.30    0.34
  35  -1  -2    3.15    0.40
  34  -2  -2    0.13    0.30
  32  -2   3    4.95    0.46
 -32   2  -3    3.69    0.46
  33  -1   3    2.92    0.41
 -33   1  -3    2.54    0.40
 -34   0  -3    0.20    0.31
  28  -4   3    0.25    0.25
 -28   4  -3    0.10    0.31
 -29   3  -3    3.73    0.45
  30  -2   3    5.29    0.45
 -30   2  -3    5.10    0.48
 -31   1  -3    4.68    0.45
  31  -1   3    4.17    0.41
  32   0   3   -0.37    0.27
 -32   0  -3    0.14    0.28
  33   1   3    2.94    0.42
 -33  -1  -3    2.38    0.38
 -26   4  -3    0.12    0.31
  26  -4   3    0.50    0.28
 -27   3  -3    2.51    0.38
 -28   2  -3    3.15    0.38
  28  -2   3    3.90    0.38
  29  -1   3    4.06    0.40
 -29   1  -3    4.29    0.42
 -30   0  -3    0.01    0.25
  30   0   3   -0.29    0.25
 -31  -1  -3    3.55    0.40
  31   1   3    4.09    0.41
 -32  -2  -3    5.06    0.48
  32   2   3    5.47    0.49
  23  -5   3    2.19    0.33
 -23   5  -3    2.77    0.42
 -24   4  -3    0.73    0.32
  24  -4   3    0.40    0.25
 -25   3  -3    6.69    0.50
  25  -3   3    5.01    0.42
  25  -3   3    6.05    0.42
  26  -2   3    9.49    0.54
 -26   2  -3   10.03    0.57
  27  -1   3    5.77    0.45
 -27   1  -3    6.30    0.47
 -28   0  -3    0.19    0.24
  28   0   3   -0.24    0.23
  29   1   3    3.94    0.40
 -29  -1  -3    3.81    0.39
  30   2   3    5.15    0.46
 -30  -2  -3    5.72    0.50
  31   3   3    2.50    0.38
  21  -5   3    4.97    0.43
 -21   5  -3    5.98    0.51
 -22   4  -3    0.87    0.30
  22  -4   3    0.96    0.27
  23  -3   3    2.15    0.29
 -23   3  -3    2.28    0.32
  23  -3   3    2.01    0.27
  24  -2   3   37.55    1.21
 -24   2  -3   32.76    1.19
  25  -1   3    7.54    0.47
 -25   1  -3    7.41    0.49
  26   0   3    0.01    0.19
 -26   0  -3   -0.24    0.20
  27   1   3    5.72    0.45
 -27  -1  -3    5.69    0.43
  28   2   3    3.00    0.36
 -28  -2  -3    3.37    0.38
  29   3   3    3.54    0.40
 -29  -3  -3    3.16    0.36
 -29  -3  -3    3.04    0.40
  19  -5   3    7.56    0.52
 -19   5  -3    8.25    0.57
  20  -4   3    1.66    0.27
 -20   4  -3    1.92    0.30
 -21   3  -3    1.67    0.29
  21  -3   3    2.03    0.25
  21  -3   3    1.91    0.27
  22  -2   3   44.02    1.34
  22  -2   3   45.27    1.43
 -22   2  -3   45.19    1.43
  23  -1   3   31.53    1.08
 -23   1  -3   30.41    1.07
  24   0   3    0.07    0.19
 -24   0  -3    0.12    0.20
  25   1   3    7.59    0.48
 -25  -1  -3    7.64    0.49
 -26  -2  -3    8.69    0.48
 -26  -2  -3    8.72    0.54
  26   2   3    8.65    0.52
 -27  -3  -3    2.55    0.33
  27   3   3    2.27    0.34
 -28  -4  -3    0.26    0.28
  28   4   3    0.13    0.34
  28   4   3   -0.06    0.24
 -16   6  -3    2.56    0.41
  16  -6   3    3.14    0.40
  17  -5   3    9.49    0.56
 -17   5  -3    8.60    0.56
  18  -4   3    1.23    0.24
 -18   4  -3    1.10    0.25
 -19   3  -3    1.52    0.27
  19  -3   3    1.52    0.24
  19  -3   3    1.67    0.22
  20  -2   3   80.22    2.35
  20  -2   3   78.90    2.25
 -20   2  -3   82.26    2.32
 -21   1  -3   49.08    1.51
  21  -1   3   49.34    1.53
 -22   0  -3    0.23    0.19
 -22   0  -3    0.02    0.14
  22   0   3    0.07    0.16
  23   1   3   29.87    1.07
 -23  -1  -3   29.44    0.99
 -23  -1  -3   32.56    1.09
  24   2   3   35.34    1.20
 -24  -2  -3   32.38    1.16
 -24  -2  -3   34.86    1.13
  25   3   3    5.08    0.46
  25   3   3    5.63    0.42
 -25  -3  -3    5.95    0.43
  26   4   3    0.40    0.27
  26   4   3    0.67    0.32
 -26  -4  -3   -0.05    0.25
 -14   6  -3    6.75    0.54
  14  -6   3    6.58    0.52
 -15   5  -3    5.46    0.47
  15  -5   3    5.88    0.45
  16  -4   3    2.79    0.31
 -16   4  -3    3.67    0.34
  17  -3   3   19.17    0.73
  17  -3   3   19.96    0.71
 -17   3  -3   19.22    0.74
  18  -2   3   64.49    1.82
  18  -2   3   58.66    1.87
 -18   2  -3   68.44    1.87
 -19   1  -3   64.62    1.87
  19  -1   3   64.38    1.78
  19  -1   3   63.64    1.90
 -20   0  -3   -0.06    0.13
 -20   0  -3   -0.09    0.16
  20   0   3    0.10    0.17
 -21  -1  -3   49.76    1.49
 -21  -1  -3   43.20    1.41
  21   1   3   50.04    1.52
 -22  -2  -3   44.08    1.39
  22   2   3   45.82    1.46
  23   3   3    2.67    0.31
 -23  -3  -3    2.65    0.31
  23   3   3    2.43    0.33
  24   4   3    0.62    0.26
 -24  -4  -3    0.70    0.27
  24   4   3    1.09    0.32
 -12   6  -3    5.06    0.45
  12  -6   3    4.03    0.41
 -13   5  -3   11.86    0.61
  13  -5   3   10.76    0.58
  14  -4   3    3.69    0.33
 -14   4  -3    3.76    0.32
  15  -3   3   80.94    2.31
 -15   3  -3   81.31    2.30
  15  -3   3   81.48    2.30
 -16   2  -3   92.81    2.58
  16  -2   3   92.47    2.63
 -16   2  -3   93.49    2.55
  16  -2   3   93.70    2.56
  17  -1   3   99.86    2.66
 -17   1  -3  100.75    2.74
 -17   1  -3   97.33    2.70
  17  -1   3   98.14    2.80
 -18   0  -3    0.03    0.15
 -18   0  -3   -0.18    0.10
  18   0   3    0.17    0.14
 -19  -1  -3   64.83    1.87
 -19  -1  -3   63.53    1.82
  19   1   3   63.15    1.91
  20   2   3   76.93    2.23
  20   2   3   77.12    2.28
 -20  -2  -3   76.93    2.20
 -21  -3  -3    1.94    0.27
  21   3   3    1.85    0.27
  21   3   3    1.83    0.29
  22   4   3    1.07    0.25
  22   4   3    1.17    0.31
 -22  -4  -3    1.30    0.30
  23   5   3    2.44    0.41
 -23  -5  -3    2.53    0.39
  10  -6   3    3.29    0.40
 -10   6  -3    3.37    0.39
 -11   5  -3   11.17    0.58
  11  -5   3   10.84    0.57
 -12   4  -3    1.49    0.25
  12  -4   3    1.21    0.22
 -13   3  -3   42.85    1.26
 -13   3  -3   42.19    1.31
  13  -3   3   43.72    1.32
  13  -3   3   44.42    1.29
  14  -2   3   68.33    1.93
 -14   2  -3   70.91    1.91
  14  -2   3   68.05    1.97
 -14   2  -3   67.96    1.93
  15  -1   3   44.14    1.32
 -15   1  -3   43.93    1.26
 -15   1  -3   44.05    1.30
  15  -1   3   43.53    1.24
 -16   0  -3   -0.02    0.11
 -16   0  -3    0.12    0.14
  16   0   3   -0.18    0.07
  16   0   3   -0.02    0.12
 -17  -1  -3   97.22    2.60
  17   1   3   91.10    2.69
 -17  -1  -3   94.36    2.61
 -18  -2  -3   63.77    1.89
  18   2   3   65.79    1.96
  18   2   3   66.57    1.91
  19   3   3    1.94    0.25
 -19  -3  -3    1.78    0.25
  19   3   3    1.46    0.25
  20   4   3    2.13    0.33
  20   4   3    1.60    0.27
 -20  -4  -3    1.79    0.28
 -21  -5  -3    4.20    0.43
  21   5   3    4.68    0.46
   7  -7   3    0.41    0.32
   8  -6   3    3.26    0.38
  -8   6  -3    3.39    0.39
   9  -5   3   20.48    0.80
  -9   5  -3   18.70    0.78
 -10   4  -3    0.55    0.19
  10  -4   3    0.81    0.20
 -10   4  -3    1.24    0.18
  11  -3   3   49.78    1.40
  11  -3   3   49.31    1.44
 -11   3  -3   50.52    1.40
 -11   3  -3   43.98    1.41
 -12   2  -3   84.77    2.33
  12  -2   3   85.25    2.33
  12  -2   3   83.10    2.37
 -12   2  -3   86.76    2.32
 -13   1  -3   62.46    1.73
  13  -1   3   60.83    1.69
 -13   1  -3   62.81    1.72
  13  -1   3   61.11    1.77
 -14   0  -3    0.05    0.12
  14   0   3    0.29    0.07
  14   0   3    0.33    0.14
 -14   0  -3    0.13    0.10
  15   1   3   41.81    1.27
 -15  -1  -3   43.25    1.24
  15   1   3   42.46    1.30
 -16  -2  -3   79.08    2.37
  16   2   3   85.46    2.44
  16   2   3   89.60    2.38
  17   3   3   20.11    0.76
 -17  -3  -3   20.26    0.76
  17   3   3   19.83    0.75
  18   4   3    1.26    0.28
  18   4   3    1.34    0.24
 -18  -4  -3    1.30    0.27
  19   5   3    7.61    0.55
 -19  -5  -3    8.17    0.55
  -5   7  -3    0.06    0.30
   5  -7   3    0.84    0.33
  -6   6  -3    2.77    0.35
   6  -6   3    2.42    0.34
  -7   5  -3   19.30    0.76
  -7   5  -3   21.01    0.81
   7  -5   3   21.29    0.81
  -8   4  -3    0.78    0.17
  -8   4  -3    1.03    0.22
   8  -4   3    0.77    0.20
   9  -3   3   13.01    0.44
   9  -3   3   13.23    0.52
  -9   3  -3   12.19    0.49
  -9   3  -3   13.34    0.48
 -10   2  -3  240.02    6.17
  10  -2   3  236.41    6.13
  10  -2   3  227.62    6.28
 -10   2  -3  229.81    6.09
  11  -1   3   33.66    1.01
 -11   1  -3   33.44    0.99
 -11   1  -3   34.04    0.98
  11  -1   3   33.52    0.96
 -12   0  -3    0.13    0.11
 -12   0  -3    0.26    0.09
  12   0   3    0.17    0.07
  13   1   3   59.17    1.67
  13   1   3   58.57    1.72
 -13  -1  -3   60.34    1.67
 -14  -2  -3   66.33    1.89
  14   2   3   66.32    1.93
  14   2   3   66.74    1.88
  15   3   3   82.14    2.33
 -15  -3  -3   83.54    2.37
  15   3   3   81.82    2.38
 -16  -4  -3    2.48    0.30
  16   4   3    2.97    0.28
  16   4   3    2.94    0.32
  17   5   3    8.28    0.55
 -17  -5  -3    7.94    0.51
  18   6   3    1.84    0.40
  -3   7  -3    0.05    0.30
   3  -7   3    0.05    0.29
   4  -6   3    3.53    0.33
  -4   6  -3    3.15    0.37
   4  -6   3    3.08    0.35
   5  -5   3   26.02    0.91
  -5   5  -3   23.75    0.90
  -5   5  -3   24.07    0.87
  -6   4  -3   15.81    0.63
   6  -4   3   16.66    0.64
  -6   4  -3   16.16    0.62
   7  -3   3   32.94    0.94
   7  -3   3   34.51    1.02
  -7   3  -3   32.48    0.98
  -7   3  -3   31.04    1.00
   8  -2   3  229.96    5.90
   8  -2   3  219.26    6.03
  -8   2  -3  220.99    5.85
  -8   2  -3  228.52    5.94
   9  -1   3  120.35    3.24
  -9   1  -3  123.28    3.28
  -9   1  -3  122.78    3.24
   9  -1   3  124.86    3.35
  10   0   3    0.16    0.09
 -10   0  -3    0.29    0.08
  10   0   3    0.16    0.06
 -10   0  -3    0.14    0.09
 -11  -1  -3   34.06    1.00
  11   1   3   34.82    1.04
  11   1   3   33.43    1.00
  12   2   3   83.56    2.37
  12   2   3   82.65    2.29
 -12  -2  -3   84.53    2.33
  13   3   3   43.42    1.33
 -13  -3  -3   44.15    1.34
  13   3   3   42.97    1.32
 -14  -4  -3    3.59    0.33
  14   4   3    4.55    0.33
  14   4   3    4.17    0.34
  15   5   3    6.09    0.46
 -15  -5  -3    5.35    0.44
  16   6   3    3.36    0.44
 -16  -6  -3    3.62    0.41
  -1   7  -3   -0.25    0.28
   1  -7   3   -0.17    0.28
   1  -7   3   -0.14    0.25
  -2   6  -3    3.89    0.39
   2  -6   3    4.24    0.36
   2  -6   3    4.30    0.39
  -3   5  -3   16.35    0.69
   3  -5   3   17.05    0.69
  -4   4  -3   12.64    0.53
  -4   4  -3   13.37    0.56
   4  -4   3   13.54    0.55
  -5   3  -3   22.01    0.72
   5  -3   3   23.44    0.75
   5  -3   3   22.54    0.65
  -5   3  -3   22.00    0.74
  -6   2  -3  508.11   13.38
   6  -2   3  514.12   13.61
  -6   2  -3  506.90   13.14
   6  -2   3  516.02   13.23
   7  -1   3  426.45   10.97
  -7   1  -3  423.26   11.11
  -7   1  -3  426.84   10.91
   7  -1   3  421.04   11.32
  -8   0  -3    0.06    0.06
  -8   0  -3    0.17    0.08
   8   0   3    0.43    0.06
   8   0   3    0.01    0.07
   9   1   3  120.37    3.31
  -9  -1  -3  120.95    3.24
   9   1   3  121.25    3.19
  10   2   3  232.67    6.38
  10   2   3  235.90    6.16
 -10  -2  -3  239.31    6.27
  11   3   3   41.64    1.38
 -11  -3  -3   50.51    1.43
  11   3   3   49.47    1.42
  12   4   3    1.18    0.24
  12   4   3    1.26    0.19
 -12  -4  -3    0.91    0.21
  13   5   3   10.38    0.58
 -13  -5  -3   11.44    0.59
  14   6   3    6.59    0.55
 -14  -6  -3    7.27    0.56
   1   7  -3   -0.06    0.29
  -1  -7   3   -0.36    0.26
   0   6  -3    5.96    0.47
   0  -6   3    6.62    0.45
   0  -6   3    5.75    0.44
   1  -5   3   17.01    0.68
  -1   5  -3   17.10    0.71
   1  -5   3   18.06    0.70
  -2   4  -3    3.98    0.30
  -2   4  -3    3.12    0.27
   2  -4   3    2.71    0.24
   3  -3   3   44.75    1.30
  -3   3  -3   44.22    1.30
  -3   3  -3   45.41    1.31
   4  -2   3  252.57    6.58
  -4   2  -3  248.02    6.64
  -4   2  -3  250.74    6.53
   4  -2   3  257.32    6.74
  -5   1  -3  286.74    7.56
   5  -1   3  297.36    7.86
  -5   1  -3  294.33    7.72
   5  -1   3  297.94    7.62
  -6   0  -3    1.06    0.09
  -6   0  -3    1.15    0.10
   6   0   3    1.12    0.10
   7   1   3  427.21   11.15
   7   1   3  420.13   10.73
  -7  -1  -3  404.46   10.92
   8   2   3  226.79    6.21
   8   2   3  227.44    5.99
  -8  -2  -3  234.17    5.96
  -8  -2  -3  231.96    6.11
   9   3   3   13.29    0.52
   9   3   3   13.15    0.48
  -9  -3  -3   12.22    0.51
 -10  -4  -3    0.43    0.20
  10   4   3    0.93    0.16
  10   4   3    0.46    0.20
 -11  -5  -3   12.03    0.58
  11   5   3   10.90    0.58
 -12  -6  -3    5.07    0.46
  12   6   3    4.75    0.46
  -3  -7   3    0.13    0.27
   3   7  -3    0.24    0.30
   2   6  -3   12.21    0.63
  -2  -6   3   11.50    0.59
  -2  -6   3   11.75    0.59
   1   5  -3   24.69    0.89
  -1  -5   3   24.83    0.87
  -1  -5   3   24.09    0.87
   0   4  -3    4.13    0.29
   0  -4   3    3.34    0.27
   0   4  -3    3.51    0.28
   1  -3   3   54.85    1.53
  -1   3  -3   53.92    1.54
  -1   3  -3   52.10    1.52
  -2   2  -3  360.91    9.18
  -2   2  -3  349.71    9.34
   2  -2   3  356.94    9.23
  -3   1  -3  777.59   19.82
   3  -1   3  780.91   19.94
   3  -1   3  765.24   20.60
  -4   0  -3    0.65    0.06
   4   0   3    0.34    0.07
   4   0   3    0.37    0.05
  -4   0  -3    0.35    0.05
   5   1   3  294.43    7.80
  -5  -1  -3  289.79    7.56
   5   1   3  289.78    7.50
   6   2   3  527.77   13.66
  -6  -2  -3  542.58   13.71
  -6  -2  -3  521.23   13.92
   6   2   3  535.62   14.19
  -7  -3  -3   34.42    0.95
   7   3   3   33.41    1.01
   7   3   3   32.84    1.02
  -7  -3  -3   33.33    1.04
   8   4   3    1.12    0.17
  -8  -4  -3    1.14    0.22
   8   4   3    1.20    0.23
   9   5   3   19.83    0.80
  -9  -5  -3   20.04    0.81
  10   6   3    4.05    0.40
 -10  -6  -3    3.40    0.39
  -5  -7   3    0.45    0.30
   5   7  -3    0.59    0.32
   4   6  -3   10.81    0.61
  -4  -6   3   11.96    0.59
  -4  -6   3   11.83    0.60
  -3  -5   3   13.78    0.59
   3   5  -3   14.02    0.63
  -3  -5   3   14.71    0.60
   2   4  -3    0.31    0.16
   2   4  -3    0.57    0.18
  -2  -4   3    0.46    0.17
   1   3  -3   62.32    1.76
   1   3  -3   63.03    1.78
  -1  -3   3   63.06    1.75
   0  -2   3  203.14    5.28
   0   2  -3  203.97    5.26
   0   2  -3  199.78    5.36
  -1   1  -3   50.66    1.34
  -1   1  -3   49.14    1.38
   1  -1   3   50.14    1.35
   1  -1   3   52.15    1.38
  -2   0  -3    0.44    0.04
  -2   0  -3    0.30    0.05
  -2   0  -3    0.37    0.04
   2   0   3    0.37    0.05
   3   1   3  753.56   18.70
   3   1   3  723.02   19.41
  -3  -1  -3  736.22   18.83
  -3  -1  -3  707.63   19.02
  -4  -2  -3  265.58    6.72
   4   2   3  255.67    6.96
   4   2   3  258.86    6.72
  -4  -2  -3  257.63    6.84
  -5  -3  -3   23.34    0.68
   5   3   3   20.82    0.73
  -5  -3  -3   22.74    0.74
   5   3   3   22.46    0.71
  -6  -4  -3   14.25    0.60
  -6  -4  -3   15.98    0.55
   6   4   3   14.89    0.60
  -7  -5  -3   21.34    0.82
   7   5   3   20.53    0.82
  -8  -6  -3    3.48    0.38
   8   6   3    2.70    0.37
  -7  -7   3    0.55    0.31
   6   6  -3    6.06    0.48
  -6  -6   3    6.86    0.45
   5   5  -3   29.10    1.02
  -5  -5   3   29.32    1.00
  -5  -5   3   28.13    0.96
  -4  -4   3    5.26    0.32
   4   4  -3    5.48    0.33
   3   3  -3  133.34    3.67
   3   3  -3  136.32    3.60
  -3  -3   3  135.38    3.59
   2   2  -3  143.85    3.78
   2   2  -3  144.59    3.86
  -2  -2   3  144.93    3.79
   1   1  -3  167.37    4.29
   1   1  -3  160.59    4.37
  -1  -1   3  170.78    4.46
  -1  -1   3  165.07    4.31
   0   0  -3    0.78    0.06
   0   0   3    0.93    0.07
   0   0  -3    0.98    0.06
  -1  -1  -3   49.56    1.30
  -1  -1  -3   48.32    1.33
   1   1   3   50.19    1.31
   1   1   3   48.71    1.37
  -2  -2  -3  361.24    9.45
   2   2   3  362.69    9.28
  -2  -2  -3  368.51    9.31
   2   2   3  347.92    9.62
  -3  -3  -3   46.53    1.34
  -3  -3  -3   45.48    1.29
   3   3   3   45.42    1.33
   3   3   3   46.30    1.32
  -4  -4  -3   13.61    0.51
   4   4   3   13.18    0.56
  -4  -4  -3   13.85    0.56
  -5  -5  -3   25.25    0.90
   5   5   3   24.59    0.91
   6   6   3    2.35    0.36
  -6  -6  -3    3.10    0.36
  -7  -7  -3    0.14    0.28
   8   6  -3    2.27    0.35
  -8  -6   3    2.82    0.34
  -7  -5   3   23.69    0.86
  -7  -5   3   23.58    0.82
   7   5  -3   23.25    0.88
  -6  -4   3    2.53    0.25
   6   4  -3    2.41    0.25
  -6  -4   3    2.40    0.22
   5   3  -3   71.96    2.08
   5   3  -3   77.31    2.01
   5   3  -3   73.37    2.05
  -5  -3   3   72.80    2.02
   4   2  -3  237.38    6.11
   4   2  -3  239.67    6.30
   4   2  -3  230.96    6.23
  -4  -2   3  234.13    6.12
   3   1  -3   91.98    2.54
   3   1  -3   98.41    2.49
   3   1  -3   95.24    2.57
  -3  -1   3   95.99    2.50
  -2   0   3    0.63    0.04
  -2   0   3    0.80    0.06
  -1   1   3  172.20    4.29
   1  -1  -3  161.27    4.35
  -1   1   3  168.98    4.45
   1  -1  -3  160.37    4.30
   0   2   3  207.20    5.62
   0   2   3  209.88    5.43
   0  -2  -3  210.10    5.51
   0  -2  -3  208.53    5.44
  -1  -3  -3   54.80    1.52
   1   3   3   55.07    1.55
  -1  -3  -3   54.84    1.55
   1   3   3   52.95    1.54
   2   4   3    3.28    0.28
  -2  -4  -3    3.05    0.24
  -2  -4  -3    2.63    0.25
  -3  -5  -3   18.74    0.67
   3   5   3   17.57    0.72
  -3  -5  -3   16.62    0.69
   4   6   3    3.54    0.39
  -4  -6  -3    3.43    0.36
   5   7   3    0.34    0.34
  -5  -7  -3   -0.10    0.28
 -10  -6   3    2.71    0.33
  10   6  -3    2.32    0.36
  -9  -5   3   24.40    0.91
   9   5  -3   24.45    0.91
   8   4  -3   13.40    0.56
  -8  -4   3   12.38    0.50
  -8  -4   3   13.03    0.54
   7   3  -3   15.91    0.48
  -7  -3   3   14.20    0.50
   7   3  -3   15.28    0.55
  -7  -3   3   14.24    0.54
   6   2  -3  161.72    4.26
   6   2  -3  159.10    4.35
  -6  -2   3  161.20    4.25
   6   2  -3  169.43    4.38
   5   1  -3  298.57    7.68
   5   1  -3  298.09    7.65
   5   1  -3  295.97    7.93
   5   1  -3  296.28    7.80
   4   0  -3    0.36    0.04
  -4   0   3    0.11    0.04
   4   0  -3    0.08    0.04
   4   0  -3    0.30    0.05
  -3   1   3   95.70    2.62
   3  -1  -3   95.33    2.55
   3  -1  -3   97.00    2.53
  -3   1   3   97.83    2.52
  -2   2   3  150.26    4.01
   2  -2  -3  147.22    3.93
  -2   2   3  150.73    3.89
   2  -2  -3  145.68    3.90
   1  -3  -3   65.64    1.80
  -1   3   3   64.33    1.81
  -1   3   3   64.37    1.80
   1  -3  -3   63.15    1.78
   0   4   3    3.55    0.30
   0  -4  -3    3.60    0.28
   0  -4  -3    3.18    0.26
   1   5   3   16.68    0.70
  -1  -5  -3   16.18    0.66
  -1  -5  -3   16.84    0.64
  -2  -6  -3    3.70    0.36
   2   6   3    3.62    0.39
  -3  -7  -3   -0.07    0.27
   3   7   3    0.36    0.35
 -12  -6   3    2.66    0.35
  12   6  -3    2.56    0.37
  11   5  -3   16.81    0.73
 -11  -5   3   17.67    0.72
 -10  -4   3   15.12    0.62
 -10  -4   3   15.40    0.56
  10   4  -3   14.33    0.60
   9   3  -3    7.80    0.29
  -9  -3   3    6.39    0.29
  -9  -3   3    6.48    0.34
   9   3  -3    6.28    0.34
   8   2  -3  346.51    9.00
  -8  -2   3  349.11    9.01
   8   2  -3  353.19    9.31
   8   2  -3  344.97    9.18
   7   1  -3  251.07    6.42
   7   1  -3  246.69    6.39
   7   1  -3  240.25    6.51
   7   1  -3  251.66    6.63
   6   0  -3    0.03    0.05
  -6   0   3    0.14    0.06
   6   0  -3    0.00    0.06
   5  -1  -3  312.47    7.90
  -5   1   3  306.73    7.73
   5  -1  -3  284.92    7.76
   5  -1  -3  298.10    8.04
   4  -2  -3  232.30    6.25
  -4   2   3  244.48    6.24
  -4   2   3  244.80    6.45
   4  -2  -3  239.62    6.31
   3  -3  -3  135.42    3.63
  -3   3   3  136.18    3.61
  -3   3   3  139.05    3.69
   3  -3  -3  131.04    3.61
  -2   4   3    0.50    0.19
   2  -4  -3    0.35    0.16
   2  -4  -3    0.48    0.15
  -1   5   3   24.76    0.90
   1  -5  -3   23.87    0.86
   1  -5  -3   25.48    0.87
   0  -6  -3    5.46    0.43
   0  -6  -3    5.50    0.42
   0   6   3    5.76    0.47
   1   7   3    0.11    0.32
  14   6  -3    4.28    0.44
 -14  -6   3    3.56    0.38
  13   5  -3   12.37    0.61
 -13  -5   3   12.29    0.59
  12   4  -3    2.13    0.27
 -12  -4   3    1.69    0.25
 -11  -3   3   23.80    0.73
  11   3  -3   24.41    0.76
  11   3  -3   24.24    0.80
 -11  -3   3   23.51    0.80
 -10  -2   3  179.60    4.67
  10   2  -3  177.92    4.70
 -10  -2   3  179.11    4.78
  10   2  -3  179.98    4.85
   9   1  -3   96.53    2.63
  -9  -1   3   96.08    2.57
   9   1  -3   93.36    2.54
   9   1  -3   96.90    2.53
   8   0  -3    0.20    0.05
   8   0  -3    0.19    0.07
  -8   0   3    0.12    0.07
   8   0  -3    0.16    0.06
  -7   1   3  245.20    6.22
   7  -1  -3  241.70    6.46
   7  -1  -3  235.14    6.24
   6  -2  -3  165.08    4.24
   6  -2  -3  158.94    4.23
  -6   2   3  158.33    4.35
  -6   2   3  160.65    4.21
  -5   3   3   73.86    2.07
   5  -3  -3   72.90    2.06
  -5   3   3   78.56    2.08
   5  -3  -3   73.28    2.04
   4  -4  -3    4.56    0.32
  -4   4   3    5.21    0.35
   4  -4  -3    5.45    0.32
   3  -5  -3   14.43    0.61
   3  -5  -3   15.37    0.60
  -3   5   3   13.18    0.62
   2  -6  -3   12.78    0.60
  -2   6   3   12.55    0.65
   2  -6  -3   11.70    0.61
  -1   7   3    0.40    0.32
 -16  -6   3    2.12    0.34
  16   6  -3    2.87    0.40
 -15  -5   3    9.72    0.53
  15   5  -3   10.71    0.58
 -14  -4   3    2.08    0.25
  14   4  -3    2.30    0.27
  13   3  -3   19.50    0.66
 -13  -3   3   19.49    0.61
 -13  -3   3   18.95    0.69
 -12  -2   3  235.94    6.09
 -12  -2   3  233.70    6.23
  12   2  -3  238.92    6.14
  12   2  -3  230.05    6.33
  11   1  -3  168.97    4.28
  11   1  -3  167.76    4.45
 -11  -1   3  159.55    4.34
  11   1  -3  159.08    4.29
 -10   0   3    0.10    0.04
  10   0  -3    0.09    0.07
 -10   0   3    0.02    0.07
  10   0  -3    0.15    0.07
   9  -1  -3   94.83    2.58
  -9   1   3   92.81    2.48
   9  -1  -3   93.14    2.49
   8  -2  -3  348.24    9.35
   8  -2  -3  338.71    9.05
  -8   2   3  351.06    9.01
   8  -2  -3  357.57    9.13
  -7   3   3   14.06    0.54
   7  -3  -3   15.28    0.49
  -7   3   3   15.04    0.50
   7  -3  -3   14.73    0.54
  -6   4   3    2.45    0.24
   6  -4  -3    2.42    0.21
   6  -4  -3    2.22    0.23
  -5   5   3   27.82    0.98
   5  -5  -3   26.43    0.94
   5  -5  -3   28.48    0.92
   4  -6  -3   10.28    0.57
  -4   6   3   11.08    0.59
  -3   7   3    0.01    0.31
  18   6  -3    3.77    0.45
 -18  -6   3    2.93    0.40
 -17  -5   3    5.91    0.46
  17   5  -3    6.25    0.47
 -16  -4   3    0.13    0.18
  16   4  -3    0.57    0.23
  15   3  -3    8.17    0.39
  15   3  -3    8.38    0.43
 -15  -3   3    8.22    0.42
  14   2  -3   22.90    0.74
  14   2  -3   22.17    0.74
 -14  -2   3   22.25    0.73
 -14  -2   3   22.22    0.66
  13   1  -3   97.21    2.65
  13   1  -3   98.58    2.74
  13   1  -3   99.92    2.61
 -13  -1   3   97.72    2.65
 -12   0   3   -0.06    0.09
 -12   0   3    0.44    0.07
  12   0  -3    0.00    0.08
  11  -1  -3  159.44    4.21
 -11   1   3  160.54    4.21
  11  -1  -3  161.39    4.37
 -10   2   3  176.28    4.76
  10  -2  -3  180.28    4.79
  10  -2  -3  181.11    4.94
  10  -2  -3  189.70    4.78
   9  -3  -3    6.83    0.28
   9  -3  -3    6.71    0.34
  -9   3   3    7.54    0.32
  -9   3   3    7.32    0.36
   8  -4  -3   12.85    0.55
   8  -4  -3   12.81    0.49
  -8   4   3   13.54    0.57
   7  -5  -3   22.33    0.83
  -7   5   3   22.45    0.86
  -6   6   3    6.50    0.50
   6  -6  -3    7.43    0.49
  -5   7   3    0.67    0.34
   5  -7  -3    0.12    0.28
 -19  -5   3    8.37    0.52
  19   5  -3    8.80    0.57
  18   4  -3    2.60    0.32
 -18  -4   3    2.58    0.28
  17   3  -3    9.83    0.44
 -17  -3   3    6.85    0.42
  17   3  -3    8.48    0.46
 -16  -2   3   23.11    0.75
  16   2  -3   23.15    0.77
  16   2  -3   21.08    0.76
  15   1  -3   60.44    1.74
  15   1  -3   63.00    1.68
 -15  -1   3   63.13    1.71
  15   1  -3   59.84    1.78
  14   0  -3    0.05    0.10
 -14   0   3    0.00    0.06
  14   0  -3   -0.01    0.09
 -14   0   3    0.08    0.11
  13  -1  -3   94.31    2.65
  13  -1  -3   94.87    2.55
 -13   1   3   96.49    2.58
 -12   2   3  234.60    6.17
  12  -2  -3  235.64    6.38
  12  -2  -3  237.82    6.19
  11  -3  -3   24.00    0.80
 -11   3   3   23.98    0.80
 -10   4   3   16.07    0.64
  10  -4  -3   14.79    0.60
   9  -5  -3   25.06    0.90
  -9   5   3   23.51    0.90
  -8   6   3    2.37    0.36
   8  -6  -3    2.59    0.34
   7  -7  -3    0.64    0.32
  -7   7   3    1.56    0.37
  21   5  -3    3.86    0.43
 -21  -5   3    4.12    0.41
  20   4  -3    4.01    0.38
 -20  -4   3    4.80    0.37
  19   3  -3    5.23    0.36
 -19  -3   3    4.56    0.35
  19   3  -3    5.65    0.36
  18   2  -3   32.20    1.05
 -18  -2   3   32.13    1.01
  18   2  -3   33.11    1.06
  17   1  -3   27.55    0.89
 -17  -1   3   25.35    0.81
  17   1  -3   27.42    0.80
  16   0  -3    0.07    0.10
  16   0  -3    0.15    0.12
 -16   0   3   -0.07    0.07
 -16   0   3    0.09    0.12
  15  -1  -3   61.20    1.64
  15  -1  -3   57.40    1.72
 -15   1   3   59.43    1.69
  14  -2  -3   23.21    0.74
 -14   2   3   22.48    0.75
  14  -2  -3   22.52    0.76
  13  -3  -3   19.40    0.69
 -13   3   3   19.84    0.71
  13  -3  -3   20.12    0.69
  12  -4  -3    2.29    0.27
 -12   4   3    2.19    0.28
 -11   5   3   16.22    0.71
  11  -5  -3   16.59    0.71
  10  -6  -3    2.18    0.33
 -10   6   3    2.91    0.37
   9  -7  -3    0.17    0.31
 -23  -5   3    5.04    0.46
  23   5  -3    6.00    0.51
  22   4  -3    9.66    0.57
 -22  -4   3    9.19    0.53
  21   3  -3    7.13    0.41
 -21  -3   3    6.27    0.38
  21   3  -3    5.19    0.41
  20   2  -3   65.42    1.94
 -20  -2   3   63.51    1.86
  20   2  -3   65.71    1.91
 -19  -1   3   25.99    0.89
  19   1  -3   25.81    0.90
 -19  -1   3   27.74    0.83
 -18   0   3    0.04    0.13
  18   0  -3    0.07    0.11
 -18   0   3    0.12    0.09
  18   0  -3   -0.19    0.13
 -17   1   3   24.27    0.82
  17  -1  -3   24.98    0.83
  17  -1  -3   24.69    0.76
 -16   2   3   23.57    0.79
  16  -2  -3   23.64    0.80
  16  -2  -3   23.49    0.76
 -15   3   3    8.07    0.43
  15  -3  -3    7.95    0.41
  15  -3  -3    8.15    0.40
 -14   4   3    2.31    0.29
  14  -4  -3    2.38    0.28
 -13   5   3   12.43    0.62
  13  -5  -3   12.11    0.60
  12  -6  -3    2.26    0.35
 -12   6   3    2.66    0.38
 -25  -5   3    4.39    0.45
  25   5  -3    3.90    0.47
 -24  -4   3    1.81    0.31
  24   4  -3    1.84    0.35
 -23  -3   3    0.23    0.19
  23   3  -3    0.01    0.23
  23   3  -3    0.03    0.20
  22   2  -3   31.64    1.07
  22   2  -3   30.69    1.07
 -22  -2   3   30.58    1.00
 -21  -1   3   21.53    0.80
 -21  -1   3   22.46    0.72
  21   1  -3   21.48    0.80
  20   0  -3    0.03    0.12
  20   0  -3    0.21    0.17
 -20   0   3    0.05    0.14
  19  -1  -3   25.56    0.89
  19  -1  -3   26.82    0.82
  18  -2  -3   28.51    0.91
  18  -2  -3   27.76    0.95
 -18   2   3   30.03    0.96
  17  -3  -3    7.98    0.42
 -17   3   3    8.21    0.43
  17  -3  -3    7.66    0.40
  16  -4  -3    0.18    0.18
 -16   4   3    0.19    0.22
 -15   5   3   10.67    0.58
  15  -5  -3    9.85    0.53
 -14   6   3    3.65    0.43
  14  -6  -3    3.86    0.39
 -26  -4   3    0.76    0.27
  26   4  -3    0.74    0.32
 -25  -3   3    0.07    0.20
  25   3  -3    0.14    0.23
  25   3  -3    0.40    0.26
 -24  -2   3   10.47    0.49
  24   2  -3   10.58    0.54
 -23  -1   3   19.55    0.79
  23   1  -3   21.29    0.80
  22   0  -3   -0.11    0.13
  22   0  -3   -0.16    0.14
 -22   0   3   -0.04    0.16
  21  -1  -3   22.06    0.71
 -21   1   3   21.25    0.79
  21  -1  -3   20.93    0.78
  20  -2  -3   60.90    1.90
  20  -2  -3   66.36    1.83
 -20   2   3   65.22    1.89
  19  -3  -3    5.38    0.36
  19  -3  -3    5.15    0.35
 -19   3   3    5.32    0.37
 -18   4   3    2.63    0.32
  18  -4  -3    1.68    0.27
 -17   5   3    5.76    0.48
  17  -5  -3    6.33    0.43
  16  -6  -3    3.20    0.39
 -16   6   3    3.66    0.44
  28   4  -3    0.41    0.29
 -28  -4   3    0.38    0.28
 -27  -3   3    0.50    0.23
  27   3  -3    0.37    0.24
  27   3  -3    0.80    0.28
  26   2  -3    7.09    0.46
 -26  -2   3    6.83    0.47
  25   1  -3   11.79    0.57
 -25  -1   3   11.94    0.61
 -24   0   3    0.05    0.19
  24   0  -3    0.51    0.21
 -23   1   3   19.46    0.77
  23  -1  -3   19.84    0.67
  23  -1  -3   19.16    0.76
 -22   2   3   30.54    1.05
  22  -2  -3   29.01    1.03
  22  -2  -3   31.34    0.97
 -21   3   3    6.12    0.43
  21  -3  -3    6.30    0.38
  21  -3  -3    6.20    0.40
 -20   4   3    4.76    0.41
  20  -4  -3    4.92    0.39
  19  -5  -3    8.70    0.53
 -19   5   3    8.48    0.58
 -18   6   3    4.19    0.48
  18  -6  -3    3.27    0.42
 -29  -3   3    0.29    0.28
  29   3  -3    1.01    0.29
  28   2  -3    1.39    0.28
 -28  -2   3    1.39    0.28
 -27  -1   3    4.77    0.40
  27   1  -3    3.77    0.36
 -26   0   3   -0.15    0.20
  26   0  -3   -0.05    0.19
  25  -1  -3   10.69    0.56
 -25   1   3   12.48    0.60
  25  -1  -3   12.02    0.50
  24  -2  -3   10.97    0.47
  24  -2  -3    8.65    0.50
 -24   2   3   10.07    0.55
  23  -3  -3    0.31    0.19
  23  -3  -3    0.05    0.20
 -23   3   3    0.27    0.24
 -22   4   3   10.16    0.59
  22  -4  -3   10.03    0.54
  21  -5  -3    4.89    0.43
 -21   5   3    4.92    0.47
 -31  -3   3   -0.02    0.29
  31   3  -3    0.29    0.28
 -30  -2   3    1.73    0.33
  30   2  -3    2.23    0.34
  29   1  -3    2.49    0.33
 -29  -1   3    2.26    0.31
 -28   0   3   -0.21    0.22
  28   0  -3    0.03    0.20
  27  -1  -3    3.91    0.36
 -27   1   3    3.65    0.38
  26  -2  -3    5.96    0.43
 -26   2   3    6.83    0.48
  26  -2  -3    7.33    0.40
 -25   3   3    0.10    0.24
  25  -3  -3    0.30    0.20
  25  -3  -3    0.02    0.21
  24  -4  -3    2.45    0.32
 -24   4   3    2.34    0.37
  23  -5  -3    5.32    0.45
 -23   5   3    5.58    0.52
  33   3  -3    0.16    0.28
  32   2  -3    1.03    0.30
 -32  -2   3    1.22    0.34
 -31  -1   3    0.28    0.27
  31   1  -3    0.11    0.23
  30   0  -3    0.10    0.25
 -30   0   3    0.19    0.24
  29  -1  -3    1.84    0.28
 -29   1   3    1.61    0.33
 -28   2   3    1.11    0.30
  28  -2  -3    1.57    0.29
  27  -3  -3    0.61    0.23
 -27   3   3    0.51    0.28
  27  -3  -3    0.67    0.26
 -26   4   3    1.37    0.35
  26  -4  -3    0.82    0.27
  25  -5  -3    4.27    0.40
 -25   5   3    4.03    0.49
  34   2  -3    1.54    0.34
 -33  -1   3    1.33    0.33
  33   1  -3    1.40    0.34
  32   0  -3    0.29    0.28
 -32   0   3   -0.09    0.26
  31  -1  -3    0.05    0.22
 -31   1   3   -0.11    0.27
  30  -2  -3    2.10    0.33
 -30   2   3    2.04    0.35
  29  -3  -3    0.86    0.25
 -29   3   3    1.32    0.35
  29  -3  -3    0.68    0.28
  28  -4  -3    0.20    0.25
 -28   4   3    0.54    0.34
  34   0  -3    0.27    0.30
 -34   0   3   -0.18    0.28
 -33   1   3    1.19    0.34
  33  -1  -3    1.23    0.33
 -32   2   3    1.05    0.34
  32  -2  -3    1.42    0.33
 -31   3   3    0.21    0.32
  31  -3  -3    0.05    0.27
  30  -4  -3    1.27    0.32
  35  -1  -3    0.62    0.32
  34  -2  -3    1.59    0.36
  33  -3  -3    0.28    0.31
  32  -2   4    0.09    0.28
 -32   2  -4   -0.12    0.30
  33  -1   4    1.88    0.38
 -33   1  -4    1.83    0.38
 -29   3  -4    4.06    0.46
 -30   2  -4    0.36    0.31
  30  -2   4    0.40    0.29
  31  -1   4    1.03    0.32
 -31   1  -4    0.79    0.31
 -32   0  -4    9.60    0.62
  32   0   4   11.44    0.68
 -33  -1  -4    1.31    0.33
 -26   4  -4    2.42    0.40
  26  -4   4    2.36    0.34
 -27   3  -4    8.83    0.59
  28  -2   4    2.49    0.34
 -28   2  -4    2.43    0.35
  29  -1   4    5.07    0.46
 -29   1  -4    4.91    0.44
 -30   0  -4   11.29    0.63
  30   0   4   11.45    0.66
  31   1   4    1.14    0.30
 -31  -1  -4    0.84    0.30
 -32  -2  -4   -0.27    0.28
  32   2   4    0.23    0.29
  23  -5   4    0.38    0.28
 -23   5  -4    0.42    0.34
  24  -4   4    9.44    0.57
 -24   4  -4    9.97    0.63
 -25   3  -4   13.02    0.68
  25  -3   4   12.93    0.60
 -26   2  -4    2.46    0.34
  26  -2   4    1.71    0.29
 -27   1  -4    9.92    0.57
  27  -1   4    9.52    0.56
  28   0   4   12.92    0.66
 -28   0  -4   11.32    0.61
  29   1   4    4.90    0.43
 -29  -1  -4    4.94    0.42
  30   2   4    0.52    0.28
 -30  -2  -4    0.81    0.31
  21  -5   4    0.68    0.29
 -21   5  -4    1.14    0.34
  22  -4   4   10.67    0.58
 -22   4  -4   11.93    0.64
 -23   3  -4   15.01    0.69
  23  -3   4   13.57    0.61
  24  -2   4    1.28    0.26
 -24   2  -4    1.37    0.28
  25  -1   4   24.86    0.94
 -25   1  -4   24.16    0.93
 -26   0  -4   25.85    0.97
  26   0   4   27.36    1.01
  27   1   4    9.27    0.53
 -27  -1  -4    9.07    0.54
  28   2   4    1.95    0.33
 -28  -2  -4    2.17    0.35
 -29  -3  -4    3.82    0.39
 -29  -3  -4    3.33    0.42
 -19   5  -4    0.92    0.33
  19  -5   4    0.38    0.28
 -20   4  -4   14.61    0.70
  20  -4   4   14.86    0.68
  21  -3   4    7.27    0.43
 -21   3  -4    7.78    0.48
  21  -3   4    6.74    0.41
  22  -2   4    1.69    0.23
  22  -2   4    1.78    0.25
 -22   2  -4    1.69    0.28
 -23   1  -4   13.26    0.61
  23  -1   4   12.57    0.59
  24   0   4   14.51    0.65
 -24   0  -4   14.34    0.64
  25   1   4   23.61    0.93
 -25  -1  -4   23.46    0.84
 -25  -1  -4   24.41    0.92
 -26  -2  -4    1.70    0.32
  26   2   4    2.06    0.31
 -26  -2  -4    2.73    0.30
 -27  -3  -4    9.14    0.54
  27   3   4   10.04    0.59
 -27  -3  -4    8.79    0.58
  28   4   4    0.83    0.29
 -28  -4  -4    0.83    0.32
 -16   6  -4    1.50    0.37
  16  -6   4    1.89    0.36
  17  -5   4    1.22    0.28
 -17   5  -4    1.23    0.32
  18  -4   4   17.92    0.76
 -18   4  -4   18.91    0.78
  19  -3   4   16.21    0.65
  19  -3   4   17.13    0.67
 -19   3  -4   16.15    0.69
 -20   2  -4    1.15    0.25
  20  -2   4    1.50    0.23
  20  -2   4    1.16    0.20
 -21   1  -4    1.23    0.25
  21  -1   4    1.10    0.22
  22   0   4   35.01    1.18
 -22   0  -4   34.98    1.15
 -22   0  -4   35.69    1.11
 -23  -1  -4   12.45    0.58
  23   1   4   12.39    0.60
 -23  -1  -4   12.36    0.53
 -24  -2  -4    1.05    0.23
  24   2   4    1.36    0.25
 -24  -2  -4    1.37    0.27
 -25  -3  -4   12.68    0.63
  25   3   4   13.82    0.67
  25   3   4   12.84    0.69
  26   4   4    2.89    0.37
 -26  -4  -4    2.60    0.37
  26   4   4    2.89    0.42
 -14   6  -4    3.71    0.43
  14  -6   4    3.44    0.43
  15  -5   4    0.26    0.25
 -15   5  -4    0.27    0.26
  16  -4   4   27.76    1.00
 -16   4  -4   29.11    1.01
  17  -3   4   23.58    0.81
  17  -3   4   23.52    0.83
 -17   3  -4   23.64    0.85
  18  -2   4    0.05    0.15
 -18   2  -4    0.22    0.18
  18  -2   4   -0.15    0.16
  19  -1   4    7.51    0.35
 -19   1  -4    7.78    0.38
 -19   1  -4    7.75    0.43
  19  -1   4    8.04    0.41
  20   0   4   24.71    0.89
 -20   0  -4   24.57    0.86
 -20   0  -4   25.16    0.82
  21   1   4    1.37    0.24
 -21  -1  -4    1.12    0.24
 -21  -1  -4    1.34    0.20
  22   2   4    1.22    0.25
 -22  -2  -4    1.67    0.24
  23   3   4   13.65    0.65
 -23  -3  -4   13.74    0.62
  23   3   4   13.07    0.66
  24   4   4    8.87    0.60
 -24  -4  -4    8.91    0.54
  24   4   4    9.90    0.57
 -12   6  -4   10.53    0.62
  12  -6   4    9.99    0.62
 -13   5  -4    0.14    0.24
  13  -5   4    0.32    0.22
  14  -4   4   20.73    0.79
 -14   4  -4   19.76    0.78
  15  -3   4  101.66    2.78
 -15   3  -4   98.88    2.77
  15  -3   4   98.62    2.80
 -16   2  -4    6.87    0.39
  16  -2   4    6.98    0.36
 -16   2  -4    7.05    0.35
  16  -2   4    6.96    0.36
  17  -1   4   16.50    0.61
 -17   1  -4   14.38    0.59
  17  -1   4   15.88    0.54
 -17   1  -4   15.80    0.56
 -18   0  -4   58.73    1.76
  18   0   4   62.47    1.83
 -18   0  -4   62.50    1.75
 -19  -1  -4    8.02    0.39
  19   1   4    7.40    0.43
 -19  -1  -4    8.31    0.44
 -20  -2  -4    0.96    0.20
  20   2   4    0.80    0.22
  20   2   4    0.96    0.23
  21   3   4    6.89    0.44
  21   3   4    6.29    0.45
 -21  -3  -4    6.45    0.42
 -22  -4  -4    9.86    0.58
  22   4   4   10.14    0.56
  22   4   4   10.91    0.62
  23   5   4    1.00    0.36
 -23  -5  -4    0.42    0.31
  10  -6   4    7.88    0.54
 -10   6  -4    6.73    0.52
 -11   5  -4    0.54    0.24
  11  -5   4   -0.04    0.20
  12  -4   4   22.65    0.83
 -12   4  -4   22.30    0.83
 -13   3  -4   70.92    1.99
  13  -3   4   73.08    2.04
  13  -3   4   71.26    2.02
 -13   3  -4   68.43    2.01
  14  -2   4   11.95    0.48
 -14   2  -4   12.35    0.46
  14  -2   4   11.47    0.47
 -14   2  -4   12.44    0.50
  15  -1   4   31.70    0.95
 -15   1  -4   32.27    0.98
 -15   1  -4   32.34    1.00
  15  -1   4   32.67    1.03
 -16   0  -4   58.34    1.69
  16   0   4   58.47    1.75
  16   0   4   59.45    1.59
 -16   0  -4   60.21    1.68
  17   1   4   15.43    0.61
 -17  -1  -4   13.61    0.57
 -17  -1  -4   15.52    0.55
  18   2   4    0.60    0.18
  18   2   4    0.40    0.19
 -18  -2  -4    0.15    0.16
  19   3   4   16.67    0.69
 -19  -3  -4   16.72    0.67
  19   3   4   16.43    0.68
 -20  -4  -4   14.34    0.68
  20   4   4   13.48    0.68
  20   4   4   14.46    0.66
 -21  -5  -4    0.84    0.32
  21   5   4    0.43    0.32
   7  -7   4    9.46    0.64
  -8   6  -4    5.47    0.45
   8  -6   4    5.88    0.48
   9  -5   4    2.63    0.32
  -9   5  -4    2.30    0.30
 -10   4  -4   36.75    1.20
  10  -4   4   39.59    1.22
 -11   3  -4   86.97    2.43
 -11   3  -4   85.97    2.43
  11  -3   4   88.63    2.45
  11  -3   4   90.67    2.46
 -12   2  -4  110.09    2.96
 -12   2  -4  107.07    2.94
  12  -2   4  109.26    3.01
  12  -2   4  109.75    2.95
 -13   1  -4   27.64    0.86
  13  -1   4   27.88    0.83
 -13   1  -4   28.16    0.85
  13  -1   4   26.76    0.88
  14   0   4  106.67    2.79
 -14   0  -4  106.97    2.88
 -14   0  -4  106.15    2.87
  14   0   4  103.87    2.96
  15   1   4   30.64    0.99
 -15  -1  -4   30.21    0.94
  16   2   4    6.35    0.36
  16   2   4    6.17    0.37
 -16  -2  -4    6.50    0.36
  17   3   4   23.01    0.85
 -17  -3  -4   24.16    0.86
  17   3   4   23.45    0.85
  18   4   4   19.03    0.79
 -18  -4  -4   18.93    0.80
  18   4   4   19.82    0.77
  19   5   4    0.29    0.29
 -19  -5  -4    0.76    0.29
   5  -7   4   10.94    0.67
   6  -6   4    3.06    0.37
  -6   6  -4    3.14    0.37
  -7   5  -4    3.84    0.31
   7  -5   4    3.32    0.34
  -7   5  -4    3.21    0.33
   8  -4   4   73.25    2.08
  -8   4  -4   70.22    2.06
  -8   4  -4   72.07    2.06
   9  -3   4  135.53    3.57
   9  -3   4  127.85    3.55
  -9   3  -4  133.24    3.56
  -9   3  -4  128.53    3.52
  10  -2   4   31.09    0.93
 -10   2  -4   31.57    0.93
  10  -2   4   30.75    0.94
 -10   2  -4   30.13    0.93
  11  -1   4  135.23    3.67
 -11   1  -4  135.50    3.54
 -11   1  -4  133.72    3.59
  11  -1   4  131.10    3.54
 -12   0  -4  191.26    4.98
 -12   0  -4  187.47    5.03
  12   0   4  192.44    4.93
  12   0   4  186.95    5.16
  13   1   4   26.58    0.84
  13   1   4   26.09    0.86
 -13  -1  -4   25.98    0.81
 -14  -2  -4   11.81    0.47
  14   2   4   11.96    0.49
  14   2   4   11.06    0.48
  15   3   4  100.14    2.87
 -15  -3  -4  101.30    2.84
  15   3   4  100.75    2.80
  16   4   4   28.97    1.01
  16   4   4   28.59    0.98
 -16  -4  -4   26.68    1.00
 -17  -5  -4    1.04    0.28
  17   5   4    1.16    0.32
   3  -7   4   10.31    0.64
  -3   7  -4   10.27    0.65
   4  -6   4    3.81    0.39
   4  -6   4    4.73    0.38
  -4   6  -4    3.89    0.39
  -5   5  -4    0.42    0.19
   5  -5   4    0.20    0.22
  -5   5  -4    0.56    0.23
  -6   4  -4   66.56    1.92
   6  -4   4   67.97    1.93
  -6   4  -4   64.86    1.91
   7  -3   4   86.74    2.32
  -7   3  -4   82.45    2.33
  -7   3  -4   85.19    2.35
   7  -3   4   85.86    2.36
  -8   2  -4   70.20    1.91
  -8   2  -4   67.83    1.88
   8  -2   4   67.67    1.90
   8  -2   4   69.64    1.91
   9  -1   4   68.79    1.90
   9  -1   4   67.21    1.84
  -9   1  -4   68.07    1.87
  -9   1  -4   67.24    1.83
  10   0   4  156.61    4.10
 -10   0  -4  159.47    4.14
 -10   0  -4  155.29    4.19
  10   0   4  158.39    4.29
  11   1   4  133.69    3.64
  11   1   4  131.63    3.50
 -11  -1  -4  131.14    3.55
  12   2   4  108.93    3.05
 -12  -2  -4  109.92    3.00
  12   2   4  108.39    2.94
  13   3   4   68.44    2.00
 -13  -3  -4   72.25    2.05
  13   3   4   70.92    2.06
  14   4   4   20.71    0.79
 -14  -4  -4   20.55    0.80
  14   4   4   20.17    0.75
  15   5   4    0.30    0.26
 -15  -5  -4    0.13    0.22
  16   6   4    1.40    0.37
 -16  -6  -4    1.45    0.35
   1  -7   4    6.82    0.51
  -1   7  -4    7.02    0.55
   1  -7   4    6.56    0.52
   2  -6   4    6.95    0.46
   2  -6   4    7.25    0.49
  -2   6  -4    7.03    0.50
   3  -5   4    2.91    0.29
  -3   5  -4    2.93    0.29
  -3   5  -4    3.44    0.32
   4  -4   4   73.74    2.05
  -4   4  -4   67.66    2.01
  -4   4  -4   71.48    2.04
  -5   3  -4   87.41    2.43
  -5   3  -4   88.71    2.45
   5  -3   4   90.91    2.46
   6  -2   4    2.42    0.16
   6  -2   4    2.71    0.21
  -6   2  -4    3.27    0.20
  -6   2  -4    2.70    0.19
   7  -1   4    2.69    0.16
   7  -1   4    2.11    0.16
  -7   1  -4    2.20    0.16
  -7   1  -4    2.26    0.15
  -8   0  -4  134.61    3.52
  -8   0  -4  134.90    3.58
   8   0   4  131.78    3.65
   8   0   4  135.67    3.50
  -9  -1  -4   66.04    1.84
   9   1   4   68.51    1.82
   9   1   4   65.90    1.89
  10   2   4   30.90    0.95
 -10  -2  -4   30.10    0.94
  10   2   4   30.04    0.92
 -11  -3  -4   89.73    2.41
  11   3   4   77.33    2.34
  11   3   4   87.02    2.41
  12   4   4   21.11    0.80
 -12  -4  -4   21.95    0.83
  12   4   4   22.35    0.77
 -13  -5  -4   -0.05    0.23
  13   5   4   -0.03    0.24
 -14  -6  -4    3.09    0.41
  14   6   4    3.35    0.43
   1   7  -4    6.20    0.54
  -1  -7   4    6.93    0.55
  -1  -7   4    7.11    0.52
   0  -6   4   12.94    0.63
   0  -6   4   12.30    0.61
   0   6  -4   12.54    0.64
   1  -5   4    4.74    0.37
  -1   5  -4    4.12    0.34
  -1   5  -4    4.16    0.36
  -2   4  -4   62.31    1.77
   2  -4   4   61.19    1.77
  -2   4  -4   59.95    1.78
  -3   3  -4   78.67    2.20
   3  -3   4   79.76    2.19
  -3   3  -4   79.01    2.18
  -4   2  -4    8.84    0.32
  -4   2  -4    7.36    0.31
   4  -2   4    7.63    0.32
   4  -2   4    7.90    0.27
   5  -1   4   16.36    0.48
  -5   1  -4   15.59    0.50
   5  -1   4   15.46    0.48
  -5   1  -4   15.02    0.47
  -6   0  -4  119.60    3.10
   6   0   4  117.47    3.22
   6   0   4  118.55    3.09
  -6   0  -4  118.07    3.16
   7   1   4    3.32    0.19
  -7  -1  -4    2.28    0.15
   7   1   4    2.27    0.17
   8   2   4   67.52    1.88
   8   2   4   68.33    1.95
  -8  -2  -4   69.23    1.80
  -8  -2  -4   69.34    1.92
   9   3   4  133.54    3.56
   9   3   4  133.71    3.47
  -9  -3  -4  118.43    3.51
  10   4   4   39.61    1.25
  10   4   4   39.54    1.21
 -10  -4  -4   39.21    1.26
 -11  -5  -4    0.24    0.23
  11   5   4    0.35    0.24
 -12  -6  -4   10.39    0.64
  12   6   4    9.39    0.61
   3   7  -4    7.01    0.56
  -3  -7   4    7.42    0.53
  -2  -6   4   19.32    0.78
   2   6  -4   18.37    0.80
  -2  -6   4   18.45    0.78
   1   5  -4    1.05    0.24
  -1  -5   4    1.11    0.23
  -1  -5   4    0.90    0.21
   0   4  -4   85.23    2.39
   0   4  -4   83.05    2.35
   0  -4   4   84.09    2.35
  -1   3  -4  211.26    5.55
   1  -3   4  215.10    5.59
  -1   3  -4  209.21    5.65
   2  -2   4    8.25    0.32
  -2   2  -4    8.81    0.33
   2  -2   4    8.21    0.25
  -2   2  -4    7.65    0.31
   3  -1   4   14.85    0.46
  -3   1  -4   14.35    0.44
   3  -1   4   15.57    0.46
  -3   1  -4   15.69    0.48
   4   0   4   46.36    1.25
  -4   0  -4   46.82    1.29
  -4   0  -4   47.25    1.25
   5   1   4   15.44    0.47
   5   1   4   15.84    0.51
  -5  -1  -4   15.67    0.49
  -5  -1  -4   15.65    0.44
  -6  -2  -4    2.75    0.14
   6   2   4    2.49    0.19
   6   2   4    2.55    0.19
  -6  -2  -4    2.42    0.20
   7   3   4   86.40    2.44
  -7  -3  -4   87.65    2.44
  -7  -3  -4   90.04    2.32
   7   3   4   84.75    2.39
   8   4   4   74.12    2.09
   8   4   4   71.74    2.09
  -8  -4  -4   72.85    2.13
  -9  -5  -4    2.59    0.32
   9   5   4    2.81    0.31
  10   6   4    7.91    0.57
 -10  -6  -4    8.39    0.56
   5   7  -4    6.88    0.56
  -5  -7   4    7.99    0.53
  -4  -6   4    6.57    0.45
  -4  -6   4    6.04    0.46
   4   6  -4    5.78    0.44
  -3  -5   4    0.01    0.18
   3   5  -4    0.15    0.20
  -3  -5   4    0.33    0.20
  -2  -4   4   57.55    1.67
   2   4  -4   57.30    1.68
   2   4  -4   58.23    1.71
   1   3  -4  201.73    5.34
   1   3  -4  198.19    5.24
  -1  -3   4  198.56    5.26
   0  -2   4  106.99    2.84
   0   2  -4  106.72    2.89
   0   2  -4  106.98    2.83
   1  -1   4   59.37    1.63
  -1   1  -4   58.57    1.62
   1  -1   4   60.00    1.60
  -1   1  -4   60.54    1.58
   2   0   4  349.92    9.69
  -2   0  -4  351.81    9.37
  -2   0  -4  385.83    9.38
  -2   0  -4  365.44    9.51
  -3  -1  -4   15.06    0.47
   3   1   4   15.51    0.45
  -3  -1  -4   15.18    0.44
   3   1   4   15.38    0.50
   4   2   4    8.47    0.32
  -4  -2  -4    7.93    0.32
   4   2   4    7.63    0.32
  -4  -2  -4    8.09    0.27
  -5  -3  -4   92.46    2.56
   5   3   4   88.95    2.51
  -5  -3  -4   95.16    2.46
   5   3   4   92.07    2.57
   6   4   4   68.00    1.92
  -6  -4  -4   67.26    1.96
   6   4   4   65.65    1.93
   7   5   4    3.88    0.36
  -7  -5  -4    4.44    0.38
   8   6   4    6.53    0.52
  -8  -6  -4    6.63    0.48
  -7  -7   4    6.73    0.54
   6   6  -4    3.98    0.40
  -6  -6   4    4.25    0.39
   5   5  -4    0.14    0.21
  -5  -5   4    0.07    0.18
  -5  -5   4   -0.04    0.19
  -4  -4   4   57.07    1.65
   4   4  -4   56.96    1.68
   4   4  -4   58.23    1.71
  -3  -3   4  174.29    4.57
   3   3  -4  173.07    4.57
   3   3  -4  171.81    4.66
  -2  -2   4  109.97    2.88
   2   2  -4  107.52    2.93
   2   2  -4  108.09    2.87
   1   1  -4   79.65    2.04
   1   1  -4   74.28    2.09
  -1  -1   4   76.45    2.06
  -1  -1   4   80.82    2.11
   0   0   4    9.27    0.33
   0   0  -4   11.31    0.33
  -1  -1  -4   59.59    1.59
  -1  -1  -4   59.24    1.62
   1   1   4   60.18    1.67
   1   1   4   61.37    1.59
   2   2   4    7.84    0.31
  -2  -2  -4    7.65    0.31
  -2  -2  -4    8.18    0.28
   2   2   4    7.70    0.31
   3   3   4   79.65    2.19
  -3  -3  -4   78.80    2.22
   3   3   4   77.97    2.23
  -3  -3  -4   82.53    2.16
   4   4   4   75.28    2.13
  -4  -4  -4   74.95    2.06
   4   4   4   76.32    2.12
  -4  -4  -4   72.17    2.14
  -5  -5  -4    0.33    0.21
   5   5   4    0.55    0.22
  -6  -6  -4    2.50    0.34
   6   6   4    2.90    0.38
  -7  -7  -4   10.10    0.66
  -8  -6   4    2.26    0.33
   8   6  -4    2.03    0.34
  -7  -5   4    0.74    0.21
   7   5  -4    1.05    0.25
  -7  -5   4    1.08    0.23
  -6  -4   4   59.53    1.74
   6   4  -4   62.33    1.78
   5   3  -4  168.63    4.45
  -5  -3   4  167.96    4.44
   5   3  -4  167.93    4.54
  -4  -2   4   43.99    1.23
   4   2  -4   44.75    1.24
   4   2  -4   42.78    1.27
   4   2  -4   45.37    1.22
  -3  -1   4  118.58    3.25
   3   1  -4  122.89    3.14
  -3  -1   4  121.94    3.17
   3   1  -4  120.54    3.22
  -2   0   4  435.45   11.35
   2   0  -4  423.17   10.98
   2   0  -4  418.17   11.12
  -1   1   4   79.83    2.19
   1  -1  -4   79.25    2.10
  -1   1   4   82.56    2.09
   1  -1  -4   77.41    2.12
   0   2   4  111.39    2.93
   0  -2  -4  111.51    2.92
   0  -2  -4  110.69    2.97
   0   2   4  109.43    3.03
   1   3   4  212.44    5.89
  -1  -3  -4  223.35    5.71
  -1  -3  -4  217.71    5.80
   1   3   4  219.19    5.72
  -2  -4  -4   63.60    1.80
   2   4   4   64.62    1.85
   2   4   4   65.32    1.83
  -2  -4  -4   61.97    1.84
   3   5   4    3.10    0.32
  -3  -5  -4    2.97    0.30
  -4  -6  -4    3.26    0.36
   4   6   4    4.16    0.41
  -5  -7  -4   12.30    0.69
   5   7   4   12.03    0.73
 -10  -6   4    6.33    0.47
  10   6  -4    5.45    0.47
  -9  -5   4    2.19    0.27
   9   5  -4    2.04    0.30
  -8  -4   4   48.39    1.44
   8   4  -4   46.80    1.42
  -8  -4   4   44.42    1.36
   7   3  -4   69.53    1.95
  -7  -3   4   69.71    1.92
   7   3  -4   68.32    2.00
   7   3  -4   73.22    1.93
   6   2  -4   79.67    2.19
   6   2  -4   81.40    2.25
   6   2  -4   83.89    2.23
  -6  -2   4   81.69    2.18
   5   1  -4    4.75    0.19
   5   1  -4    4.36    0.19
   5   1  -4    4.64    0.20
   5   1  -4    4.62    0.19
  -4   0   4  280.12    7.68
   4   0  -4  291.32    7.44
   4   0  -4  288.46    7.53
  -4   0   4  290.33    7.40
   3  -1  -4  119.53    3.25
  -3   1   4  127.00    3.23
   3  -1  -4  124.80    3.28
  -3   1   4  125.80    3.37
   2  -2  -4  109.75    3.00
  -2   2   4  113.99    2.97
  -2   2   4  114.09    3.07
   2  -2  -4  111.65    2.97
   1  -3  -4  207.12    5.41
  -1   3   4  205.93    5.40
   1  -3  -4  205.07    5.47
  -1   3   4  205.12    5.56
   0  -4  -4   83.46    2.35
   0  -4  -4   84.50    2.39
   0   4   4   86.82    2.39
   0   4   4   86.00    2.39
  -1  -5  -4    5.20    0.37
  -1  -5  -4    4.27    0.33
   1   5   4    4.35    0.36
   2   6   4    6.38    0.49
  -2  -6  -4    7.18    0.48
   3   7   4   10.52    0.68
  -3  -7  -4    9.93    0.62
 -12  -6   4    4.11    0.40
  12   6  -4    3.86    0.42
 -11  -5   4    3.38    0.34
  11   5  -4    2.89    0.33
  10   4  -4   34.10    1.12
 -10  -4   4   34.08    1.06
 -10  -4   4   36.55    1.14
  -9  -3   4   77.78    2.14
   9   3  -4   76.56    2.18
   9   3  -4   81.31    2.18
  -9  -3   4   80.05    2.23
  -8  -2   4   36.01    1.04
   8   2  -4   38.51    1.07
   8   2  -4   37.52    1.07
   8   2  -4   36.89    1.10
   7   1  -4    3.25    0.18
   7   1  -4    3.51    0.17
   7   1  -4    3.39    0.18
   7   1  -4    3.38    0.17
  -6   0   4  143.79    3.77
   6   0  -4  145.29    3.83
   6   0  -4  142.66    3.93
   6   0  -4  149.99    3.80
  -5   1   4    4.48    0.20
   5  -1  -4    4.52    0.19
  -5   1   4    4.37    0.19
   5  -1  -4    4.83    0.16
   4  -2  -4   44.84    1.27
  -4   2   4   46.08    1.28
  -4   2   4   45.73    1.31
   4  -2  -4   46.45    1.26
   3  -3  -4  176.58    4.71
  -3   3   4  177.13    4.67
  -3   3   4  179.81    4.80
   3  -3  -4  173.62    4.67
   2  -4  -4   56.73    1.66
  -2   4   4   58.60    1.69
  -2   4   4   58.10    1.66
   2  -4  -4   56.62    1.66
   1  -5  -4    0.85    0.21
  -1   5   4    1.11    0.25
   1  -5  -4    0.69    0.21
   0   6   4   12.57    0.66
   0  -6  -4   13.43    0.63
   1   7   4    7.38    0.59
  14   6  -4    6.07    0.51
 -14  -6   4    6.13    0.49
  13   5  -4    1.35    0.28
 -13  -5   4    1.14    0.24
  12   4  -4   37.35    1.22
 -12  -4   4   39.24    1.24
  11   3  -4   59.93    1.63
  11   3  -4   55.33    1.63
 -11  -3   4   55.96    1.66
 -11  -3   4   56.90    1.58
  10   2  -4    5.50    0.27
  10   2  -4    5.41    0.30
  10   2  -4    5.52    0.26
   9   1  -4   65.67    1.75
   9   1  -4   64.68    1.81
   9   1  -4   64.29    1.76
   9   1  -4   65.59    1.79
   8   0  -4    6.34    0.26
   8   0  -4    8.26    0.25
   8   0  -4    6.72    0.28
  -8   0   4    7.65    0.28
   7  -1  -4    3.39    0.19
  -7   1   4    3.43    0.18
   7  -1  -4    3.29    0.17
   7  -1  -4    3.45    0.12
  -6   2   4   81.24    2.16
   6  -2  -4   79.44    2.17
  -6   2   4   79.24    2.23
   6  -2  -4   82.34    2.15
  -5   3   4  179.40    4.73
   5  -3  -4  169.44    4.61
   5  -3  -4  174.40    4.63
  -5   3   4  173.33    4.60
  -4   4   4   58.73    1.63
   4  -4  -4   56.30    1.58
   4  -4  -4   48.76    1.57
   3  -5  -4    0.17    0.17
  -3   5   4    0.19    0.21
   3  -5  -4    0.26    0.19
   2  -6  -4   20.05    0.79
   2  -6  -4   19.44    0.78
  -2   6   4   19.02    0.83
  -1   7   4    7.07    0.57
 -16  -6   4    5.13    0.46
  16   6  -4    5.33    0.50
  15   5  -4    0.18    0.22
 -15  -5   4    0.09    0.22
  14   4  -4   23.92    0.85
 -14  -4   4   22.77    0.85
 -13  -3   4   77.65    2.24
  13   3  -4   82.73    2.24
  13   3  -4   78.43    2.22
 -13  -3   4   77.71    2.14
 -12  -2   4   21.95    0.73
 -12  -2   4   22.42    0.67
  12   2  -4   22.92    0.73
  12   2  -4   22.14    0.73
  11   1  -4    5.54    0.24
  11   1  -4    5.41    0.26
  11   1  -4    4.86    0.25
  10   0  -4   44.35    1.21
 -10   0   4   41.65    1.22
  10   0  -4   45.40    1.19
  10   0  -4   43.75    1.27
  -9   1   4   64.00    1.71
   9  -1  -4   63.31    1.78
   9  -1  -4   61.93    1.70
  -8   2   4   36.98    1.10
   8  -2  -4   36.87    1.08
  -8   2   4   37.39    1.07
   8  -2  -4   37.52    1.01
  -7   3   4   71.82    2.00
   7  -3  -4   70.94    2.00
  -7   3   4   71.74    2.02
   7  -3  -4   71.93    1.95
   6  -4  -4   57.80    1.68
   6  -4  -4   59.06    1.72
  -6   4   4   60.14    1.73
   5  -5  -4    0.17    0.19
  -5   5   4    0.22    0.22
   5  -5  -4   -0.12    0.17
   4  -6  -4    5.50    0.43
  -4   6   4    6.34    0.49
  -3   7   4    6.81    0.57
  18   6  -4    3.16    0.43
 -18  -6   4    2.39    0.36
 -17  -5   4    0.11    0.21
  17   5  -4    0.04    0.25
 -16  -4   4   15.25    0.65
  16   4  -4   17.00    0.69
  15   3  -4   57.47    1.68
  15   3  -4   56.72    1.67
 -15  -3   4   56.90    1.69
  14   2  -4   40.40    1.22
 -14  -2   4   41.35    1.15
 -14  -2   4   41.42    1.22
  14   2  -4   41.34    1.24
 -13  -1   4   17.48    0.56
  13   1  -4   17.57    0.60
  13   1  -4   17.42    0.55
  13   1  -4   17.27    0.59
  12   0  -4   48.76    1.36
 -12   0   4   48.67    1.39
 -12   0   4   50.91    1.34
  12   0  -4   48.98    1.43
  11  -1  -4    5.17    0.27
 -11   1   4    5.39    0.26
  11  -1  -4    5.13    0.23
 -10   2   4    5.42    0.28
  10  -2  -4    6.23    0.30
  10  -2  -4    5.58    0.18
  10  -2  -4    5.41    0.28
  -9   3   4   77.21    2.17
  -9   3   4   77.06    2.20
   9  -3  -4   77.67    2.18
   9  -3  -4   81.03    2.12
  -8   4   4   46.69    1.40
   8  -4  -4   44.32    1.37
   7  -5  -4    0.65    0.23
  -7   5   4    0.62    0.23
   6  -6  -4    3.31    0.35
  -6   6   4    4.30    0.41
   5  -7  -4    7.41    0.54
  -5   7   4    7.39    0.58
 -19  -5   4    0.21    0.25
  19   5  -4    0.09    0.27
 -18  -4   4   10.99    0.55
  18   4  -4   11.62    0.58
  17   3  -4   66.78    1.96
  17   3  -4   68.52    1.95
 -17  -3   4   65.22    1.95
 -16  -2   4   18.67    0.58
 -16  -2   4   18.96    0.65
  16   2  -4   17.95    0.67
  16   2  -4   18.52    0.66
  15   1  -4    3.34    0.25
 -15  -1   4    3.24    0.20
  15   1  -4    3.39    0.27
  15   1  -4    3.46    0.22
 -14   0   4   82.82    2.19
 -14   0   4   79.55    2.24
  14   0  -4   81.93    2.31
  14   0  -4   82.87    2.20
  13  -1  -4   16.80    0.55
  13  -1  -4   16.90    0.59
 -13   1   4   17.38    0.58
  12  -2  -4   20.52    0.68
 -12   2   4   21.16    0.69
  12  -2  -4   21.48    0.71
 -11   3   4   55.12    1.57
  11  -3  -4   50.26    1.55
 -11   3   4   56.51    1.59
 -10   4   4   36.94    1.15
  10  -4  -4   33.71    1.12
   9  -5  -4    2.31    0.29
  -9   5   4    2.12    0.30
   8  -6  -4    1.94    0.32
  -8   6   4    2.54    0.36
  -7   7   4    6.87    0.57
   7  -7  -4    5.98    0.52
  21   5  -4    0.09    0.28
 -21  -5   4   -0.30    0.23
  20   4  -4   14.99    0.68
 -20  -4   4   14.14    0.66
  19   3  -4   30.82    1.01
  19   3  -4   29.54    1.02
 -19  -3   4   29.66    1.00
  18   2  -4    2.55    0.26
 -18  -2   4    2.23    0.22
  18   2  -4    2.82    0.24
  17   1  -4   30.13    0.88
  17   1  -4   28.24    0.95
 -17  -1   4   29.59    0.88
 -16   0   4   81.57    2.14
 -16   0   4   78.92    2.21
  16   0  -4   80.16    2.28
  16   0  -4   78.09    2.15
  15  -1  -4    3.43    0.24
  15  -1  -4    3.32    0.22
 -15   1   4    3.53    0.25
  14  -2  -4   41.10    1.25
  14  -2  -4   40.15    1.19
 -14   2   4   41.17    1.22
 -13   3   4   79.43    2.23
  13  -3  -4   79.37    2.23
 -12   4   4   39.53    1.23
  12  -4  -4   36.47    1.20
  11  -5  -4    2.82    0.32
 -11   5   4    2.82    0.33
 -10   6   4    6.00    0.50
  10  -6  -4    5.53    0.46
   9  -7  -4    6.42    0.54
  23   5  -4   -0.12    0.28
 -23  -5   4   -0.04    0.26
 -22  -4   4    4.57    0.38
  22   4  -4    5.72    0.46
  21   3  -4   14.49    0.62
  21   3  -4   15.61    0.67
 -21  -3   4   14.78    0.62
  20   2  -4   13.48    0.59
 -20  -2   4   12.68    0.53
  20   2  -4   13.71    0.57
  19   1  -4    7.41    0.34
 -19  -1   4    6.90    0.39
 -19  -1   4    6.75    0.32
  19   1  -4    6.66    0.38
  18   0  -4   47.89    1.32
 -18   0   4   45.59    1.28
  18   0  -4   43.87    1.41
 -18   0   4   48.49    1.39
 -17   1   4   27.51    0.91
  17  -1  -4   28.84    0.86
  17  -1  -4   28.52    0.93
  16  -2  -4   19.47    0.64
  16  -2  -4   18.01    0.67
 -16   2   4   18.27    0.66
  15  -3  -4   57.02    1.68
 -15   3   4   59.23    1.70
  15  -3  -4   57.24    1.72
  14  -4  -4   23.58    0.84
 -14   4   4   23.15    0.86
  13  -5  -4    0.96    0.25
 -13   5   4    1.02    0.25
 -12   6   4    4.38    0.44
  12  -6  -4    4.05    0.39
 -25  -5   4    0.29    0.29
  25   5  -4    0.20    0.32
  24   4  -4    4.19    0.43
 -24  -4   4    4.76    0.41
 -23  -3   4    1.80    0.26
  23   3  -4    2.47    0.30
  23   3  -4    2.03    0.27
  22   2  -4    0.44    0.23
  22   2  -4    0.01    0.18
 -22  -2   4    0.02    0.15
  21   1  -4    2.80    0.27
 -21  -1   4    3.48    0.30
 -21  -1   4    3.24    0.25
  20   0  -4    2.80    0.23
  20   0  -4    2.86    0.26
 -20   0   4    3.10    0.27
  19  -1  -4    6.51    0.32
 -19   1   4    6.76    0.38
  19  -1  -4    6.35    0.37
 -18   2   4    2.44    0.25
  18  -2  -4    2.30    0.21
  18  -2  -4    2.15    0.22
  17  -3  -4   67.78    1.97
  17  -3  -4   66.19    1.91
 -17   3   4   64.99    1.93
 -16   4   4   16.65    0.69
  16  -4  -4   15.95    0.66
  15  -5  -4   -0.01    0.21
 -15   5   4    0.23    0.25
 -14   6   4    6.15    0.52
  14  -6  -4    6.09    0.50
  26   4  -4    3.77    0.43
 -26  -4   4    3.31    0.37
  25   3  -4    2.48    0.30
  25   3  -4    2.07    0.34
 -25  -3   4    2.29    0.28
 -24  -2   4    3.27    0.27
  24   2  -4    3.45    0.32
  23   1  -4    0.43    0.21
 -23  -1   4    0.49    0.22
  22   0  -4    2.12    0.24
 -22   0   4    2.72    0.28
  22   0  -4    3.04    0.25
  21  -1  -4    3.26    0.26
 -21   1   4    3.19    0.30
  21  -1  -4    2.54    0.25
 -20   2   4   12.88    0.58
  20  -2  -4   13.34    0.51
  20  -2  -4   13.12    0.57
  19  -3  -4   29.66    0.99
  19  -3  -4   29.40    1.02
 -19   3   4   31.69    1.05
  18  -4  -4   11.59    0.55
 -18   4   4   12.25    0.60
  17  -5  -4    0.20    0.25
 -17   5   4    0.20    0.26
  16  -6  -4    4.96    0.47
 -16   6   4    4.66    0.48
 -28  -4   4    1.62    0.32
  28   4  -4    1.75    0.38
  27   3  -4    8.55    0.57
 -27  -3   4    8.27    0.50
  27   3  -4    8.18    0.51
 -26  -2   4    0.78    0.25
  26   2  -4    0.86    0.23
  25   1  -4    2.31    0.29
 -25  -1   4    2.01    0.31
  24   0  -4    7.78    0.44
 -24   0   4    8.78    0.48
 -23   1   4    0.90    0.23
  23  -1  -4    0.67    0.17
  23  -1  -4    0.07    0.18
  22  -2  -4    0.43    0.17
  22  -2  -4    0.25    0.19
 -22   2   4    0.14    0.21
  21  -3  -4   15.34    0.65
  21  -3  -4   15.34    0.62
 -21   3   4   14.73    0.67
 -20   4   4   13.42    0.67
  20  -4  -4   14.86    0.64
 -19   5   4    0.44    0.30
  19  -5  -4    0.06    0.24
 -18   6   4    3.21    0.44
  18  -6  -4    2.75    0.41
 -29  -3   4    6.13    0.52
  29   3  -4    7.13    0.50
 -28  -2   4    2.58    0.34
  28   2  -4    3.37    0.35
  27   1  -4    3.91    0.37
 -27  -1   4    4.40    0.39
  26   0  -4    4.23    0.35
 -26   0   4    4.25    0.36
  25  -1  -4    2.66    0.24
 -25   1   4    2.04    0.28
  25  -1  -4    2.04    0.28
  24  -2  -4    2.99    0.32
  24  -2  -4    4.14    0.31
 -24   2   4    3.59    0.35
  23  -3  -4    2.30    0.27
 -23   3   4    2.21    0.30
  23  -3  -4    2.42    0.29
  22  -4  -4    4.81    0.40
 -22   4   4    5.08    0.44
  21  -5  -4    0.23    0.26
 -21   5   4    0.19    0.30
  31   3  -4    3.67    0.41
 -31  -3   4    3.30    0.42
 -30  -2   4    0.48    0.28
  30   2  -4    0.94    0.29
 -29  -1   4    0.93    0.26
  29   1  -4    1.12    0.26
 -28   0   4    6.18    0.45
  28   0  -4    5.29    0.44
 -27   1   4    4.14    0.39
  27  -1  -4    2.89    0.31
  26  -2  -4    0.80    0.22
  26  -2  -4    0.62    0.22
 -26   2   4    0.67    0.27
 -25   3   4    2.36    0.32
  25  -3  -4    2.96    0.33
  25  -3  -4    2.71    0.29
  24  -4  -4    4.54    0.39
 -24   4   4    4.66    0.45
 -23   5   4   -0.27    0.30
  23  -5  -4    0.05    0.23
  33   3  -4    0.36    0.30
 -32  -2   4    0.47    0.32
  32   2  -4    0.56    0.29
 -31  -1   4    1.53    0.32
  31   1  -4    1.43    0.32
  30   0  -4    4.87    0.43
 -30   0   4    5.28    0.43
  29  -1  -4    0.96    0.27
 -29   1   4    0.90    0.29
  28  -2  -4    2.66    0.28
  28  -2  -4    2.68    0.33
 -28   2   4    2.40    0.35
  27  -3  -4    7.63    0.52
  27  -3  -4    8.45    0.47
 -27   3   4    8.19    0.56
 -26   4   4    3.25    0.42
  26  -4  -4    3.54    0.36
 -25   5   4   -0.20    0.32
  25  -5  -4   -0.29    0.26
  34   2  -4    0.40    0.30
 -33  -1   4    0.05    0.27
  33   1  -4    0.05    0.28
  32   0  -4    2.70    0.37
 -32   0   4    2.28    0.36
  31  -1  -4    1.56    0.29
 -31   1   4    1.50    0.33
 -30   2   4    0.37    0.29
  30  -2  -4    0.66    0.27
 -29   3   4    5.51    0.48
  29  -3  -4    5.93    0.43
  29  -3  -4    6.47    0.50
  28  -4  -4    1.49    0.30
 -28   4   4    1.36    0.35
  35   1  -4   -0.31    0.28
 -35  -1   4    0.06    0.29
 -34   0   4    2.52    0.39
  34   0  -4    2.99    0.37
 -33   1   4    0.21    0.30
  33  -1  -4    0.17    0.28
  32  -2  -4    0.28    0.26
 -32   2   4    0.30    0.30
  31  -3  -4    3.63    0.44
 -31   3   4    4.09    0.48
  30  -4  -4    0.20    0.27
 -35   1   4   -0.22    0.31
  35  -1  -4    0.12    0.31
  34  -2  -4   -0.27    0.28
  33  -3  -4    0.47    0.34
 -32   2  -5    3.13    0.44
  32  -2   5    3.06    0.42
  33  -1   5    2.66    0.42
 -33   1  -5    3.20    0.43
 -29   3  -5    0.49    0.32
  30  -2   5    3.23    0.40
 -30   2  -5    2.85    0.40
 -31   1  -5    3.77    0.42
  31  -1   5    3.73    0.41
 -32   0  -5    0.08    0.28
  32   0   5    0.09    0.28
 -33  -1  -5    3.21    0.43
 -26   4  -5    1.35    0.36
  26  -4   5    0.55    0.26
 -27   3  -5    1.13    0.34
 -28   2  -5    7.60    0.55
  28  -2   5    7.22    0.51
  29  -1   5    1.17    0.30
 -29   1  -5    0.84    0.30
  30   0   5    0.05    0.27
 -30   0  -5    0.17    0.26
  31   1   5    3.59    0.42
 -31  -1  -5    3.91    0.41
 -32  -2  -5    3.03    0.42
  23  -5   5    6.67    0.52
 -23   5  -5    6.32    0.54
  24  -4   5    2.69    0.35
 -24   4  -5    3.03    0.41
 -25   3  -5    1.49    0.32
 -26   2  -5    6.62    0.49
  26  -2   5    5.80    0.45
  27  -1   5    1.60    0.30
 -27   1  -5    1.97    0.32
  28   0   5   -0.18    0.24
 -28   0  -5    0.20    0.24
 -29  -1  -5    0.94    0.29
  29   1   5    1.30    0.29
  30   2   5    2.62    0.38
 -30  -2  -5    3.10    0.40
 -21   5  -5    8.51    0.61
  21  -5   5    7.54    0.55
  22  -4   5    5.19    0.43
 -22   4  -5    7.11    0.52
  23  -3   5    1.91    0.28
 -23   3  -5    1.80    0.31
  24  -2   5    8.03    0.48
 -24   2  -5    7.75    0.50
 -25   1  -5    4.90    0.42
  25  -1   5    4.73    0.41
  26   0   5    0.04    0.21
 -26   0  -5    0.01    0.22
 -27  -1  -5    1.67    0.31
  27   1   5    2.14    0.32
 -28  -2  -5    6.54    0.50
  28   2   5    6.66    0.51
 -29  -3  -5    0.10    0.29
  29   3   5    0.17    0.27
 -29  -3  -5    0.29    0.27
  19  -5   5    9.35    0.60
 -19   5  -5   10.64    0.64
 -20   4  -5   16.87    0.74
  20  -4   5   14.41    0.68
 -21   3  -5    0.49    0.23
  21  -3   5    0.29    0.20
  22  -2   5    7.31    0.41
  22  -2   5    7.53    0.44
 -22   2  -5    7.86    0.47
 -23   1  -5   12.08    0.59
  23  -1   5   13.23    0.60
 -24   0  -5    0.17    0.21
  24   0   5    0.33    0.23
  25   1   5    4.36    0.39
 -25  -1  -5    5.42    0.42
 -25  -1  -5    4.70    0.37
 -26  -2  -5    6.95    0.44
 -26  -2  -5    5.45    0.46
  26   2   5    6.44    0.48
 -27  -3  -5    0.64    0.28
  27   3   5    0.98    0.30
 -27  -3  -5    0.50    0.27
 -16   6  -5    4.20    0.47
  16  -6   5    3.88    0.42
 -17   5  -5   20.90    0.90
  17  -5   5   20.70    0.88
  18  -4   5   14.30    0.65
 -18   4  -5   13.52    0.63
 -19   3  -5    3.84    0.34
  19  -3   5    3.80    0.32
  20  -2   5   25.34    0.87
 -20   2  -5   27.30    0.94
  20  -2   5   26.27    0.92
  21  -1   5   52.40    1.62
 -21   1  -5   51.79    1.59
 -22   0  -5    0.10    0.19
  22   0   5    0.09    0.20
 -22   0  -5   -0.17    0.15
 -23  -1  -5   12.30    0.54
 -23  -1  -5   12.43    0.59
  23   1   5   11.13    0.57
 -24  -2  -5    6.59    0.42
 -24  -2  -5    7.26    0.47
  24   2   5    6.57    0.44
 -25  -3  -5    1.72    0.30
  25   3   5    2.02    0.35
  25   3   5    1.59    0.29
 -26  -4  -5    0.74    0.30
  26   4   5    0.54    0.33
  26   4   5    0.55    0.27
  14  -6   5    5.50    0.49
 -14   6  -5    5.22    0.48
 -15   5  -5   21.01    0.88
  15  -5   5   22.43    0.89
 -16   4  -5    5.91    0.42
  16  -4   5    5.15    0.41
  17  -3   5    0.58    0.18
 -17   3  -5    0.42    0.21
  18  -2   5  102.15    2.87
  18  -2   5  103.82    2.97
 -18   2  -5  108.02    2.91
 -19   1  -5   46.51    1.39
 -19   1  -5   46.18    1.42
  19  -1   5   45.98    1.34
  19  -1   5   47.53    1.46
 -20   0  -5   -0.17    0.13
 -20   0  -5    0.00    0.17
  20   0   5   -0.04    0.17
 -21  -1  -5   49.42    1.54
 -21  -1  -5   51.80    1.51
  21   1   5   48.95    1.59
 -22  -2  -5    7.06    0.46
  22   2   5    7.54    0.45
 -22  -2  -5    7.78    0.43
  23   3   5    1.27    0.28
  23   3   5    1.25    0.30
 -23  -3  -5    1.34    0.27
  24   4   5    2.30    0.38
  24   4   5    2.75    0.37
 -24  -4  -5    2.90    0.37
  12  -6   5   12.20    0.67
 -12   6  -5   10.88    0.65
  13  -5   5   21.13    0.86
 -13   5  -5   22.92    0.89
  14  -4   5    3.87    0.34
 -14   4  -5    4.03    0.34
  15  -3   5    1.11    0.22
 -15   3  -5    1.20    0.23
 -16   2  -5   73.66    2.08
  16  -2   5   74.32    2.12
  16  -2   5   73.39    2.07
 -16   2  -5   72.87    2.08
 -17   1  -5   58.79    1.72
  17  -1   5   56.27    1.76
 -17   1  -5   62.64    1.72
  17  -1   5   60.55    1.67
  18   0   5   -0.14    0.14
 -18   0  -5    0.06    0.13
 -18   0  -5    0.22    0.16
 -19  -1  -5   47.03    1.42
  19   1   5   45.63    1.46
 -19  -1  -5   46.40    1.39
  20   2   5   24.73    0.92
 -20  -2  -5   26.16    0.90
  20   2   5   26.79    0.95
 -21  -3  -5    0.20    0.21
  21   3   5    0.44    0.22
  21   3   5    0.43    0.24
  22   4   5    5.68    0.49
  22   4   5    5.63    0.45
 -22  -4  -5    5.67    0.46
  23   5   5    6.04    0.54
  10  -6   5    9.70    0.60
 -10   6  -5    9.86    0.60
  11  -5   5   24.45    0.91
 -11   5  -5   22.68    0.90
 -12   4  -5    1.83    0.26
  12  -4   5    1.71    0.26
 -13   3  -5    9.39    0.42
  13  -3   5    8.39    0.43
 -13   3  -5    9.12    0.44
  14  -2   5   83.34    2.32
 -14   2  -5   84.62    2.32
 -14   2  -5   84.54    2.34
  14  -2   5   82.45    2.37
 -15   1  -5   23.80    0.77
  15  -1   5   23.52    0.80
 -15   1  -5   23.74    0.79
  15  -1   5   23.73    0.74
 -16   0  -5    0.03    0.13
  16   0   5   -0.04    0.15
 -16   0  -5    0.09    0.14
 -17  -1  -5   51.46    1.65
 -17  -1  -5   61.12    1.67
  17   1   5   59.38    1.74
  18   2   5  100.43    2.81
 -18  -2  -5  101.81    2.83
  18   2   5   99.98    2.90
  19   3   5    3.17    0.33
 -19  -3  -5    3.58    0.32
  19   3   5    3.53    0.32
 -20  -4  -5   15.03    0.70
  20   4   5   16.07    0.70
  20   4   5   15.30    0.72
 -21  -5  -5    7.88    0.57
  21   5   5    7.18    0.58
   8  -6   5    7.87    0.54
  -8   6  -5    8.39    0.54
  -9   5  -5   21.93    0.88
   9  -5   5   25.04    0.91
 -10   4  -5    4.80    0.32
 -10   4  -5    4.45    0.36
  10  -4   5    5.46    0.38
 -11   3  -5   30.27    0.94
  11  -3   5   30.06    0.97
 -11   3  -5   29.01    0.95
 -12   2  -5   12.71    0.48
  12  -2   5   12.15    0.47
 -12   2  -5   12.31    0.47
  12  -2   5   12.70    0.49
 -13   1  -5   44.34    1.29
  13  -1   5   45.57    1.33
  13  -1   5   43.90    1.26
 -13   1  -5   43.29    1.28
  14   0   5   -0.08    0.13
  14   0   5    0.02    0.08
 -14   0  -5    0.03    0.12
 -14   0  -5   -0.06    0.10
  15   1   5   22.93    0.80
 -15  -1  -5   23.06    0.78
 -15  -1  -5   23.26    0.76
  16   2   5   70.93    2.09
 -16  -2  -5   70.70    2.03
  16   2   5   70.94    2.02
  17   3   5    0.39    0.20
  17   3   5    0.12    0.17
 -18  -4  -5   13.22    0.65
  18   4   5   14.83    0.65
  18   4   5   12.65    0.64
 -19  -5  -5    9.06    0.57
  19   5   5    8.97    0.59
   5  -7   5    0.54    0.33
  -6   6  -5    5.38    0.44
   6  -6   5    5.35    0.46
  -7   5  -5   26.72    0.93
  -7   5  -5   25.98    0.94
   7  -5   5   24.90    0.93
  -8   4  -5   23.13    0.81
  -8   4  -5   23.27    0.83
   8  -4   5   24.47    0.85
   9  -3   5   49.61    1.45
  -9   3  -5   48.41    1.43
  -9   3  -5   49.27    1.44
  10  -2   5  128.78    3.42
 -10   2  -5  126.46    3.44
  10  -2   5  129.32    3.49
 -10   2  -5  124.69    3.38
  11  -1   5   98.32    2.70
 -11   1  -5  102.61    2.71
 -11   1  -5  102.60    2.76
  11  -1   5  101.17    2.81
 -12   0  -5   -0.10    0.10
 -12   0  -5    0.12    0.11
  12   0   5    0.05    0.12
  12   0   5   -0.09    0.07
 -13  -1  -5   43.31    1.26
  13   1   5   41.60    1.30
  13   1   5   43.88    1.26
  14   2   5   79.43    2.11
 -14  -2  -5   76.43    2.13
  14   2   5   68.98    2.16
  15   3   5    0.94    0.22
  15   3   5    0.98    0.20
 -15  -3  -5    0.75    0.21
 -16  -4  -5    5.79    0.43
  16   4   5    5.93    0.41
  16   4   5    5.72    0.42
  17   5   5   20.47    0.89
 -17  -5  -5   20.91    0.89
   3  -7   5    0.04    0.30
  -4   6  -5    4.93    0.42
   4  -6   5    5.36    0.42
   4  -6   5    5.10    0.43
  -5   5  -5   21.51    0.81
  -5   5  -5   20.38    0.81
   5  -5   5   22.56    0.84
  -6   4  -5   23.40    0.85
  -6   4  -5   26.71    0.89
   6  -4   5   26.60    0.89
  -7   3  -5   14.04    0.52
   7  -3   5   14.04    0.55
  -7   3  -5   13.06    0.52
  -8   2  -5   89.57    2.44
   8  -2   5   90.05    2.42
   8  -2   5   90.65    2.45
  -8   2  -5   84.67    2.38
   9  -1   5   47.12    1.32
  -9   1  -5   46.91    1.31
  -9   1  -5   47.28    1.35
   9  -1   5   47.33    1.36
 -10   0  -5    0.04    0.09
  10   0   5    1.15    0.13
 -10   0  -5    0.19    0.10
  10   0   5    0.16    0.07
  11   1   5   97.49    2.76
  11   1   5   98.97    2.66
 -11  -1  -5   98.58    2.70
  11   1   5  100.34    2.58
 -12  -2  -5   13.02    0.49
  12   2   5   11.22    0.48
  12   2   5   12.37    0.49
  13   3   5    8.24    0.42
  13   3   5    8.53    0.43
 -13  -3  -5    9.06    0.45
 -14  -4  -5    4.22    0.36
  14   4   5    4.40    0.33
  14   4   5    4.21    0.35
  15   5   5   21.17    0.88
 -15  -5  -5   20.82    0.88
  16   6   5    4.29    0.48
 -16  -6  -5    3.88    0.43
  -1   7  -5    0.07    0.28
   1  -7   5   -0.20    0.28
   1  -7   5   -0.09    0.26
  -2   6  -5    8.14    0.54
   2  -6   5    9.04    0.55
   2  -6   5    8.92    0.52
   3  -5   5   38.51    1.25
  -3   5  -5   38.80    1.25
  -3   5  -5   37.32    1.23
   4  -4   5   23.33    0.81
  -4   4  -5   23.00    0.80
  -4   4  -5   23.22    0.81
  -5   3  -5   16.20    0.57
  -5   3  -5   15.14    0.56
   5  -3   5   15.83    0.58
   6  -2   5  197.58    5.22
  -6   2  -5  192.88    5.16
   6  -2   5  197.57    5.11
  -6   2  -5  188.17    5.05
   7  -1   5  161.21    4.34
  -7   1  -5  160.41    4.27
   7  -1   5  160.66    4.20
  -7   1  -5  158.80    4.17
  -8   0  -5    0.10    0.08
   8   0   5    0.10    0.06
  -8   0  -5   -0.04    0.07
   8   0   5    0.09    0.08
   9   1   5   46.73    1.21
   9   1   5   45.43    1.28
  -9  -1  -5   45.35    1.31
   9   1   5   45.60    1.35
 -10  -2  -5  127.19    3.43
  10   2   5  124.14    3.35
  10   2   5  126.18    3.49
  11   3   5   27.74    0.91
 -11  -3  -5   29.15    0.94
  11   3   5   27.88    0.93
  12   4   5    2.06    0.23
  12   4   5    2.12    0.27
 -12  -4  -5    1.88    0.25
 -13  -5  -5   23.33    0.91
  13   5   5   19.79    0.86
  14   6   5    5.28    0.51
 -14  -6  -5    4.44    0.46
  -1  -7   5   -0.23    0.28
  -1  -7   5    0.09    0.26
   1   7  -5    0.12    0.30
   0   6  -5    7.38    0.52
   0  -6   5    8.13    0.50
   0  -6   5    7.68    0.51
  -1   5  -5   27.43    0.98
  -1   5  -5   28.25    0.99
   1  -5   5   28.67    0.98
   2  -4   5    6.63    0.37
  -2   4  -5    6.41    0.36
  -2   4  -5    6.20    0.37
  -3   3  -5    7.01    0.34
  -3   3  -5    6.22    0.32
   3  -3   5    6.42    0.34
  -4   2  -5  288.25    7.59
   4  -2   5  300.05    7.85
   4  -2   5  295.24    7.66
  -4   2  -5  291.94    7.75
   5  -1   5  135.71    3.51
  -5   1  -5  132.82    3.57
   5  -1   5  134.76    3.61
  -5   1  -5  130.19    3.47
  -6   0  -5    0.13    0.07
   6   0   5    0.35    0.09
  -6   0  -5    0.11    0.07
   7   1   5  157.57    4.27
   7   1   5  157.67    4.08
  -7  -1  -5  157.34    4.06
  -7  -1  -5  153.37    4.17
  -8  -2  -5   91.18    2.45
   8   2   5   87.89    2.48
   8   2   5   87.90    2.38
  -8  -2  -5   86.77    2.31
  -9  -3  -5   50.92    1.50
   9   3   5   50.35    1.47
   9   3   5   49.50    1.49
  10   4   5    4.82    0.36
 -10  -4  -5    4.77    0.34
  10   4   5    4.09    0.30
  11   5   5   22.50    0.89
 -11  -5  -5   23.12    0.91
 -12  -6  -5   11.83    0.69
  12   6   5   12.18    0.68
  -3  -7   5    0.03    0.28
   3   7  -5   -0.22    0.28
  -2  -6   5    4.82    0.41
  -2  -6   5    4.93    0.41
   2   6  -5    5.67    0.45
   1   5  -5   25.67    0.93
   1   5  -5   25.18    0.92
  -1  -5   5   26.83    0.93
   0   4  -5    4.55    0.34
   0  -4   5    4.28    0.33
   0   4  -5    4.52    0.32
   1  -3   5   18.52    0.63
  -1   3  -5   18.27    0.64
  -1   3  -5   18.54    0.63
  -2   2  -5  264.11    6.89
   2  -2   5  274.85    7.12
  -2   2  -5  262.55    7.03
   2  -2   5  264.00    6.94
  -3   1  -5  432.90   11.14
   3  -1   5  445.45   11.58
   3  -1   5  430.82   11.21
  -3   1  -5  428.01   11.37
   4   0   5    0.19    0.08
   4   0   5    0.06    0.05
  -4   0  -5    0.00    0.06
  -4   0  -5    0.21    0.05
  -5  -1  -5  125.30    3.48
  -5  -1  -5  134.71    3.41
   5   1   5  129.95    3.57
   5   1   5  132.93    3.41
   6   2   5  192.09    5.28
  -6  -2  -5  196.52    5.05
   6   2   5  192.49    5.07
  -6  -2  -5  196.99    5.18
  -7  -3  -5   14.45    0.45
   7   3   5   14.76    0.54
  -7  -3  -5   14.33    0.55
   7   3   5   13.47    0.53
  -8  -4  -5   24.49    0.87
   8   4   5   24.13    0.86
   8   4   5   24.84    0.83
  -9  -5  -5   24.75    0.93
   9   5   5   25.07    0.94
  10   6   5   10.72    0.64
 -10  -6  -5    9.85    0.62
  -5  -7   5   -0.01    0.27
   4   6  -5    5.42    0.46
  -4  -6   5    5.67    0.45
  -4  -6   5    5.73    0.44
   3   5  -5   18.75    0.74
  -3  -5   5   18.52    0.73
   2   4  -5    1.54    0.22
   2   4  -5    0.49    0.18
  -2  -4   5    0.50    0.18
   1   3  -5   27.38    0.86
  -1  -3   5   27.94    0.86
   1   3  -5   28.18    0.89
   0  -2   5  285.90    7.33
   0  -2   5  266.42    7.12
   0   2  -5  268.65    7.07
  -1   1  -5  176.34    4.55
  -1   1  -5  181.57    4.68
   1  -1   5  170.40    4.59
   1  -1   5  176.93    4.73
  -2   0  -5    0.02    0.05
  -2   0  -5    0.02    0.06
   2   0   5    0.12    0.08
  -2   0  -5    0.09    0.04
  -3  -1  -5  420.34   10.84
   3   1   5  431.94   10.79
  -3  -1  -5  414.57   11.00
   3   1   5  414.89   11.23
  -4  -2  -5  300.49    7.63
   4   2   5  288.81    7.93
   4   2   5  294.32    7.62
  -4  -2  -5  296.19    7.78
  -5  -3  -5   15.87    0.50
  -5  -3  -5   16.53    0.58
   5   3   5   14.85    0.56
   5   3   5   15.08    0.56
  -6  -4  -5   27.22    0.92
   6   4   5   26.45    0.91
   6   4   5   27.35    0.88
  -7  -5  -5   25.76    0.96
   7   5   5   26.94    0.97
  -8  -6  -5    7.55    0.51
   8   6   5    8.54    0.57
  -7  -7   5    0.22    0.29
   6   6  -5    5.38    0.46
  -6  -6   5    5.23    0.42
  -5  -5   5   10.68    0.53
  -5  -5   5   10.75    0.52
   5   5  -5   11.08    0.55
  -4  -4   5    2.24    0.23
   4   4  -5    2.50    0.25
   4   4  -5    2.58    0.25
   3   3  -5   33.71    1.04
   3   3  -5   33.12    1.00
  -3  -3   5   32.92    1.00
   2   2  -5   81.17    2.29
   2   2  -5   83.76    2.23
  -2  -2   5   87.15    2.26
  -2  -2   5   81.79    2.24
  -1  -1   5   93.01    2.43
  -1  -1   5   88.64    2.37
   1   1  -5   85.75    2.41
   1   1  -5   90.82    2.34
   0   0  -5    0.06    0.05
   0   0  -5    0.03    0.05
   0   0   5    0.18    0.07
   1   1   5  177.37    4.51
   1   1   5  173.32    4.72
  -1  -1  -5  171.94    4.61
  -1  -1  -5  176.35    4.54
  -2  -2  -5  269.75    6.92
  -2  -2  -5  266.57    7.04
   2   2   5  263.47    7.18
   2   2   5  268.16    6.91
  -3  -3  -5    6.42    0.28
  -3  -3  -5    6.60    0.33
   3   3   5    6.53    0.33
   3   3   5    7.11    0.34
   4   4   5   24.61    0.81
  -4  -4  -5   24.33    0.84
   4   4   5   23.44    0.84
  -4  -4  -5   24.97    0.78
  -5  -5  -5   22.17    0.85
   5   5   5   22.45    0.86
  -6  -6  -5    5.61    0.47
   6   6   5    5.61    0.48
  -7  -7  -5    0.14    0.31
  -8  -6   5    2.94    0.36
   8   6  -5    2.97    0.37
   7   5  -5   22.63    0.85
  -7  -5   5   23.20    0.87
  -7  -5   5   23.18    0.84
  -6  -4   5   10.48    0.46
   6   4  -5   10.59    0.51
   6   4  -5   10.70    0.49
   5   3  -5   68.79    1.92
   5   3  -5   69.48    1.97
  -5  -3   5   68.54    1.90
  -4  -2   5  168.40    4.39
  -4  -2   5  167.65    4.48
   4   2  -5  165.21    4.47
   4   2  -5  167.72    4.37
   3   1  -5   71.56    2.01
  -3  -1   5   74.97    2.02
   3   1  -5   75.74    1.95
   2   0  -5    0.49    0.06
   2   0  -5    0.47    0.07
  -2   0   5    0.55    0.07
  -1   1   5   94.58    2.37
  -1   1   5   90.13    2.49
   1  -1  -5   88.53    2.42
   1  -1  -5   89.76    2.39
   0   2   5  276.20    7.05
   0   2   5  270.97    7.33
   0  -2  -5  271.18    7.17
   0  -2  -5  271.35    7.06
   1   3   5   19.33    0.66
  -1  -3  -5   19.38    0.65
  -1  -3  -5   19.96    0.62
   1   3   5   18.91    0.65
  -2  -4  -5    6.74    0.36
  -2  -4  -5    6.34    0.34
   2   4   5    6.30    0.34
   2   4   5    6.70    0.39
   3   5   5   39.72    1.30
  -3  -5  -5   40.07    1.30
   4   6   5    5.29    0.45
  -4  -6  -5    5.57    0.45
  -5  -7  -5    0.51    0.32
 -10  -6   5    2.18    0.33
  10   6  -5    2.23    0.36
  -9  -5   5   13.46    0.59
   9   5  -5   14.14    0.65
  -9  -5   5   14.67    0.65
  -8  -4   5    9.22    0.43
   8   4  -5    9.05    0.46
  -7  -3   5   18.71    0.63
   7   3  -5   19.49    0.67
   7   3  -5   20.20    0.70
   6   2  -5  107.34    2.88
   6   2  -5  105.25    2.89
  -6  -2   5  105.63    2.82
   6   2  -5  106.34    2.82
   5   1  -5  193.81    4.88
   5   1  -5  187.87    4.99
   5   1  -5  184.36    5.07
   5   1  -5  189.42    4.93
   4   0  -5    0.92    0.08
  -4   0   5    1.04    0.09
  -4   0   5    0.46    0.06
   4   0  -5    0.52    0.08
  -3   1   5   75.53    2.09
  -3   1   5   78.60    1.99
   3  -1  -5   72.97    2.01
   3  -1  -5   75.21    2.02
   2  -2  -5   83.73    2.27
  -2   2   5   85.73    2.35
   2  -2  -5   83.05    2.28
  -2   2   5   86.58    2.27
   1  -3  -5   28.36    0.87
  -1   3   5   28.60    0.89
   1  -3  -5   28.63    0.86
  -1   3   5   28.09    0.89
   0  -4  -5    4.40    0.31
   0   4   5    4.54    0.34
   0   4   5    4.50    0.29
   0  -4  -5    4.59    0.30
   1   5   5   29.04    1.01
  -1  -5  -5   28.34    0.95
  -1  -5  -5   28.41    0.99
  -2  -6  -5    8.80    0.54
   2   6   5    9.71    0.58
  -3  -7  -5    0.66    0.31
   3   7   5    0.23    0.34
  12   6  -5    2.17    0.36
 -12  -6   5    2.45    0.35
 -11  -5   5   18.32    0.76
  11   5  -5   18.37    0.77
 -10  -4   5    2.51    0.27
 -10  -4   5    2.95    0.24
  10   4  -5    2.84    0.28
   9   3  -5   21.96    0.76
  -9  -3   5   21.62    0.69
   9   3  -5   22.62    0.68
   9   3  -5   20.94    0.73
   8   2  -5  278.04    7.49
   8   2  -5  286.27    7.58
  -8  -2   5  283.31    7.36
   8   2  -5  284.84    7.34
   7   1  -5  167.29    4.53
   7   1  -5  165.29    4.46
   7   1  -5  169.97    4.37
   7   1  -5  169.88    4.40
   6   0  -5    0.07    0.06
   6   0  -5   -0.07    0.06
   6   0  -5    0.11    0.05
  -6   0   5    0.03    0.05
  -5   1   5  194.57    4.93
   5  -1  -5  196.78    5.01
   5  -1  -5  187.43    4.97
  -5   1   5  184.48    5.14
  -4   2   5  175.22    4.69
   4  -2  -5  169.02    4.54
  -4   2   5  177.90    4.53
   4  -2  -5  170.17    4.57
  -3   3   5   33.32    1.03
   3  -3  -5   34.54    1.01
   3  -3  -5   34.45    1.02
  -3   3   5   34.64    1.04
   2  -4  -5    0.62    0.16
   2  -4  -5    0.48    0.16
  -2   4   5    0.77    0.16
  -2   4   5    0.47    0.19
   1  -5  -5   25.32    0.91
   1  -5  -5   27.34    0.93
  -1   5   5   27.88    0.97
   0   6   5    8.53    0.55
   0  -6  -5    8.39    0.51
   1   7   5    0.21    0.33
  14   6  -5    1.82    0.35
 -14  -6   5    1.58    0.32
  13   5  -5    4.45    0.38
 -13  -5   5    4.16    0.36
 -12  -4   5    4.35    0.30
  12   4  -5    3.67    0.32
 -12  -4   5    3.40    0.30
 -11  -3   5    6.39    0.37
 -11  -3   5    7.15    0.32
  11   3  -5    7.14    0.31
  11   3  -5    7.34    0.37
  10   2  -5  267.50    7.04
  10   2  -5  267.78    7.12
  10   2  -5  259.43    6.89
 -10  -2   5  265.76    6.90
   9   1  -5  157.48    4.22
   9   1  -5  160.68    4.16
   9   1  -5  158.22    4.29
   9   1  -5  157.38    4.14
   8   0  -5    0.04    0.05
   8   0  -5    0.38    0.08
  -8   0   5   -0.05    0.07
   8   0  -5    0.03    0.08
   7  -1  -5  169.61    4.41
  -7   1   5  169.13    4.36
  -7   1   5  166.76    4.55
   7  -1  -5  165.72    4.39
  -6   2   5  104.63    2.88
  -6   2   5  106.93    2.78
   6  -2  -5  102.99    2.77
   6  -2  -5  103.56    2.79
   5  -3  -5   69.31    1.98
   5  -3  -5   71.76    1.97
  -5   3   5   72.08    1.99
  -5   3   5   73.11    2.03
  -4   4   5    2.26    0.25
   4  -4  -5    2.02    0.21
  -4   4   5    3.16    0.26
   4  -4  -5    2.17    0.23
  -3   5   5   19.27    0.76
   3  -5  -5   17.39    0.71
   3  -5  -5   19.58    0.72
   2  -6  -5    5.41    0.42
  -2   6   5    5.33    0.45
  -1   7   5   -0.27    0.31
  16   6  -5    2.22    0.38
 -16  -6   5    1.70    0.32
  15   5  -5    5.03    0.42
 -15  -5   5    4.58    0.38
 -14  -4   5    0.73    0.22
  14   4  -5    0.68    0.22
  13   3  -5   28.03    0.94
 -13  -3   5   29.70    0.88
 -13  -3   5   28.12    0.95
  13   3  -5   30.33    0.91
 -12  -2   5  100.74    2.64
  12   2  -5   98.84    2.74
  12   2  -5   96.24    2.66
  11   1  -5  122.67    3.21
  11   1  -5  119.31    3.32
  11   1  -5  121.93    3.25
  11   1  -5  120.28    3.21
  10   0  -5   -0.03    0.08
 -10   0   5   -0.02    0.08
  10   0  -5    0.22    0.08
   9  -1  -5  166.52    4.16
   9  -1  -5  156.81    4.30
   9  -1  -5  151.65    4.13
  -9   1   5  155.53    4.11
   8  -2  -5  275.67    7.39
   8  -2  -5  286.03    7.43
  -8   2   5  286.37    7.64
  -8   2   5  287.49    7.36
   7  -3  -5   18.81    0.66
   7  -3  -5   20.15    0.61
  -7   3   5   19.32    0.67
  -7   3   5   20.33    0.66
  -6   4   5   11.40    0.45
  -6   4   5   11.01    0.50
   6  -4  -5   10.69    0.43
   6  -4  -5   10.16    0.48
  -5   5   5   11.73    0.57
   5  -5  -5   11.10    0.54
  -4   6   5    5.55    0.47
   4  -6  -5    4.97    0.41
  -3   7   5   -0.41    0.30
 -18  -6   5    0.57    0.31
  18   6  -5    0.98    0.33
  17   5  -5    1.90    0.32
 -17  -5   5    1.48    0.30
  16   4  -5    0.70    0.23
 -16  -4   5    0.30    0.19
  15   3  -5   21.04    0.72
 -15  -3   5   20.47    0.75
  15   3  -5   20.86    0.75
  14   2  -5   50.62    1.48
  14   2  -5   52.50    1.51
 -14  -2   5   51.30    1.43
 -14  -2   5   50.29    1.48
  13   1  -5   71.25    2.02
  13   1  -5   71.60    1.94
  13   1  -5   70.11    1.96
 -13  -1   5   71.23    1.95
  12   0  -5    0.13    0.06
  12   0  -5    0.02    0.09
  12   0  -5    0.16    0.09
 -12   0   5   -0.03    0.09
 -11   1   5  115.49    3.09
  11  -1  -5  119.71    3.23
  11  -1  -5  114.55    3.10
 -10   2   5  265.11    6.90
  10  -2  -5  261.63    6.94
  10  -2  -5  270.36    6.96
 -10   2   5  265.92    7.17
   9  -3  -5   22.02    0.74
  -9   3   5   21.94    0.73
  -9   3   5   21.76    0.72
   9  -3  -5   21.68    0.65
   8  -4  -5    9.06    0.43
  -8   4   5    8.88    0.46
  -8   4   5    9.29    0.41
  -7   5   5   22.85    0.85
   7  -5  -5   20.89    0.80
   6  -6  -5    4.60    0.40
  -6   6   5    5.89    0.48
  -5   7   5    0.35    0.34
 -19  -5   5    3.07    0.36
  19   5  -5    4.14    0.42
 -18  -4   5   -0.11    0.19
  18   4  -5    0.44    0.24
 -17  -3   5   35.17    1.13
  17   3  -5   34.90    1.11
  17   3  -5   34.81    1.13
  16   2  -5   24.91    0.82
 -16  -2   5   24.65    0.80
  16   2  -5   24.07    0.81
  15   1  -5   44.98    1.35
  15   1  -5   47.38    1.31
  15   1  -5   47.15    1.39
 -15  -1   5   45.90    1.31
 -14   0   5   -0.01    0.06
 -14   0   5    0.09    0.11
  14   0  -5    0.02    0.10
  14   0  -5   -0.04    0.09
  13  -1  -5   68.89    1.89
  13  -1  -5   70.06    1.98
 -13   1   5   68.30    1.90
  12  -2  -5   97.70    2.71
 -12   2   5   94.87    2.60
  12  -2  -5   96.28    2.61
 -11   3   5    7.40    0.38
 -11   3   5    7.45    0.35
  11  -3  -5    6.82    0.35
 -10   4   5    2.72    0.28
  10  -4  -5    2.63    0.27
 -10   4   5    2.77    0.23
   9  -5  -5   12.92    0.60
  -9   5   5   13.62    0.63
  -8   6   5    3.50    0.39
   8  -6  -5    3.70    0.37
   7  -7  -5   -0.24    0.28
 -21  -5   5    3.38    0.37
  21   5  -5    3.03    0.40
  20   4  -5    0.42    0.24
 -20  -4   5    0.06    0.21
  19   3  -5    6.46    0.42
  19   3  -5    7.01    0.39
 -19  -3   5    6.28    0.39
 -18  -2   5   70.66    2.00
  18   2  -5   69.31    2.05
  18   2  -5   70.94    2.01
  17   1  -5   17.91    0.65
  17   1  -5   17.66    0.59
 -17  -1   5   16.83    0.57
  16   0  -5    0.08    0.13
  16   0  -5    0.06    0.12
 -16   0   5   -0.03    0.07
 -16   0   5   -0.03    0.11
  15  -1  -5   45.36    1.36
  15  -1  -5   45.26    1.29
 -15   1   5   45.12    1.32
 -14   2   5   50.96    1.47
  14  -2  -5   50.44    1.45
  14  -2  -5   50.87    1.52
  13  -3  -5   27.88    0.92
 -13   3   5   28.16    0.93
 -13   3   5   29.53    0.93
 -12   4   5    3.86    0.29
  12  -4  -5    3.70    0.31
 -12   4   5    3.63    0.32
 -11   5   5   17.47    0.74
  11  -5  -5   16.17    0.69
  10  -6  -5    2.52    0.34
 -10   6   5    2.43    0.34
   9  -7  -5    1.29    0.35
 -23  -5   5    2.02    0.35
  23   5  -5    2.02    0.38
  22   4  -5    0.36    0.27
 -22  -4   5    0.32    0.23
  21   3  -5    0.50    0.19
  21   3  -5    0.63    0.24
 -21  -3   5    0.75    0.21
  20   2  -5   24.50    0.87
 -20  -2   5   24.56    0.83
  20   2  -5   25.61    0.89
  19   1  -5   23.60    0.73
  19   1  -5   21.50    0.79
 -19  -1   5   22.26    0.79
 -19  -1   5   22.87    0.72
  18   0  -5    0.08    0.13
  18   0  -5   -0.14    0.11
 -18   0   5   -0.05    0.08
 -18   0   5   -0.05    0.14
 -17   1   5   17.32    0.63
  17  -1  -5   17.07    0.63
  17  -1  -5   17.30    0.59
  16  -2  -5   24.28    0.82
 -16   2   5   23.78    0.80
  16  -2  -5   23.36    0.77
  15  -3  -5   20.46    0.73
 -15   3   5   20.24    0.74
  15  -3  -5   20.94    0.76
 -14   4   5    0.40    0.17
 -14   4   5    0.69    0.23
  14  -4  -5    0.82    0.22
  13  -5  -5    4.58    0.40
 -13   5   5    4.42    0.39
  12  -6  -5    2.53    0.36
 -12   6   5    2.38    0.37
  25   5  -5    0.76    0.34
 -25  -5   5    0.19    0.28
 -24  -4   5    0.89    0.26
  24   4  -5    0.61    0.30
  23   3  -5    2.20    0.27
  23   3  -5    2.35    0.32
 -23  -3   5    2.61    0.28
 -22  -2   5   42.01    1.27
  22   2  -5   42.45    1.35
  22   2  -5   40.56    1.34
  21   1  -5   27.14    0.95
 -21  -1   5   27.49    0.85
 -21  -1   5   27.02    0.94
  20   0  -5   -0.05    0.14
 -20   0   5   -0.10    0.13
  20   0  -5    0.06    0.12
  19  -1  -5   21.79    0.79
  19  -1  -5   21.95    0.72
 -19   1   5   22.74    0.78
 -18   2   5   70.08    2.03
  18  -2  -5   71.56    2.10
  18  -2  -5   72.20    2.00
  17  -3  -5   34.57    1.14
  17  -3  -5   34.90    1.10
 -17   3   5   34.31    1.12
 -16   4   5    0.46    0.19
 -16   4   5    0.71    0.24
  16  -4  -5    0.19    0.20
  15  -5  -5    4.54    0.39
 -15   5   5    5.23    0.44
  14  -6  -5    1.82    0.35
 -14   6   5    2.00    0.37
  26   4  -5    0.77    0.32
 -26  -4   5    0.75    0.26
  25   3  -5    4.15    0.36
 -25  -3   5    4.01    0.35
  25   3  -5    3.85    0.39
  24   2  -5   15.26    0.68
 -24  -2   5   17.12    0.63
  23   1  -5   27.17    0.97
 -23  -1   5   27.31    0.97
  22   0  -5   -0.02    0.14
  22   0  -5    0.13    0.15
 -22   0   5    0.18    0.18
 -21   1   5   27.55    0.96
  21  -1  -5   28.30    0.89
  21  -1  -5   28.07    0.96
  20  -2  -5   24.78    0.89
  20  -2  -5   25.48    0.83
 -20   2   5   24.43    0.87
  19  -3  -5    5.86    0.41
  19  -3  -5    7.14    0.40
 -19   3   5    6.77    0.43
  18  -4  -5    0.09    0.20
 -18   4   5    0.56    0.24
 -18   4   5    0.18    0.18
 -17   5   5    1.90    0.33
  17  -5  -5    1.68    0.30
  16  -6  -5    1.79    0.35
 -16   6   5    1.73    0.38
 -28  -4   5    0.11    0.25
  28   4  -5    0.08    0.31
  27   3  -5    2.81    0.39
  27   3  -5    3.77    0.37
  26   2  -5   17.75    0.77
 -26  -2   5   18.74    0.79
 -25  -1   5   29.43    1.06
  25   1  -5   29.64    1.06
 -24   0   5    0.04    0.19
  24   0  -5    0.24    0.17
  23  -1  -5   26.44    0.96
 -23   1   5   25.83    0.95
  23  -1  -5   28.93    0.89
 -22   2   5   40.98    1.33
  22  -2  -5   41.54    1.36
  22  -2  -5   42.64    1.27
  21  -3  -5    0.59    0.21
 -21   3   5    0.30    0.23
  21  -3  -5    0.48    0.21
 -20   4   5    0.22    0.22
  20  -4  -5    0.20    0.22
  19  -5  -5    3.81    0.38
 -19   5   5    4.23    0.43
 -18   6   5    0.91    0.35
  18  -6  -5    0.81    0.33
 -29  -3   5    1.02    0.31
  29   3  -5    1.65    0.32
  28   2  -5    6.23    0.46
 -28  -2   5    5.64    0.47
 -27  -1   5    1.68    0.27
  27   1  -5    1.94    0.30
 -26   0   5    0.19    0.21
  26   0  -5   -0.04    0.18
  25  -1  -5   27.88    1.04
 -25   1   5   30.80    1.06
  25  -1  -5   29.88    0.95
  24  -2  -5   16.58    0.63
  24  -2  -5   15.46    0.69
 -24   2   5   15.83    0.70
  23  -3  -5    1.85    0.26
 -23   3   5    2.30    0.32
  23  -3  -5    2.09    0.29
  22  -4  -5    0.42    0.23
 -22   4   5    0.33    0.26
  21  -5  -5    2.57    0.35
 -21   5   5    3.15    0.41
 -31  -3   5    1.79    0.37
  31   3  -5    2.52    0.37
 -30  -2   5    1.25    0.32
  30   2  -5    1.53    0.32
  29   1  -5    1.88    0.31
 -29  -1   5    1.82    0.32
  28   0  -5   -0.08    0.21
 -28   0   5   -0.04    0.22
 -27   1   5    2.01    0.31
  27  -1  -5    1.82    0.29
 -26   2   5   17.03    0.76
  26  -2  -5   16.94    0.75
  26  -2  -5   19.55    0.71
 -25   3   5    3.51    0.38
  25  -3  -5    3.84    0.37
  25  -3  -5    4.09    0.33
  24  -4  -5    0.57    0.25
 -24   4   5    1.05    0.32
 -23   5   5    0.87    0.35
  23  -5  -5    1.77    0.34
  33   3  -5    2.01    0.36
 -32  -2   5    1.78    0.37
  32   2  -5    1.82    0.32
  31   1  -5    0.15    0.25
 -31  -1   5    0.64    0.28
  30   0  -5   -0.08    0.21
 -30   0   5    0.04    0.24
  29  -1  -5    1.70    0.31
 -29   1   5    1.90    0.32
  28  -2  -5    5.01    0.41
 -28   2   5    5.02    0.44
  28  -2  -5    5.47    0.38
  27  -3  -5    3.76    0.35
 -27   3   5    4.28    0.42
  27  -3  -5    3.62    0.38
 -26   4   5    1.02    0.33
  26  -4  -5    0.50    0.26
 -25   5   5    0.52    0.35
  25  -5  -5    0.23    0.25
  34   2  -5    1.14    0.33
 -34  -2   5    0.82    0.35
  33   1  -5    2.18    0.36
 -33  -1   5    1.84    0.34
 -32   0   5    0.05    0.26
  32   0  -5   -0.02    0.26
  31  -1  -5    0.02    0.25
 -31   1   5    0.21    0.27
  30  -2  -5    1.21    0.30
 -30   2   5    1.22    0.33
  29  -3  -5    1.42    0.28
  29  -3  -5    1.51    0.32
 -29   3   5    2.05    0.35
 -28   4   5    0.35    0.33
  28  -4  -5    0.09    0.25
 -35  -1   5    0.81    0.33
  35   1  -5    0.81    0.33
 -34   0   5    0.01    0.28
  34   0  -5   -0.13    0.26
  33  -1  -5    1.94    0.36
 -33   1   5    1.06    0.33
  32  -2  -5    1.65    0.35
 -32   2   5    1.35    0.36
  31  -3  -5    1.31    0.34
 -31   3   5    1.89    0.40
  31  -3  -5    2.20    0.32
  30  -4  -5    0.09    0.26
  35  -1  -5    1.50    0.34
 -35   1   5    0.54    0.33
 -34   2   5    1.11    0.37
  34  -2  -5    1.05    0.35
  33  -3  -5    1.64    0.38
 -29   3  -6    2.36    0.40
  30  -2   6   -0.43    0.26
 -30   2  -6    0.06    0.29
 -31   1  -6    2.61    0.37
  31  -1   6    2.39    0.39
  32   0   6    3.37    0.43
 -32   0  -6    2.90    0.41
  26  -4   6    2.24    0.34
 -26   4  -6    2.10    0.41
 -27   3  -6    5.89    0.49
 -28   2  -6    0.31    0.28
  28  -2   6    0.28    0.28
  29  -1   6    4.84    0.44
 -29   1  -6    5.02    0.44
  30   0   6   15.31    0.77
 -30   0  -6   13.81    0.71
  31   1   6    1.65    0.33
 -31  -1  -6    1.60    0.35
  23  -5   6   -0.06    0.28
  24  -4   6    3.53    0.38
 -24   4  -6    4.18    0.44
 -25   3  -6    7.98    0.54
  26  -2   6    1.62    0.30
 -26   2  -6    2.10    0.33
 -27   1  -6   12.76    0.64
  27  -1   6   11.46    0.63
 -28   0  -6   21.52    0.91
  28   0   6   25.38    0.99
  29   1   6    5.00    0.45
 -29  -1  -6    4.92    0.44
 -30  -2  -6    0.28    0.29
  30   2   6    0.15    0.26
 -21   5  -6    0.94    0.35
  21  -5   6    0.41    0.30
  22  -4   6    6.35    0.48
 -22   4  -6    6.99    0.53
  23  -3   6   11.65    0.59
 -23   3  -6   13.20    0.66
  24  -2   6    0.45    0.23
 -24   2  -6    0.76    0.26
  25  -1   6   13.14    0.63
 -25   1  -6   12.33    0.62
  26   0   6   53.86    1.71
 -26   0  -6   49.98    1.62
  27   1   6   11.61    0.63
 -27  -1  -6   11.90    0.61
 -28  -2  -6    0.00    0.23
 -28  -2  -6    0.17    0.27
  28   2   6    0.08    0.24
 -29  -3  -6    2.80    0.37
 -29  -3  -6    2.61    0.40
  29   3   6    3.10    0.40
  19  -5   6    1.26    0.30
 -19   5  -6    1.85    0.36
 -20   4  -6   10.38    0.59
  20  -4   6   10.15    0.57
 -21   3  -6    6.53    0.45
  21  -3   6    6.47    0.42
  22  -2   6    0.05    0.19
 -22   2  -6    0.30    0.22
 -23   1  -6   24.74    0.90
  23  -1   6   23.42    0.89
 -24   0  -6   47.42    1.53
  24   0   6   51.77    1.62
 -25  -1  -6   10.77    0.58
  25   1   6   12.01    0.60
 -25  -1  -6   12.32    0.56
 -26  -2  -6    1.23    0.31
 -26  -2  -6    1.63    0.28
  26   2   6    1.69    0.32
 -27  -3  -6    6.32    0.50
 -27  -3  -6    5.16    0.46
  27   3   6    5.42    0.49
 -16   6  -6    3.65    0.47
 -17   5  -6    1.51    0.34
  17  -5   6    1.29    0.32
 -18   4  -6   17.27    0.75
  18  -4   6   17.87    0.76
 -19   3  -6   17.00    0.70
  19  -3   6   16.50    0.68
  20  -2   6    1.48    0.23
 -20   2  -6    1.22    0.24
  20  -2   6    0.81    0.19
 -21   1  -6   40.08    1.28
  21  -1   6   40.51    1.32
 -22   0  -6   54.60    1.66
  22   0   6   53.65    1.72
 -22   0  -6   56.54    1.65
 -23  -1  -6   23.73    0.89
  23   1   6   23.26    0.91
 -23  -1  -6   24.91    0.86
  24   2   6    0.55    0.25
 -24  -2  -6    0.59    0.24
 -24  -2  -6    0.60    0.22
  25   3   6    8.35    0.54
 -25  -3  -6    7.61    0.51
  26   4   6    2.61    0.42
 -26  -4  -6    2.83    0.37
  26   4   6    2.81    0.37
 -14   6  -6    3.63    0.43
  14  -6   6    4.64    0.45
 -15   5  -6    0.42    0.28
  15  -5   6    0.40    0.27
  16  -4   6   16.22    0.69
 -16   4  -6   15.21    0.68
 -17   3  -6   10.48    0.50
  17  -3   6    9.06    0.48
  18  -2   6    4.41    0.33
  18  -2   6    4.91    0.34
 -18   2  -6    5.54    0.37
  19  -1   6   41.69    1.35
 -19   1  -6   42.48    1.29
 -19   1  -6   42.56    1.31
 -20   0  -6   58.71    1.70
  20   0   6   57.68    1.77
 -20   0  -6   55.48    1.69
 -21  -1  -6   41.96    1.31
  21   1   6   39.68    1.33
 -21  -1  -6   38.36    1.25
 -22  -2  -6    0.03    0.19
  22   2   6    0.07    0.21
 -22  -2  -6    0.11    0.20
  23   3   6   12.61    0.65
  23   3   6   12.14    0.63
 -23  -3  -6   11.95    0.61
 -24  -4  -6    3.58    0.38
  24   4   6    3.69    0.39
  24   4   6    3.81    0.44
 -12   6  -6    4.02    0.43
  12  -6   6    3.38    0.43
  13  -5   6   -0.06    0.24
 -13   5  -6    0.16    0.25
  14  -4   6   17.71    0.72
 -14   4  -6   16.76    0.70
  15  -3   6   10.32    0.47
 -15   3  -6    8.86    0.46
 -16   2  -6    0.47    0.18
 -16   2  -6    0.52    0.17
  16  -2   6    0.61    0.17
  16  -2   6    0.44    0.18
 -17   1  -6   47.35    1.42
  17  -1   6   48.15    1.37
 -17   1  -6   48.24    1.43
  17  -1   6   47.74    1.48
 -18   0  -6   35.21    1.12
 -18   0  -6   37.47    1.13
  18   0   6   35.45    1.18
 -19  -1  -6   43.88    1.32
 -19  -1  -6   42.93    1.33
  19   1   6   41.87    1.38
  20   2   6    0.89    0.22
 -20  -2  -6    1.12    0.20
  20   2   6    1.44    0.25
 -21  -3  -6    5.55    0.41
  21   3   6    6.47    0.42
  21   3   6    5.53    0.46
 -22  -4  -6    6.10    0.49
  22   4   6    6.41    0.48
  22   4   6    6.34    0.51
  23   5   6   -0.19    0.34
 -10   6  -6    2.04    0.36
  10  -6   6    2.22    0.37
 -11   5  -6    0.46    0.25
  11  -5   6    0.07    0.21
  12  -4   6   31.62    1.06
 -12   4  -6   30.28    1.04
 -13   3  -6   44.73    1.37
 -13   3  -6   46.86    1.38
  13  -3   6   44.97    1.39
  14  -2   6    0.15    0.15
 -14   2  -6    0.25    0.16
  14  -2   6    0.18    0.15
 -14   2  -6    0.14    0.15
  15  -1   6   47.74    1.38
 -15   1  -6   47.64    1.42
 -15   1  -6   49.37    1.42
  15  -1   6   48.98    1.47
 -16   0  -6   87.06    2.40
 -16   0  -6   85.65    2.38
  16   0   6   85.12    2.47
 -17  -1  -6   47.69    1.44
 -17  -1  -6   47.34    1.42
  17   1   6   48.24    1.49
 -18  -2  -6    4.70    0.33
  18   2   6    4.71    0.37
  18   2   6    5.63    0.36
  19   3   6   17.03    0.71
 -19  -3  -6   16.39    0.69
  19   3   6   16.15    0.69
  20   4   6   10.32    0.56
  20   4   6    8.66    0.56
 -20  -4  -6    9.91    0.57
  21   5   6   -0.03    0.31
 -21  -5  -6    0.85    0.33
   8  -6   6    5.12    0.46
  -8   6  -6    5.16    0.45
   9  -5   6   -0.02    0.23
  -9   5  -6   -0.17    0.21
 -10   4  -6   36.60    1.15
  10  -4   6   35.80    1.18
 -10   4  -6   35.10    1.15
 -11   3  -6   86.28    2.44
 -11   3  -6   88.90    2.48
  11  -3   6   90.25    2.49
  12  -2   6    0.80    0.15
 -12   2  -6    0.65    0.16
  12  -2   6    0.68    0.16
 -12   2  -6    1.13    0.16
 -13   1  -6  106.73    2.91
 -13   1  -6  107.51    2.86
  13  -1   6  105.64    2.96
  13  -1   6  103.98    2.84
  14   0   6  193.28    4.97
  14   0   6  192.08    5.22
 -14   0  -6  185.05    5.01
 -14   0  -6  190.94    5.10
 -15  -1  -6   46.66    1.38
  15   1   6   46.50    1.44
 -15  -1  -6   47.65    1.39
  16   2   6    0.69    0.19
  16   2   6    0.15    0.16
 -16  -2  -6    0.38    0.17
  17   3   6    9.50    0.48
 -17  -3  -6    8.94    0.48
  17   3   6    8.85    0.48
 -18  -4  -6   16.58    0.75
  18   4   6   17.84    0.74
  18   4   6   17.69    0.76
 -19  -5  -6    1.33    0.31
  19   5   6    1.57    0.34
  -6   6  -6    7.22    0.52
   6  -6   6    7.53    0.51
  -7   5  -6    1.51    0.27
   7  -5   6    1.23    0.28
  -7   5  -6    1.19    0.26
  -8   4  -6   20.15    0.74
   8  -4   6   20.48    0.77
  -8   4  -6   20.35    0.75
   9  -3   6  104.24    2.85
  -9   3  -6  101.04    2.80
  -9   3  -6  103.98    2.86
  10  -2   6    1.93    0.20
 -10   2  -6    1.58    0.17
  10  -2   6    2.15    0.18
 -10   2  -6    2.02    0.19
 -11   1  -6   46.42    1.35
  11  -1   6   46.05    1.37
 -11   1  -6   46.92    1.32
  11  -1   6   46.28    1.31
  12   0   6  577.91   15.69
 -12   0  -6  598.07   15.10
  12   0   6  583.25   15.13
 -12   0  -6  588.16   15.38
 -13  -1  -6  102.33    2.77
  13   1   6   98.84    2.84
  14   2   6    0.11    0.15
  14   2   6    0.21    0.15
 -14  -2  -6    0.13    0.15
  15   3   6    9.32    0.46
 -15  -3  -6    8.87    0.45
  15   3   6    9.39    0.47
  16   4   6   15.66    0.68
  16   4   6   14.71    0.65
 -16  -4  -6   15.53    0.69
 -17  -5  -6    1.61    0.34
  17   5   6    1.65    0.33
   3  -7   6    4.85    0.49
  -4   6  -6    2.82    0.36
   4  -6   6    2.44    0.33
  -4   6  -6    2.49    0.32
   5  -5   6    7.13    0.45
  -5   5  -6    7.56    0.47
  -5   5  -6    7.04    0.45
   6  -4   6   23.23    0.82
  -6   4  -6   22.28    0.79
  -6   4  -6   22.16    0.80
  -7   3  -6   40.29    1.18
   7  -3   6   36.71    1.17
  -7   3  -6   38.16    1.15
   8  -2   6    0.84    0.14
   8  -2   6    0.25    0.10
  -8   2  -6    0.61    0.13
  -8   2  -6    0.37    0.11
  -9   1  -6  215.44    5.75
   9  -1   6  213.79    5.84
  -9   1  -6  219.25    5.62
   9  -1   6  216.04    5.65
  10   0   6  356.75    9.72
 -10   0  -6  361.79    9.34
  10   0   6  365.10    9.36
 -10   0  -6  364.24    9.53
  11   1   6   44.75    1.28
  11   1   6   45.96    1.19
  11   1   6   43.62    1.34
 -11  -1  -6   43.68    1.29
  12   2   6    0.82    0.16
  12   2   6    0.92    0.17
 -12  -2  -6    0.83    0.16
  13   3   6   42.33    1.35
  13   3   6   43.42    1.32
 -13  -3  -6   44.19    1.36
  14   4   6   16.40    0.69
 -14  -4  -6   16.42    0.69
  14   4   6   16.26    0.66
  15   5   6    0.46    0.27
 -15  -5  -6    0.45    0.26
  16   6   6    3.43    0.47
   1  -7   6    7.53    0.54
  -1   7  -6    7.44    0.56
   1  -7   6    7.13    0.57
   2  -6   6    3.98    0.39
  -2   6  -6    2.92    0.36
   3  -5   6    9.01    0.51
  -3   5  -6    8.53    0.50
  -3   5  -6    9.06    0.50
  -4   4  -6   52.88    1.56
   4  -4   6   51.67    1.56
  -4   4  -6   50.76    1.53
  -5   3  -6   29.23    0.91
  -5   3  -6   29.40    0.93
   5  -3   6   29.45    0.94
  -6   2  -6    2.80    0.19
   6  -2   6    2.73    0.21
   6  -2   6    3.56    0.19
  -6   2  -6    3.32    0.22
  -7   1  -6  115.12    3.15
   7  -1   6  117.60    3.10
   7  -1   6  117.81    3.20
  -7   1  -6  116.48    3.06
  -8   0  -6  168.58    4.36
  -8   0  -6  166.80    4.46
   8   0   6  167.46    4.36
   8   0   6  165.85    4.55
   9   1   6  220.71    5.49
   9   1   6  209.20    5.75
  -9  -1  -6  208.51    5.62
   9   1   6  208.51    5.51
 -10  -2  -6    1.99    0.18
  10   2   6    1.82    0.18
  10   2   6    1.60    0.19
  11   3   6   76.40    2.38
 -11  -3  -6   87.62    2.39
  11   3   6   85.89    2.33
 -12  -4  -6   29.47    1.05
  12   4   6   31.13    1.02
  12   4   6   30.59    1.03
  13   5   6    0.33    0.25
 -13  -5  -6   -0.20    0.24
  14   6   6    4.20    0.46
 -14  -6  -6    3.04    0.40
   1   7  -6    4.68    0.47
  -1  -7   6    5.38    0.48
  -1  -7   6    4.96    0.43
   0   6  -6    4.05    0.40
   0  -6   6    4.20    0.39
   0  -6   6    4.02    0.39
   1  -5   6    0.41    0.22
  -1   5  -6    0.04    0.20
  -1   5  -6    0.31    0.21
  -2   4  -6   67.49    1.97
  -2   4  -6   66.66    1.93
   2  -4   6   68.72    1.96
  -3   3  -6   37.73    1.12
   3  -3   6   37.50    1.14
  -3   3  -6   38.19    1.15
  -4   2  -6    0.78    0.12
  -4   2  -6    0.75    0.12
   4  -2   6    0.58    0.12
   4  -2   6    0.88    0.09
  -5   1  -6  267.41    7.02
   5  -1   6  269.70    7.13
   5  -1   6  264.79    6.91
  -5   1  -6  261.51    6.84
  -6   0  -6  219.86    5.45
   6   0   6  210.35    5.46
  -6   0  -6  210.86    5.57
   6   0   6  200.34    5.67
   7   1   6  113.98    3.17
   7   1   6  115.48    3.02
  -7  -1  -6  111.56    3.09
  -7  -1  -6  117.99    3.00
  -8  -2  -6    0.41    0.07
   8   2   6    0.16    0.12
  -8  -2  -6    0.26    0.11
   8   2   6    0.28    0.12
  -9  -3  -6  105.34    2.90
   9   3   6  103.80    2.92
   9   3   6  101.52    2.82
  10   4   6   36.18    1.14
  10   4   6   34.00    1.14
 -10  -4  -6   35.72    1.18
 -11  -5  -6    0.19    0.22
  11   5   6    0.27    0.24
  12   6   6    4.02    0.44
 -12  -6  -6    3.54    0.43
   3   7  -6    3.28    0.43
  -3  -7   6    4.34    0.43
  -2  -6   6    6.02    0.47
  -2  -6   6    5.83    0.45
   2   6  -6    5.23    0.45
   1   5  -6    0.21    0.21
  -1  -5   6    0.16    0.21
   1   5  -6    0.38    0.22
   0   4  -6   32.43    1.06
   0   4  -6   31.49    1.03
   0  -4   6   32.28    1.04
   1  -3   6   50.38    1.43
  -1   3  -6   48.40    1.45
  -1   3  -6   48.94    1.41
   2  -2   6   13.53    0.41
   2  -2   6   12.59    0.45
  -2   2  -6   13.08    0.44
  -2   2  -6   13.05    0.47
  -3   1  -6  110.95    3.00
  -3   1  -6  111.00    2.89
   3  -1   6  110.81    2.94
   3  -1   6  111.61    3.02
  -4   0  -6  197.57    5.24
  -4   0  -6  204.69    5.11
   4   0   6  197.60    5.14
   4   0   6  191.35    5.34
  -5  -1  -6  256.73    6.90
   5   1   6  257.87    7.05
  -5  -1  -6  267.97    6.78
   5   1   6  264.46    6.75
   6   2   6    3.16    0.21
   6   2   6    2.76    0.23
  -6  -2  -6    3.00    0.22
  -6  -2  -6    3.05    0.16
  -7  -3  -6   33.86    1.15
   7   3   6   39.58    1.17
   7   3   6   39.09    1.14
  -8  -4  -6   21.14    0.78
   8   4   6   20.60    0.76
   8   4   6   19.80    0.73
  -9  -5  -6    0.16    0.21
   9   5   6    0.23    0.25
  10   6   6    1.99    0.37
 -10  -6  -6    1.83    0.33
  -5  -7   6    3.85    0.43
  -4  -6   6    6.60    0.48
   4   6  -6    6.34    0.49
  -4  -6   6    7.04    0.49
   3   5  -6   -0.01    0.20
  -3  -5   6    0.08    0.20
   3   5  -6    0.20    0.21
   2   4  -6   51.15    1.54
   2   4  -6   50.65    1.50
  -2  -4   6   50.05    1.50
   1   3  -6  120.68    3.30
   1   3  -6  118.07    3.22
  -1  -3   6  122.00    3.24
   0   2  -6    9.54    0.36
   0  -2   6   10.85    0.33
   0  -2   6    9.78    0.37
   0   2  -6    9.93    0.39
  -1   1  -6  103.00    2.79
  -1   1  -6  104.50    2.70
   1  -1   6  104.03    2.82
   1  -1   6  102.39    2.74
   2   0   6  360.89    9.82
  -2   0  -6  369.58    9.45
  -2   0  -6  365.84    9.49
  -2   0  -6  372.26    9.63
   3   1   6  112.96    2.87
  -3  -1  -6  109.52    2.88
  -3  -1  -6  109.25    2.95
   3   1   6  108.00    3.03
   4   2   6    0.52    0.12
  -4  -2  -6    0.51    0.12
   4   2   6    0.81    0.12
  -4  -2  -6    0.93    0.10
  -5  -3  -6   31.75    0.88
   5   3   6   29.73    0.94
   5   3   6   28.86    0.96
  -5  -3  -6   30.81    0.96
   6   4   6   23.64    0.81
  -6  -4  -6   23.18    0.83
   6   4   6   23.61    0.84
  -7  -5  -6    0.85    0.26
   7   5   6    1.41    0.28
   8   6   6    4.32    0.46
  -8  -6  -6    4.83    0.44
  -6  -6   6    7.13    0.51
   6   6  -6    6.91    0.50
  -6  -6   6    6.41    0.48
   5   5  -6    4.18    0.35
   5   5  -6    3.77    0.34
  -5  -5   6    3.71    0.33
   4   4  -6   41.51    1.29
   4   4  -6   40.33    1.25
  -4  -4   6   40.65    1.24
   3   3  -6  108.87    3.02
  -3  -3   6  110.92    2.96
   3   3  -6  108.54    2.94
  -2  -2   6   12.77    0.45
  -2  -2   6   13.76    0.40
   2   2  -6   12.72    0.46
   2   2  -6   12.15    0.43
  -1  -1   6  110.15    2.91
  -1  -1   6  105.98    2.84
   1   1  -6  104.22    2.88
   1   1  -6  109.03    2.79
   0   0  -6  365.09    9.79
   0   0   6  383.01   10.00
   1   1   6   99.37    2.81
  -1  -1  -6  102.52    2.74
  -1  -1  -6  102.50    2.69
   1   1   6  104.18    2.66
  -2  -2  -6   12.55    0.45
  -2  -2  -6   13.55    0.42
   2   2   6   12.97    0.49
   2   2   6   13.56    0.45
   3   3   6   39.96    1.18
  -3  -3  -6   40.93    1.20
  -3  -3  -6   40.16    1.13
   3   3   6   37.90    1.20
  -4  -4  -6   54.16    1.64
   4   4   6   53.60    1.62
   4   4   6   56.58    1.64
  -4  -4  -6   56.08    1.57
  -5  -5  -6    6.67    0.45
   5   5   6    6.92    0.46
   6   6   6    7.66    0.55
  -6  -6  -6    7.76    0.53
  -8  -6   6    4.02    0.40
   8   6  -6    4.41    0.42
  -7  -5   6    1.81    0.28
   7   5  -6    1.89    0.28
  -7  -5   6    1.30    0.24
   6   4  -6   40.24    1.26
   6   4  -6   39.03    1.22
  -6  -4   6   39.22    1.20
   5   3  -6  141.01    3.76
   5   3  -6  141.31    3.85
  -5  -3   6  140.91    3.76
  -4  -2   6   18.46    0.54
  -4  -2   6   18.38    0.58
   4   2  -6   17.50    0.56
   4   2  -6   17.76    0.60
  -3  -1   6  157.06    4.12
   3   1  -6  148.54    4.06
   3   1  -6  148.03    4.01
   3   1  -6  157.49    3.95
   2   0  -6  451.03   11.91
   2   0  -6  453.82   11.76
  -2   0   6  461.36   12.15
  -1   1   6  111.55    2.81
   1  -1  -6  105.86    2.84
   1  -1  -6  107.00    2.88
  -1   1   6  107.11    2.96
   0  -2  -6   10.02    0.37
   0  -2  -6   10.92    0.37
   0   2   6    9.68    0.37
   0   2   6   10.02    0.40
   1   3   6   49.41    1.50
  -1  -3  -6   52.36    1.43
  -1  -3  -6   50.83    1.47
   1   3   6   50.52    1.45
  -2  -4  -6   70.19    2.02
   2   4   6   69.43    2.02
  -2  -4  -6   74.45    1.97
   2   4   6   65.93    1.99
   3   5   6    9.02    0.51
  -3  -5  -6    8.30    0.46
   4   6   6    2.52    0.37
  -4  -6  -6    2.22    0.34
  -5  -7  -6    5.13    0.49
 -10  -6   6    1.21    0.30
  10   6  -6    1.21    0.31
  -9  -5   6    3.30    0.30
   9   5  -6    3.38    0.34
  -9  -5   6    2.63    0.30
  -8  -4   6   23.36    0.82
   8   4  -6   25.57    0.87
   8   4  -6   26.17    0.89
   7   3  -6   41.68    1.23
   7   3  -6   41.26    1.27
  -7  -3   6   42.09    1.21
  -6  -2   6    3.96    0.23
   6   2  -6    4.44    0.25
   6   2  -6    4.87    0.24
  -6  -2   6    4.58    0.20
  -5  -1   6  156.69    4.28
   5   1  -6  157.29    4.22
   5   1  -6  155.57    4.17
   5   1  -6  166.07    4.12
   4   0  -6  246.13    6.54
  -4   0   6  249.57    6.76
  -4   0   6  254.11    6.49
   4   0  -6  257.59    6.62
  -3   1   6  166.82    4.11
  -3   1   6  155.53    4.29
   3  -1  -6  158.62    4.18
   3  -1  -6  152.67    4.14
  -2   2   6   12.85    0.44
   2  -2  -6   12.91    0.43
   2  -2  -6   12.15    0.42
  -2   2   6   13.58    0.47
   1  -3  -6  129.14    3.39
   1  -3  -6  123.48    3.43
  -1   3   6  128.53    3.40
  -1   3   6  127.01    3.51
   0   4   6   33.82    1.07
   0   4   6   33.21    1.05
   0  -4  -6   32.20    1.01
  -1  -5  -6    0.05    0.17
   1   5   6    0.18    0.22
  -1  -5  -6    0.09    0.19
  -2  -6  -6    3.84    0.38
   2   6   6    3.91    0.41
   3   7   6    5.72    0.53
  -3  -7  -6    5.45    0.47
 -12  -6   6    1.56    0.32
  12   6  -6    1.41    0.33
  11   5  -6    2.62    0.32
 -11  -5   6    2.26    0.29
  10   4  -6   35.25    1.13
 -10  -4   6   34.28    1.07
   9   3  -6   35.21    1.12
   9   3  -6   35.20    1.08
  -9  -3   6   36.55    1.06
   8   2  -6    0.49    0.12
   8   2  -6    0.29    0.10
  -8  -2   6    0.39    0.11
   8   2  -6    0.20    0.11
   7   1  -6   26.11    0.78
   7   1  -6   26.28    0.75
   7   1  -6   25.96    0.77
   7   1  -6   25.66    0.78
  -6   0   6  436.76   11.85
  -6   0   6  454.93   11.40
   6   0  -6  435.35   11.60
   6   0  -6  448.93   11.48
   5  -1  -6  161.75    4.21
   5  -1  -6  154.58    4.18
  -5   1   6  164.82    4.14
  -5   1   6  158.20    4.34
  -4   2   6   18.86    0.58
  -4   2   6   18.43    0.61
   4  -2  -6   17.93    0.55
   4  -2  -6   17.97    0.58
   3  -3  -6  116.23    3.09
   3  -3  -6  112.71    3.10
  -3   3   6  115.42    3.18
  -3   3   6  114.32    3.08
  -2   4   6   53.16    1.56
  -2   4   6   53.33    1.56
   2  -4  -6   52.24    1.53
   2  -4  -6   51.16    1.54
   1  -5  -6    0.77    0.22
  -1   5   6    0.42    0.23
   1  -5  -6    0.32    0.19
   0  -6  -6    3.81    0.37
   0   6   6    3.65    0.40
   1   7   6    7.42    0.60
 -14  -6   6    1.44    0.33
  14   6  -6    1.34    0.33
 -13  -5   6   -0.09    0.22
  13   5  -6    0.19    0.23
  12   4  -6   27.95    0.96
 -12  -4   6   26.61    0.89
 -12  -4   6   28.74    0.97
  11   3  -6   16.19    0.62
  11   3  -6   18.85    0.59
 -11  -3   6   17.53    0.59
  10   2  -6    1.74    0.17
  10   2  -6    1.68    0.15
  10   2  -6    1.88    0.19
 -10  -2   6    1.84    0.16
   9   1  -6   67.74    1.85
   9   1  -6   68.18    1.89
   9   1  -6   68.00    1.84
   9   1  -6   64.94    1.81
   8   0  -6   60.01    1.73
  -8   0   6   60.19    1.64
   8   0  -6   60.59    1.67
   8   0  -6   64.19    1.66
   7  -1  -6   24.22    0.74
   7  -1  -6   25.23    0.71
  -7   1   6   26.31    0.72
  -7   1   6   25.35    0.78
   6  -2  -6    3.79    0.21
  -6   2   6    3.98    0.23
  -6   2   6    4.47    0.23
   5  -3  -6  146.57    3.92
   5  -3  -6  145.32    3.92
  -5   3   6  148.58    3.92
  -5   3   6  147.38    4.03
   4  -4  -6   42.31    1.26
  -4   4   6   41.73    1.30
  -4   4   6   42.82    1.29
   3  -5  -6   -0.04    0.18
   3  -5  -6    0.22    0.18
  -3   5   6    0.41    0.23
  -2   6   6    6.06    0.50
   2  -6  -6    5.56    0.43
  -1   7   6    4.48    0.50
  16   6  -6    2.05    0.37
 -16  -6   6    1.22    0.31
  15   5  -6    0.30    0.25
 -15  -5   6    0.44    0.25
  14   4  -6   19.92    0.76
 -14  -4   6   19.42    0.76
 -13  -3   6   58.47    1.62
  13   3  -6   56.10    1.67
  13   3  -6   59.80    1.67
 -13  -3   6   56.45    1.70
  12   2  -6    8.99    0.38
 -12  -2   6    9.20    0.36
  12   2  -6    9.58    0.39
  12   2  -6    8.88    0.40
  11   1  -6    8.07    0.33
  11   1  -6    8.56    0.34
  11   1  -6    8.12    0.35
  11   1  -6    7.93    0.33
  10   0  -6   75.53    2.14
  10   0  -6   79.15    2.05
  10   0  -6   75.41    2.06
 -10   0   6   73.92    2.04
  -9   1   6   65.67    1.78
   9  -1  -6   69.88    1.77
   9  -1  -6   63.20    1.80
   8  -2  -6    0.33    0.11
  -8   2   6    0.14    0.11
   8  -2  -6    0.38    0.07
  -8   2   6    0.35    0.11
  -7   3   6   42.08    1.30
   7  -3  -6   43.06    1.28
  -7   3   6   44.99    1.29
   7  -3  -6   45.08    1.24
  -6   4   6   41.60    1.24
  -6   4   6   39.86    1.25
   6  -4  -6   40.95    1.20
   6  -4  -6   38.15    1.23
  -5   5   6    4.62    0.39
   5  -5  -6    4.02    0.35
  -4   6   6    6.92    0.52
   4  -6  -6    6.53    0.48
  -3   7   6    4.21    0.47
 -18  -6   6    2.54    0.39
  18   6  -6    2.35    0.40
 -17  -5   6   -0.03    0.23
  17   5  -6    0.12    0.24
 -16  -4   6   16.36    0.69
  16   4  -6   16.73    0.69
  15   3  -6   29.69    1.01
  15   3  -6   33.06    0.99
 -15  -3   6   31.19    0.94
 -15  -3   6   30.47    1.01
  14   2  -6    2.81    0.25
  14   2  -6    3.46    0.26
  13   1  -6   13.52    0.50
  13   1  -6   13.23    0.49
  13   1  -6   13.32    0.48
  13   1  -6   13.62    0.48
 -12   0   6   58.00    1.59
  12   0  -6   57.86    1.66
  12   0  -6   57.60    1.59
  12   0  -6   56.19    1.56
  11  -1  -6    8.79    0.26
  11  -1  -6    9.11    0.38
 -11   1   6    8.27    0.33
  11  -1  -6    8.47    0.34
  10  -2  -6    1.54    0.16
  10  -2  -6    1.78    0.11
 -10   2   6    2.29    0.18
 -10   2   6    1.49    0.16
  -9   3   6   36.79    1.09
   9  -3  -6   36.36    1.01
  -9   3   6   34.66    1.09
   9  -3  -6   34.32    1.08
   8  -4  -6   25.17    0.88
  -8   4   6   25.96    0.90
  -8   4   6   27.56    0.88
   7  -5  -6    1.12    0.25
  -7   5   6    1.68    0.28
  -6   6   6    6.85    0.52
   6  -6  -6    6.99    0.48
  -5   7   6    4.16    0.47
  19   5  -6    0.57    0.28
 -19  -5   6    0.59    0.25
  18   4  -6    9.55    0.53
 -18  -4   6    9.92    0.52
  17   3  -6   61.12    1.78
 -17  -3   6   58.36    1.78
  17   3  -6   61.22    1.78
 -16  -2   6   27.26    0.92
  16   2  -6   28.62    0.94
  16   2  -6   31.44    0.90
  16   2  -6   29.40    0.94
  15   1  -6   39.39    1.15
  15   1  -6   39.59    1.18
 -15  -1   6   38.50    1.14
  15   1  -6   40.22    1.21
  14   0  -6  139.53    3.85
 -14   0   6  139.94    3.70
  14   0  -6  138.66    3.70
  13  -1  -6   12.32    0.45
  13  -1  -6   13.32    0.50
 -13   1   6   12.33    0.46
 -12   2   6    9.42    0.38
  12  -2  -6    8.09    0.37
 -11   3   6   17.17    0.63
  11  -3  -6   17.47    0.64
 -11   3   6   17.95    0.64
  10  -4  -6   33.66    1.13
 -10   4   6   37.20    1.14
 -10   4   6   35.48    1.15
   9  -5  -6    2.98    0.32
  -9   5   6    3.25    0.34
   8  -6  -6    4.65    0.40
  -8   6   6    5.38    0.46
   7  -7  -6    5.92    0.49
  21   5  -6    0.40    0.30
 -21  -5   6    0.51    0.28
 -20  -4   6    5.09    0.40
  20   4  -6    5.91    0.44
  19   3  -6   27.87    0.95
 -19  -3   6   25.66    0.91
  19   3  -6   25.78    0.90
  18   2  -6    9.84    0.45
  18   2  -6    9.47    0.46
  18   2  -6    9.16    0.40
 -18  -2   6    8.98    0.42
  17   1  -6   16.27    0.61
 -17  -1   6   15.93    0.55
  17   1  -6   17.76    0.59
 -17  -1   6   15.90    0.61
 -16   0   6   89.50    2.47
 -16   0   6   89.50    2.41
  16   0  -6   91.67    2.45
  16   0  -6   89.57    2.56
 -15   1   6   38.63    1.14
  15  -1  -6   37.12    1.11
  15  -1  -6   37.51    1.17
  14  -2  -6    3.25    0.28
  14  -2  -6    2.79    0.24
 -14   2   6    3.15    0.27
 -13   3   6   56.93    1.63
  13  -3  -6   53.25    1.62
 -13   3   6   57.12    1.66
 -12   4   6   28.14    0.93
 -12   4   6   28.04    0.97
  12  -4  -6   27.68    0.95
  11  -5  -6    2.48    0.31
 -11   5   6    2.32    0.32
  10  -6  -6    1.56    0.28
 -10   6   6    1.24    0.32
  23   5  -6    0.36    0.30
 -23  -5   6    0.44    0.29
  22   4  -6    5.14    0.43
 -22  -4   6    5.02    0.41
  21   3  -6    8.90    0.50
  21   3  -6    8.80    0.47
 -21  -3   6    7.77    0.44
  20   2  -6   12.72    0.59
 -20  -2   6   13.95    0.55
  20   2  -6   14.78    0.59
 -19  -1   6   10.49    0.50
  19   1  -6   11.98    0.46
  19   1  -6   11.60    0.51
 -19  -1   6   11.39    0.43
 -18   0   6   23.14    0.79
  18   0  -6   23.00    0.75
  18   0  -6   23.65    0.82
  17  -1  -6   16.32    0.63
 -17   1   6   16.06    0.60
  17  -1  -6   16.29    0.57
  16  -2  -6   28.71    0.95
  16  -2  -6   27.21    0.88
 -16   2   6   27.78    0.90
 -15   3   6   29.98    1.00
  15  -3  -6   30.73    0.98
 -15   3   6   30.55    1.00
 -14   4   6   19.54    0.78
  14  -4  -6   20.17    0.76
 -14   4   6   20.49    0.74
  13  -5  -6    0.20    0.22
 -13   5   6    0.33    0.23
 -12   6   6    1.29    0.34
  12  -6  -6    1.63    0.32
 -25  -5   6    0.00    0.28
  25   5  -6    0.22    0.33
 -24  -4   6    7.17    0.48
  24   4  -6    7.24    0.53
  23   3  -6    6.66    0.44
  23   3  -6    7.25    0.48
 -23  -3   6    6.62    0.41
  22   2  -6    0.78    0.24
  22   2  -6    0.92    0.22
 -22  -2   6    0.91    0.19
 -21  -1   6    0.37    0.19
  21   1  -6    0.77    0.17
  21   1  -6    0.63    0.18
 -21  -1   6    0.74    0.15
  20   0  -6   19.51    0.73
  20   0  -6   20.02    0.67
 -20   0   6   19.89    0.72
 -19   1   6   10.78    0.50
  19  -1  -6   12.06    0.52
  19  -1  -6   11.58    0.46
  18  -2  -6    9.36    0.47
  18  -2  -6   10.02    0.43
 -18   2   6    8.43    0.44
  17  -3  -6   62.60    1.87
 -17   3   6   62.16    1.82
  17  -3  -6   60.51    1.79
 -16   4   6   16.86    0.70
 -16   4   6   17.88    0.67
  16  -4  -6   15.56    0.66
  15  -5  -6    0.04    0.23
 -15   5   6    0.36    0.25
  14  -6  -6    1.16    0.30
 -14   6   6    1.56    0.37
 -26  -4   6    4.50    0.40
  26   4  -6    4.17    0.45
  25   3  -6    6.52    0.49
  25   3  -6    6.80    0.45
 -25  -3   6    6.24    0.42
  24   2  -6    0.22    0.21
  23   1  -6    0.97    0.22
 -23  -1   6    1.76    0.26
  22   0  -6    1.39    0.21
  22   0  -6    1.86    0.22
 -22   0   6    1.32    0.23
 -21   1   6    0.53    0.20
  21  -1  -6    0.67    0.19
  21  -1  -6    0.57    0.17
  20  -2  -6   14.19    0.56
 -20   2   6   14.17    0.60
  20  -2  -6   14.04    0.61
  19  -3  -6   25.87    0.94
 -19   3   6   26.48    0.92
  19  -3  -6   25.68    0.89
 -18   4   6   10.98    0.52
  18  -4  -6    9.56    0.50
 -18   4   6    9.64    0.54
  17  -5  -6   -0.03    0.21
 -17   5   6   -0.09    0.25
  16  -6  -6    1.69    0.36
 -16   6   6    2.42    0.41
 -28  -4   6    2.17    0.34
  28   4  -6    2.32    0.40
  27   3  -6    5.63    0.48
  27   3  -6    5.63    0.44
 -26  -2   6    0.11    0.23
  26   2  -6    0.49    0.23
 -25  -1   6    3.19    0.34
  25   1  -6    2.51    0.30
  24   0  -6    4.41    0.36
  24   0  -6    5.13    0.32
 -24   0   6    5.08    0.38
 -23   1   6    1.29    0.25
  23  -1  -6    1.29    0.24
  23  -1  -6    1.52    0.21
  22  -2  -6    0.98    0.21
 -22   2   6    0.87    0.23
  22  -2  -6    1.11    0.24
  21  -3  -6    8.31    0.44
 -21   3   6    8.01    0.48
  21  -3  -6    8.46    0.48
  20  -4  -6    5.71    0.41
 -20   4   6    5.26    0.44
 -20   4   6    5.18    0.39
  19  -5  -6    0.07    0.25
 -19   5   6    0.31    0.29
 -18   6   6    2.78    0.42
  18  -6  -6    2.26    0.39
  29   3  -6    2.52    0.34
 -29  -3   6    1.63    0.34
 -28  -2   6    1.54    0.30
  28   2  -6    1.57    0.30
 -27  -1   6    0.21    0.23
  27   1  -6    0.14    0.20
 -26   0   6    0.40    0.22
  26   0  -6    0.59    0.23
 -25   1   6    2.74    0.32
  25  -1  -6    2.86    0.30
  25  -1  -6    2.48    0.25
 -24   2   6    0.15    0.22
  24  -2  -6    0.32    0.22
  24  -2  -6    0.23    0.18
  23  -3  -6    7.32    0.43
 -23   3   6    6.54    0.47
  23  -3  -6    6.58    0.45
 -22   4   6    5.53    0.46
  22  -4  -6    4.79    0.40
 -22   4   6    5.34    0.40
 -21   5   6    1.06    0.34
  21  -5  -6    0.71    0.28
 -31  -3   6    3.43    0.43
  31   3  -6    3.32    0.41
  30   2  -6    5.92    0.46
 -30  -2   6    5.60    0.48
  29   1  -6    0.56    0.25
 -29  -1   6    0.32    0.25
  28   0  -6    0.16    0.23
 -28   0   6    0.37    0.24
 -27   1   6    0.15    0.23
  27  -1  -6    0.33    0.19
  27  -1  -6    0.14    0.20
  26  -2  -6    0.05    0.23
  26  -2  -6    0.42    0.20
 -26   2   6    0.49    0.25
  25  -3  -6    6.18    0.42
  25  -3  -6    6.54    0.47
 -25   3   6    6.59    0.48
 -24   4   6    7.57    0.50
  24  -4  -6    7.11    0.48
 -24   4   6    7.31    0.54
  23  -5  -6    0.46    0.25
 -23   5   6    0.57    0.34
 -32  -2   6    2.73    0.41
  32   2  -6    3.87    0.41
  31   1  -6    0.46    0.25
 -31  -1   6    0.38    0.27
  30   0  -6    3.29    0.36
 -30   0   6    3.91    0.39
 -29   1   6    0.40    0.24
  29  -1  -6    0.52    0.25
  28  -2  -6    1.71    0.31
 -28   2   6    1.81    0.32
  28  -2  -6    1.65    0.27
  27  -3  -6    5.56    0.42
  27  -3  -6    5.34    0.46
 -27   3   6    5.38    0.46
  26  -4  -6    3.77    0.38
 -26   4   6    4.61    0.47
  25  -5  -6    0.75    0.29
 -25   5   6    0.57    0.36
 -34  -2   6    1.58    0.39
  34   2  -6    1.94    0.36
 -33  -1   6    0.35    0.29
  33   1  -6    0.14    0.27
 -32   0   6    0.99    0.30
  32   0  -6    0.70    0.27
  31  -1  -6    0.09    0.26
 -31   1   6    0.42    0.27
  30  -2  -6    5.86    0.49
 -30   2   6    6.40    0.51
 -29   3   6    2.62    0.39
  29  -3  -6    2.15    0.36
  29  -3  -6    2.99    0.34
  28  -4  -6    2.18    0.34
 -28   4   6    2.67    0.43
  35   1  -6    0.12    0.27
 -35  -1   6   -0.08    0.29
  34   0  -6    0.20    0.30
 -34   0   6    0.32    0.29
 -33   1   6    0.28    0.29
  33  -1  -6    0.03    0.28
  32  -2  -6    3.14    0.40
 -32   2   6    3.26    0.42
 -31   3   6    4.20    0.47
  31  -3  -6    3.78    0.40
  31  -3  -6    3.19    0.42
  30  -4  -6    0.42    0.28
 -35   1   6    0.33    0.32
 -34   2   6    1.97    0.40
  34  -2  -6    1.82    0.39
 -29   3  -7    0.57    0.33
  30  -2   7    4.94    0.47
 -30   2  -7    5.76    0.50
 -31   1  -7    5.42    0.49
  31  -1   7    5.63    0.50
 -32   0  -7    0.15    0.31
 -26   4  -7    0.32    0.32
 -27   3  -7    1.21    0.32
  28  -2   7    6.23    0.49
 -28   2  -7    6.17    0.51
 -29   1  -7    7.90    0.53
  29  -1   7    6.58    0.53
 -30   0  -7    0.10    0.27
  30   0   7    0.15    0.28
  31   1   7    6.45    0.55
 -31  -1  -7    5.68    0.47
  24  -4   7    0.54    0.28
 -24   4  -7    0.25    0.30
 -25   3  -7    1.28    0.32
 -26   2  -7    9.25    0.57
  26  -2   7    8.66    0.56
 -27   1  -7    2.29    0.33
  27  -1   7    2.25    0.34
  28   0   7   -0.32    0.22
 -28   0  -7   -0.28    0.22
 -29  -1  -7    5.46    0.47
  29   1   7    5.82    0.51
 -30  -2  -7    5.31    0.47
  30   2   7    4.59    0.45
  21  -5   7    8.74    0.60
 -21   5  -7    9.36    0.63
 -22   4  -7    4.67    0.46
  22  -4   7    4.30    0.41
  23  -3   7    1.33    0.27
 -23   3  -7    1.54    0.30
 -24   2  -7    9.94    0.55
  24  -2   7    9.08    0.53
  25  -1   7    5.49    0.42
 -25   1  -7    5.08    0.42
 -26   0  -7   -0.01    0.24
  26   0   7    0.32    0.26
  27   1   7    1.94    0.32
 -27  -1  -7    2.63    0.34
  28   2   7    6.15    0.51
 -28  -2  -7    5.63    0.47
 -28  -2  -7    5.56    0.49
 -29  -3  -7    0.76    0.34
 -29  -3  -7    0.21    0.28
  19  -5   7   12.34    0.68
 -19   5  -7   12.59    0.70
 -20   4  -7    6.96    0.50
  20  -4   7    5.96    0.46
 -21   3  -7    3.33    0.34
  21  -3   7    2.42    0.31
  22  -2   7   20.03    0.81
 -22   2  -7   22.65    0.85
  23  -1   7    3.48    0.34
 -23   1  -7    3.74    0.34
  24   0   7   -0.02    0.23
 -24   0  -7    0.26    0.22
  25   1   7    4.52    0.40
 -25  -1  -7    4.81    0.41
 -25  -1  -7    5.54    0.40
  26   2   7    7.08    0.50
 -26  -2  -7    8.32    0.53
 -26  -2  -7    8.08    0.50
  27   3   7    1.05    0.31
 -27  -3  -7    1.03    0.33
 -27  -3  -7    1.05    0.31
 -16   6  -7    4.98    0.52
  17  -5   7   13.66    0.69
 -17   5  -7   13.12    0.70
 -18   4  -7   17.62    0.77
  18  -4   7   19.73    0.80
  19  -3   7    1.46    0.25
 -19   3  -7    1.57    0.27
  20  -2   7   20.38    0.75
 -20   2  -7   21.54    0.80
  20  -2   7   21.31    0.80
 -21   1  -7   23.94    0.86
  21  -1   7   23.36    0.88
 -22   0  -7    0.10    0.21
 -22   0  -7   -0.23    0.17
  22   0   7    0.05    0.21
  23   1   7    2.95    0.32
 -23  -1  -7    2.82    0.29
 -23  -1  -7    3.14    0.34
  24   2   7    9.07    0.55
 -24  -2  -7    9.06    0.53
 -24  -2  -7    8.88    0.51
 -25  -3  -7    0.50    0.27
 -25  -3  -7    0.59    0.27
  25   3   7    0.77    0.29
  26   4   7    0.14    0.27
  26   4   7    0.05    0.32
 -26  -4  -7    0.15    0.27
  14  -6   7    8.39    0.59
 -14   6  -7    8.13    0.58
  15  -5   7   24.41    0.96
 -15   5  -7   23.53    0.96
  16  -4   7   12.53    0.61
 -16   4  -7   11.97    0.60
 -17   3  -7    3.09    0.30
  17  -3   7    3.00    0.30
  18  -2   7   40.20    1.29
  18  -2   7   41.08    1.25
 -18   2  -7   40.96    1.27
 -19   1  -7   36.55    1.14
  19  -1   7   34.83    1.17
 -19   1  -7   34.37    1.12
 -20   0  -7    0.03    0.17
 -20   0  -7   -0.05    0.17
  20   0   7   -0.10    0.18
 -21  -1  -7   23.23    0.84
 -21  -1  -7   23.17    0.82
  21   1   7   20.46    0.84
 -22  -2  -7   21.01    0.82
  22   2   7   19.99    0.83
 -22  -2  -7   21.22    0.80
  23   3   7    1.50    0.30
 -23  -3  -7    1.48    0.29
  23   3   7    1.34    0.31
  24   4   7    0.47    0.32
  24   4   7    0.63    0.28
 -24  -4  -7    0.58    0.30
  12  -6   7   10.82    0.63
 -12   6  -7   10.49    0.63
 -13   5  -7   18.23    0.80
  13  -5   7   19.10    0.81
  14  -4   7   10.84    0.54
 -14   4  -7    8.52    0.50
 -15   3  -7    0.23    0.18
  15  -3   7    0.28    0.20
 -15   3  -7    0.75    0.19
  16  -2   7   26.80    0.95
 -16   2  -7   31.84    0.97
  16  -2   7   28.52    0.94
 -17   1  -7   61.99    1.76
  17  -1   7   59.21    1.82
  17  -1   7   61.32    1.72
 -17   1  -7   61.47    1.79
 -18   0  -7    0.02    0.15
  18   0   7   -0.04    0.15
 -18   0  -7    0.04    0.16
 -19  -1  -7   34.98    1.12
 -19  -1  -7   35.71    1.12
  19   1   7   32.29    1.15
 -20  -2  -7   21.05    0.79
  20   2   7   20.68    0.83
  21   3   7    2.37    0.31
  21   3   7    2.75    0.33
 -21  -3  -7    2.32    0.31
  22   4   7    3.36    0.37
  22   4   7    3.58    0.41
 -22  -4  -7    3.23    0.39
  10  -6   7   10.80    0.64
 -10   6  -7    9.19    0.60
 -11   5  -7   22.86    0.90
  11  -5   7   23.31    0.91
 -12   4  -7    9.52    0.48
 -12   4  -7    9.76    0.50
  12  -4   7    8.50    0.50
 -13   3  -7    6.45    0.39
 -13   3  -7    6.52    0.38
  13  -3   7    6.14    0.40
 -14   2  -7   72.75    2.10
  14  -2   7   74.06    2.07
 -14   2  -7   70.58    2.05
  14  -2   7   75.89    2.12
  15  -1   7   67.96    2.03
  15  -1   7   69.60    1.93
 -15   1  -7   69.82    1.99
 -15   1  -7   70.50    1.95
  16   0   7   -0.10    0.15
 -16   0  -7    0.20    0.14
 -16   0  -7    0.12    0.15
 -17  -1  -7   61.68    1.76
  17   1   7   58.40    1.82
 -17  -1  -7   60.74    1.76
  18   2   7   37.79    1.27
  18   2   7   37.69    1.22
 -18  -2  -7   38.90    1.23
  19   3   7    1.04    0.25
 -19  -3  -7    1.42    0.26
  19   3   7    1.32    0.26
 -20  -4  -7    5.92    0.48
  20   4   7    6.03    0.48
  20   4   7    5.92    0.46
 -21  -5  -7    8.08    0.57
  21   5   7    8.34    0.61
  -8   6  -7    6.14    0.52
   8  -6   7    6.14    0.51
   9  -5   7   21.20    0.86
  -9   5  -7   22.29    0.85
  -9   5  -7   21.36    0.83
  10  -4   7   15.48    0.67
 -10   4  -7   16.44    0.66
 -10   4  -7   16.31    0.65
 -11   3  -7    5.61    0.34
  11  -3   7    5.82    0.36
 -12   2  -7   73.92    2.05
  12  -2   7   75.02    2.11
  12  -2   7   74.72    2.08
 -12   2  -7   72.37    2.11
 -13   1  -7   32.57    0.96
  13  -1   7   31.17    0.95
  13  -1   7   31.46    1.00
 -13   1  -7   30.56    0.99
 -14   0  -7    0.02    0.13
  14   0   7    0.49    0.11
  14   0   7    0.13    0.14
 -14   0  -7    0.07    0.13
 -15  -1  -7   69.23    1.86
  15   1   7   65.79    1.93
 -15  -1  -7   59.15    1.85
  16   2   7   29.10    0.97
  16   2   7   29.47    1.01
 -16  -2  -7   29.82    0.98
 -17  -3  -7    2.85    0.28
  17   3   7    2.84    0.29
  17   3   7    3.02    0.30
  18   4   7   18.34    0.80
 -18  -4  -7   17.72    0.78
  18   4   7   18.83    0.78
 -19  -5  -7   11.29    0.67
  19   5   7   11.61    0.69
   6  -6   7    8.96    0.57
  -6   6  -7    8.59    0.56
   7  -5   7   47.58    1.50
  -7   5  -7   47.06    1.49
  -7   5  -7   45.52    1.47
  -8   4  -7   12.98    0.57
   8  -4   7   14.13    0.59
  -8   4  -7   13.05    0.57
   9  -3   7    4.86    0.34
  -9   3  -7    4.49    0.31
  -9   3  -7    4.55    0.30
 -10   2  -7   36.36    1.12
  10  -2   7   36.97    1.10
 -10   2  -7   36.12    1.06
  10  -2   7   35.29    1.10
 -11   1  -7   35.76    1.08
  11  -1   7   34.32    1.08
  11  -1   7   34.89    1.03
 -11   1  -7   35.08    1.03
 -12   0  -7   -0.07    0.12
 -12   0  -7    0.07    0.12
  12   0   7    0.06    0.12
  12   0   7    0.42    0.10
 -13  -1  -7   29.46    0.94
  13   1   7   29.89    0.98
 -13  -1  -7   30.85    0.95
  14   2   7   69.56    2.12
 -14  -2  -7   74.77    2.08
  14   2   7   72.05    2.03
 -15  -3  -7    0.61    0.19
  15   3   7    0.03    0.17
  15   3   7    0.28    0.19
 -16  -4  -7   12.09    0.60
  16   4   7   10.92    0.59
  16   4   7   11.03    0.56
  17   5   7   13.15    0.71
 -17  -5  -7   12.96    0.69
  -4   6  -7   11.47    0.63
  -4   6  -7   11.35    0.63
   4  -6   7   12.88    0.66
   5  -5   7   51.82    1.63
  -5   5  -7   51.76    1.61
  -5   5  -7   53.44    1.64
   6  -4   7   13.37    0.58
  -6   4  -7   13.68    0.57
  -6   4  -7   13.91    0.58
   7  -3   7    0.93    0.19
  -7   3  -7    0.71    0.16
  -7   3  -7    0.97    0.17
   8  -2   7   62.56    1.77
   8  -2   7   65.72    1.79
  -8   2  -7   62.38    1.74
  -8   2  -7   61.69    1.80
  -9   1  -7   12.82    0.48
   9  -1   7   12.54    0.47
   9  -1   7   12.68    0.45
  -9   1  -7   12.44    0.43
 -10   0  -7    0.13    0.10
  10   0   7   -0.14    0.12
 -10   0  -7    0.18    0.11
  10   0   7    0.16    0.08
  11   1   7   33.57    1.00
  11   1   7   32.74    1.06
  11   1   7   34.44    0.91
 -11  -1  -7   32.76    1.01
 -12  -2  -7   74.27    2.06
  12   2   7   71.65    2.10
  12   2   7   69.60    2.00
 -13  -3  -7    5.95    0.38
  13   3   7    5.77    0.38
  13   3   7    5.67    0.37
  14   4   7    8.34    0.49
 -14  -4  -7    8.76    0.50
  14   4   7    9.33    0.48
 -15  -5  -7   22.36    0.94
  15   5   7   22.48    0.92
  16   6   7    5.55    0.52
   1  -7   7    0.03    0.28
   1  -7   7    0.27    0.31
  -2   6  -7    9.45    0.56
   2  -6   7   10.20    0.59
  -2   6  -7    8.85    0.57
  -3   5  -7   45.69    1.47
   3  -5   7   47.35    1.50
  -3   5  -7   48.02    1.51
   4  -4   7   35.18    1.12
  -4   4  -7   33.06    1.09
  -4   4  -7   32.87    1.07
   5  -3   7    3.36    0.27
  -5   3  -7    3.08    0.24
  -5   3  -7    3.13    0.26
  -6   2  -7   84.86    2.33
   6  -2   7   85.76    2.30
   6  -2   7   82.08    2.28
  -6   2  -7   80.80    2.24
  -7   1  -7  103.98    2.85
  -7   1  -7  105.06    2.75
   7  -1   7  104.88    2.88
   7  -1   7  104.27    2.79
  -8   0  -7    0.15    0.09
  -8   0  -7   -0.14    0.09
   8   0   7    0.04    0.10
   8   0   7    0.03    0.08
   9   1   7   12.29    0.37
   9   1   7   11.85    0.48
   9   1   7   12.30    0.44
  -9  -1  -7   11.57    0.45
  10   2   7   34.12    1.03
  10   2   7   35.04    1.10
 -10  -2  -7   34.85    1.07
  11   3   7    5.39    0.35
  11   3   7    5.86    0.34
 -11  -3  -7    4.98    0.33
  12   4   7    9.14    0.47
  12   4   7    8.80    0.48
 -12  -4  -7    9.19    0.49
 -13  -5  -7   18.04    0.80
  13   5   7   18.79    0.80
 -14  -6  -7    7.26    0.58
  14   6   7    7.68    0.58
  -1  -7   7   -0.02    0.27
  -1  -7   7    0.09    0.33
   0   6  -7   12.92    0.65
   0  -6   7   12.44    0.66
   0   6  -7   13.63    0.68
  -1   5  -7   35.04    1.18
  -1   5  -7   36.71    1.22
   1  -5   7   36.06    1.21
  -2   4  -7   46.43    1.41
   2  -4   7   47.86    1.44
  -2   4  -7   46.80    1.45
  -3   3  -7    6.63    0.33
   3  -3   7    6.07    0.34
  -3   3  -7    6.70    0.34
  -4   2  -7  172.26    4.52
   4  -2   7  170.73    4.57
  -4   2  -7  171.99    4.65
   4  -2   7  177.28    4.67
  -5   1  -7  211.70    5.67
   5  -1   7  216.94    5.75
  -5   1  -7  211.00    5.51
   5  -1   7  213.28    5.57
  -6   0  -7    0.03    0.07
   6   0   7    0.07    0.07
   6   0   7    0.28    0.11
  -6   0  -7    0.16    0.09
   7   1   7  103.68    2.72
   7   1   7  101.64    2.87
  -7  -1  -7  105.03    2.71
  -7  -1  -7  101.45    2.80
   8   2   7   62.14    1.82
   8   2   7   63.07    1.73
  -8  -2  -7   62.51    1.66
  -8  -2  -7   61.99    1.78
   9   3   7    4.28    0.32
   9   3   7    4.71    0.31
  -9  -3  -7    5.12    0.33
  10   4   7   15.91    0.63
  10   4   7   14.55    0.63
 -10  -4  -7   15.48    0.65
 -11  -5  -7   24.04    0.93
  11   5   7   22.61    0.90
  12   6   7    9.48    0.63
 -12  -6  -7   10.30    0.62
  -3  -7   7    0.10    0.29
  -3  -7   7    0.21    0.31
  -2  -6   7   16.13    0.74
   2   6  -7   16.06    0.74
   1   5  -7   21.82    0.84
   1   5  -7   22.94    0.88
  -1  -5   7   23.49    0.87
   0   4  -7   49.46    1.50
   0  -4   7   47.91    1.47
   0   4  -7   49.54    1.46
   1  -3   7    3.82    0.26
  -1   3  -7    4.23    0.27
  -1   3  -7    3.44    0.25
  -2   2  -7   86.07    2.33
   2  -2   7   85.67    2.36
   2  -2   7   89.51    2.38
  -2   2  -7   86.88    2.41
   3  -1   7  190.77    5.06
  -3   1  -7  195.03    5.00
   3  -1   7  191.47    5.22
  -3   1  -7  196.65    5.16
   4   0   7   -0.01    0.07
   4   0   7    0.19    0.11
  -4   0  -7    0.43    0.06
  -4   0  -7    0.40    0.10
   5   1   7  209.28    5.42
   5   1   7  208.56    5.69
  -5  -1  -7  211.61    5.44
  -5  -1  -7  208.64    5.56
  -6  -2  -7   80.33    2.15
   6   2   7   80.17    2.31
   6   2   7   83.14    2.19
  -6  -2  -7   80.95    2.25
  -7  -3  -7    0.78    0.17
   7   3   7    0.34    0.15
   7   3   7    0.97    0.18
   8   4   7   13.67    0.59
  -8  -4  -7   15.17    0.63
   8   4   7   13.21    0.57
   9   5   7   20.86    0.85
  -9  -5  -7   22.64    0.89
 -10  -6  -7   10.44    0.65
  10   6   7   11.01    0.64
   4   6  -7   15.88    0.74
  -4  -6   7   16.08    0.73
  -4  -6   7   16.45    0.75
   3   5  -7   37.85    1.26
  -3  -5   7   40.34    1.27
   3   5  -7   38.54    1.30
   2   4  -7   10.16    0.47
  -2  -4   7    9.84    0.47
   2   4  -7    9.97    0.48
  -1  -3   7   11.06    0.46
   1   3  -7   11.49    0.45
   1   3  -7   11.43    0.48
   0   2  -7   74.76    2.04
   0  -2   7   77.92    2.08
   0  -2   7   76.08    2.08
   0   2  -7   75.49    2.12
  -1   1  -7   47.33    1.26
   1  -1   7   45.98    1.31
  -1   1  -7   47.26    1.35
   1  -1   7   48.84    1.35
   2   0   7   -0.03    0.09
  -2   0  -7    0.20    0.04
  -2   0  -7    0.32    0.08
  -2   0  -7    0.09    0.07
   3   1   7  190.34    5.15
  -3  -1  -7  187.45    4.93
  -3  -1  -7  188.48    5.02
   3   1   7  191.11    4.89
  -4  -2  -7  173.32    4.47
   4   2   7  172.03    4.47
  -4  -2  -7  169.36    4.58
   4   2   7  170.49    4.69
  -5  -3  -7    3.74    0.22
  -5  -3  -7    3.01    0.26
   5   3   7    3.81    0.28
   5   3   7    3.03    0.26
   6   4   7   12.26    0.56
   6   4   7   13.89    0.59
  -6  -4  -7   14.40    0.60
  -7  -5  -7   47.72    1.54
   7   5   7   47.06    1.51
  -8  -6  -7    7.01    0.54
   8   6   7    7.61    0.56
  -6  -6   7    6.78    0.52
  -6  -6   7    7.76    0.52
   6   6  -7    6.78    0.50
   5   5  -7   38.01    1.26
  -5  -5   7   37.14    1.21
   5   5  -7   35.92    1.22
   4   4  -7    6.40    0.40
   4   4  -7    6.59    0.38
  -4  -4   7    6.55    0.38
  -3  -3   7    5.64    0.30
   3   3  -7    5.36    0.31
   3   3  -7    5.47    0.30
  -2  -2   7   96.28    2.59
  -2  -2   7  100.48    2.61
   2   2  -7   93.13    2.63
   2   2  -7   94.43    2.55
  -1  -1   7   27.62    0.81
   1   1  -7   27.34    0.75
   1   1  -7   26.51    0.82
  -1  -1   7   28.31    0.81
   0   0  -7    0.27    0.08
   0   0  -7    0.27    0.08
   0   0   7    0.24    0.08
   1   1   7   47.36    1.25
   1   1   7   46.89    1.37
  -1  -1  -7   46.95    1.28
  -1  -1  -7   46.07    1.31
   2   2   7   86.80    2.29
  -2  -2  -7   87.29    2.29
  -2  -2  -7   84.66    2.35
   2   2   7   84.79    2.42
  -3  -3  -7    7.21    0.30
   3   3   7    6.43    0.34
  -3  -3  -7    6.61    0.33
   3   3   7    6.21    0.35
   4   4   7   34.73    1.12
  -4  -4  -7   36.00    1.14
   4   4   7   34.74    1.12
   5   5   7   54.48    1.66
  -5  -5  -7   51.87    1.65
  -6  -6  -7    9.02    0.56
   6   6   7    9.94    0.61
   8   6  -7    4.60    0.44
  -8  -6   7    4.58    0.42
   7   5  -7   27.50    0.98
  -7  -5   7   26.55    0.95
   7   5  -7   27.85    1.02
   6   4  -7    5.65    0.39
   6   4  -7    6.14    0.37
  -6  -4   7    6.16    0.36
   5   3  -7    0.61    0.15
  -5  -3   7    0.89    0.16
   5   3  -7    0.73    0.17
  -4  -2   7   61.80    1.64
   4   2  -7   57.62    1.68
  -4  -2   7   58.40    1.64
   4   2  -7   58.78    1.61
   3   1  -7   77.76    2.13
  -3  -1   7   78.38    2.14
   3   1  -7   79.44    2.04
   3   1  -7   75.30    2.09
   2   0  -7    0.20    0.07
   2   0  -7    0.07    0.08
  -2   0   7    0.04    0.07
   1  -1  -7   27.63    0.80
  -1   1   7   27.73    0.85
  -1   1   7   27.85    0.76
   1  -1  -7   27.55    0.81
   0  -2  -7   76.87    2.08
   0   2   7   77.53    2.19
   0  -2  -7   76.50    2.11
   0   2   7   77.64    2.07
   1   3   7    3.79    0.28
  -1  -3  -7    3.94    0.25
  -1  -3  -7    4.37    0.25
   1   3   7    3.99    0.27
   2   4   7   49.47    1.49
  -2  -4  -7   50.50    1.42
   2   4   7   48.79    1.47
  -2  -4  -7   46.49    1.46
  -3  -5  -7   49.01    1.53
   3   5   7   47.56    1.51
  -4  -6  -7   11.58    0.61
   4   6   7   12.33    0.69
 -10  -6   7    2.47    0.34
  10   6  -7    2.41    0.36
  -9  -5   7   24.09    0.90
   9   5  -7   22.16    0.87
  -9  -5   7   22.63    0.83
   8   4  -7   42.88    1.38
   8   4  -7   42.44    1.33
  -8  -4   7   44.71    1.31
   7   3  -7    2.68    0.24
   7   3  -7    2.64    0.22
  -7  -3   7    2.78    0.24
   6   2  -7   62.78    1.79
   6   2  -7   63.25    1.72
  -6  -2   7   63.66    1.75
  -6  -2   7   62.91    1.74
   5   1  -7   37.65    1.10
   5   1  -7   38.20    1.09
  -5  -1   7   37.88    1.10
   5   1  -7   39.13    1.04
   4   0  -7    0.13    0.07
  -4   0   7    0.10    0.08
   4   0  -7    0.24    0.08
  -4   0   7    0.12    0.04
   3  -1  -7   79.17    2.15
  -3   1   7   77.40    2.22
   3  -1  -7   78.67    2.14
  -3   1   7   83.18    2.09
  -2   2   7  100.10    2.76
   2  -2  -7   98.43    2.64
   2  -2  -7   98.22    2.66
  -2   2   7   98.78    2.63
   1  -3  -7   12.24    0.45
   1  -3  -7   11.39    0.45
  -1   3   7   11.89    0.47
  -1   3   7   11.83    0.48
   0  -4  -7   52.24    1.50
   0   4   7   50.12    1.56
   0  -4  -7   52.01    1.54
   0   4   7   53.11    1.55
  -1  -5  -7   34.84    1.18
   1   5   7   37.40    1.21
  -2  -6  -7    9.24    0.55
   2   6   7    8.80    0.57
 -12  -6   7    4.37    0.40
  12   6  -7    4.33    0.43
 -11  -5   7   19.44    0.80
  11   5  -7   21.22    0.83
 -10  -4   7   29.95    0.96
  10   4  -7   29.45    1.00
  10   4  -7   30.13    1.03
  -9  -3   7    2.77    0.23
   9   3  -7    2.11    0.22
   9   3  -7    1.86    0.20
  -8  -2   7   25.63    0.78
   8   2  -7   26.20    0.78
   8   2  -7   24.61    0.77
   8   2  -7   25.28    0.81
  -7  -1   7  138.49    3.77
   7   1  -7  140.01    3.61
   7   1  -7  135.64    3.70
   7   1  -7  139.75    3.67
   6   0  -7    0.96    0.12
   6   0  -7    0.02    0.07
  -6   0   7    0.64    0.10
  -5   1   7   38.21    1.15
   5  -1  -7   39.64    1.09
  -5   1   7   41.00    1.07
   5  -1  -7   38.34    1.11
  -4   2   7   62.46    1.68
   4  -2  -7   59.94    1.69
   4  -2  -7   62.04    1.69
  -4   2   7   61.52    1.76
   3  -3  -7    6.02    0.29
  -3   3   7    6.11    0.33
  -3   3   7    6.05    0.32
   3  -3  -7    5.69    0.30
  -2   4   7   10.82    0.48
   2  -4  -7    9.61    0.45
  -2   4   7   10.89    0.50
   2  -4  -7    9.96    0.45
  -1   5   7   25.55    0.92
   1  -5  -7   25.46    0.88
   1  -5  -7   23.32    0.87
   0  -6  -7   13.71    0.65
   0   6   7   12.69    0.67
   1   7   7    0.23    0.33
  14   6  -7    3.98    0.44
 -14  -6   7    4.81    0.44
  13   5  -7   20.88    0.84
 -13  -5   7   20.93    0.85
  12   4  -7   18.05    0.71
 -12  -4   7   19.37    0.68
 -11  -3   7    1.64    0.18
  11   3  -7    1.46    0.20
  11   3  -7    1.63    0.22
  10   2  -7  125.24    3.46
 -10  -2   7  126.62    3.39
  10   2  -7  125.07    3.37
  10   2  -7  130.58    3.48
   9   1  -7   79.93    2.17
   9   1  -7   78.56    2.15
   9   1  -7   78.06    2.21
   9   1  -7   79.26    2.11
  -8   0   7    0.16    0.09
   8   0  -7    0.03    0.08
  -8   0   7    0.00    0.07
   8   0  -7    0.12    0.07
  -7   1   7  140.38    3.84
   7  -1  -7  141.92    3.71
  -7   1   7  141.82    3.65
   7  -1  -7  137.66    3.71
  -6   2   7   64.86    1.86
   6  -2  -7   65.54    1.77
   6  -2  -7   63.35    1.79
  -6   2   7   66.96    1.78
  -5   3   7    0.55    0.14
   5  -3  -7    0.30    0.11
   5  -3  -7    0.53    0.14
  -5   3   7    0.63    0.16
   4  -4  -7    6.73    0.35
   4  -4  -7    7.56    0.39
  -4   4   7    7.51    0.41
  -4   4   7    7.31    0.39
   3  -5  -7   40.04    1.24
  -3   5   7   37.46    1.26
   3  -5  -7   38.53    1.23
  -2   6   7   14.83    0.72
  -1   7   7    0.23    0.31
  16   6  -7    4.76    0.46
 -16  -6   7    4.01    0.41
 -15  -5   7   11.02    0.59
  15   5  -7   10.08    0.57
 -14  -4   7    7.20    0.44
  14   4  -7    7.13    0.43
  13   3  -7    0.32    0.16
  13   3  -7    0.53    0.18
 -13  -3   7    0.78    0.15
  12   2  -7   53.56    1.50
  12   2  -7   49.47    1.45
 -12  -2   7   49.96    1.45
  12   2  -7   51.75    1.50
  11   1  -7  167.55    4.57
  11   1  -7  166.71    4.39
  11   1  -7  166.08    4.47
  11   1  -7  169.89    4.43
  10   0  -7    0.20    0.08
  10   0  -7   -0.02    0.09
 -10   0   7    0.04    0.08
  10   0  -7   -0.10    0.09
   9  -1  -7   82.91    2.13
  -9   1   7   78.99    2.24
   9  -1  -7   77.80    2.15
  -9   1   7   78.47    2.12
   8  -2  -7   25.29    0.79
  -8   2   7   26.13    0.77
   8  -2  -7   25.74    0.73
  -8   2   7   24.20    0.81
  -7   3   7    2.76    0.23
  -7   3   7    2.57    0.21
   7  -3  -7    2.17    0.21
   7  -3  -7    2.87    0.19
   6  -4  -7    6.43    0.34
  -6   4   7    6.63    0.39
  -6   4   7    6.87    0.38
   6  -4  -7    5.84    0.35
   5  -5  -7   36.07    1.18
  -5   5   7   36.52    1.21
  -4   6   7   17.90    0.81
   4  -6  -7   16.81    0.75
  -3   7   7    0.35    0.33
 -18  -6   7    2.02    0.35
  18   6  -7    2.17    0.38
  17   5  -7    9.22    0.56
 -17  -5   7    9.34    0.54
  16   4  -7    0.40    0.22
 -16  -4   7    0.32    0.21
 -15  -3   7    3.29    0.29
 -15  -3   7    2.83    0.24
  15   3  -7    3.62    0.27
  15   3  -7    3.64    0.31
  14   2  -7   71.40    2.03
  14   2  -7   72.04    1.96
  14   2  -7   69.90    2.01
  14   2  -7   68.77    1.97
  13   1  -7   18.34    0.64
  13   1  -7   18.61    0.63
  13   1  -7   20.12    0.67
  13   1  -7   19.35    0.63
  12   0  -7    0.31    0.13
  12   0  -7    0.09    0.07
 -12   0   7    0.07    0.10
  12   0  -7    0.07    0.11
 -11   1   7  162.79    4.42
  11  -1  -7  165.89    4.46
  11  -1  -7  168.16    4.64
  11  -1  -7  179.82    4.46
  10  -2  -7  128.11    3.31
  10  -2  -7  120.89    3.35
 -10   2   7  127.01    3.48
 -10   2   7  125.51    3.33
  -9   3   7    2.29    0.20
   9  -3  -7    1.69    0.19
  -9   3   7    2.21    0.22
  -8   4   7   42.75    1.36
   8  -4  -7   44.23    1.36
  -8   4   7   45.69    1.36
   7  -5  -7   28.23    0.97
  -7   5   7   26.68    0.99
  -6   6   7    7.74    0.54
   6  -6  -7    7.32    0.50
  -5   7   7    0.17    0.33
  19   5  -7    4.73    0.44
 -19  -5   7    4.10    0.40
 -18  -4   7    2.09    0.28
  18   4  -7    2.02    0.29
  17   3  -7    0.99    0.19
  17   3  -7    1.06    0.22
 -17  -3   7    0.64    0.20
  16   2  -7    7.27    0.35
  16   2  -7    6.75    0.37
  16   2  -7    7.62    0.38
 -16  -2   7    7.08    0.36
  15   1  -7   11.33    0.44
  15   1  -7   11.91    0.46
  15   1  -7   11.65    0.47
  15   1  -7   11.73    0.48
  14   0  -7    0.32    0.09
  14   0  -7    0.09    0.12
  14   0  -7    0.03    0.13
 -14   0   7   -0.02    0.12
  13  -1  -7   18.29    0.62
  13  -1  -7   19.45    0.54
 -13   1   7   18.76    0.62
  13  -1  -7   18.90    0.67
 -12   2   7   51.65    1.45
  12  -2  -7   50.12    1.46
 -12   2   7   50.96    1.52
  11  -3  -7    1.82    0.21
 -11   3   7    1.47    0.20
 -11   3   7    1.45    0.18
 -10   4   7   31.39    1.02
 -10   4   7   30.46    1.02
  10  -4  -7   30.11    1.02
  -9   5   7   23.34    0.89
   9  -5  -7   22.32    0.86
  -8   6   7    4.85    0.44
   8  -6  -7    4.28    0.40
 -21  -5   7    3.76    0.40
  21   5  -7    4.18    0.44
 -20  -4   7    2.38    0.30
  20   4  -7    2.56    0.33
 -19  -3   7    6.40    0.40
  19   3  -7    7.24    0.40
  19   3  -7    7.65    0.45
  18   2  -7   12.13    0.52
  18   2  -7   12.40    0.53
 -18  -2   7   11.40    0.48
  18   2  -7   12.03    0.48
  17   1  -7    2.79    0.23
 -17  -1   7    2.69    0.23
  17   1  -7    2.34    0.22
 -17  -1   7    2.48    0.21
  16   0  -7    0.28    0.15
  16   0  -7    0.05    0.13
 -16   0   7    0.21    0.09
 -16   0   7    0.23    0.13
  15  -1  -7   11.35    0.45
  15  -1  -7   11.91    0.49
 -15   1   7   11.49    0.46
  14  -2  -7   69.97    1.96
 -14   2   7   69.82    1.95
 -13   3   7    0.73    0.17
  13  -3  -7    0.64    0.17
 -13   3   7    0.47    0.17
  12  -4  -7   18.29    0.71
 -12   4   7   19.48    0.70
 -12   4   7   17.93    0.72
 -11   5   7   20.82    0.84
  11  -5  -7   21.34    0.83
  10  -6  -7    2.62    0.36
 -10   6   7    3.47    0.40
 -23  -5   7    2.21    0.36
  23   5  -7    2.62    0.41
  22   4  -7    4.65    0.41
 -22  -4   7    4.45    0.39
  21   3  -7    1.12    0.22
  21   3  -7    1.37    0.27
 -21  -3   7    1.13    0.21
 -20  -2   7    2.15    0.23
  20   2  -7    2.27    0.25
  20   2  -7    2.58    0.28
 -19  -1   7    2.08    0.24
 -19  -1   7    2.33    0.19
  19   1  -7    2.77    0.26
  19   1  -7    3.29    0.25
 -18   0   7   -0.06    0.14
  18   0  -7    0.11    0.14
  18   0  -7    0.01    0.15
  17  -1  -7    2.46    0.21
 -17   1   7    2.34    0.23
  17  -1  -7    2.54    0.23
 -16   2   7    7.93    0.38
  16  -2  -7    7.17    0.40
  16  -2  -7    6.54    0.36
  15  -3  -7    2.93    0.26
 -15   3   7    3.21    0.28
 -15   3   7    3.58    0.29
  14  -4  -7    6.47    0.40
 -14   4   7    5.84    0.42
 -14   4   7    6.97    0.39
 -13   5   7   20.49    0.84
  13  -5  -7   21.12    0.84
 -12   6   7    4.35    0.44
  12  -6  -7    3.71    0.41
  25   5  -7    1.50    0.39
 -25  -5   7    1.65    0.36
 -24  -4   7    4.00    0.38
  24   4  -7    4.40    0.43
 -23  -3   7    0.52    0.20
  23   3  -7    0.85    0.26
  23   3  -7    0.44    0.22
  22   2  -7   13.93    0.61
  22   2  -7   12.14    0.57
 -22  -2   7   11.98    0.52
  21   1  -7   28.21    0.90
 -21  -1   7   27.32    0.95
  21   1  -7   27.35    0.97
 -20   0   7    0.03    0.16
  20   0  -7    0.22    0.15
  20   0  -7    0.02    0.15
  19  -1  -7    2.48    0.26
  19  -1  -7    2.16    0.22
 -19   1   7    2.24    0.25
 -18   2   7   11.48    0.50
  18  -2  -7   11.58    0.49
  18  -2  -7   11.18    0.53
  17  -3  -7    0.99    0.21
 -17   3   7    0.89    0.20
 -17   3   7    0.95    0.22
 -16   4   7    0.42    0.18
 -16   4   7    0.36    0.22
  16  -4  -7    0.79    0.21
  15  -5  -7    9.65    0.56
 -15   5   7   10.60    0.59
  14  -6  -7    4.41    0.44
 -14   6   7    3.58    0.43
 -26  -4   7    1.89    0.31
  26   4  -7    1.46    0.36
 -25  -3   7    0.11    0.19
  25   3  -7    0.03    0.25
  25   3  -7    0.00    0.20
  24   2  -7   13.85    0.64
 -24  -2   7   14.35    0.65
  23   1  -7    8.11    0.48
 -23  -1   7    8.97    0.49
  22   0  -7    0.09    0.16
 -22   0   7    0.15    0.19
  22   0  -7    0.18    0.18
  21  -1  -7   26.76    0.96
 -21   1   7   27.15    0.93
  21  -1  -7   27.15    0.88
 -20   2   7    2.89    0.28
  20  -2  -7    3.22    0.30
  20  -2  -7    2.60    0.24
 -19   3   7    7.09    0.44
  19  -3  -7    7.56    0.42
  18  -4  -7    2.33    0.29
 -18   4   7    1.59    0.29
 -18   4   7    2.31    0.26
  17  -5  -7    9.34    0.55
 -17   5   7    8.85    0.56
 -16   6   7    4.30    0.49
  16  -6  -7    5.13    0.47
  28   4  -7    0.53    0.33
  27   3  -7    0.23    0.29
  27   3  -7    0.34    0.24
  26   2  -7    5.21    0.40
 -26  -2   7    6.53    0.47
 -25  -1   7   16.12    0.70
  25   1  -7   15.50    0.68
  24   0  -7    0.22    0.17
 -24   0   7   -0.03    0.19
  24   0  -7    0.18    0.20
 -23   1   7    9.05    0.48
  23  -1  -7    7.43    0.47
  23  -1  -7    8.39    0.42
  22  -2  -7   13.08    0.55
  22  -2  -7   13.65    0.62
 -22   2   7   11.69    0.57
  21  -3  -7    1.11    0.23
 -21   3   7    1.10    0.25
  21  -3  -7    1.17    0.25
 -20   4   7    2.04    0.31
 -20   4   7    2.16    0.28
  20  -4  -7    2.07    0.29
  19  -5  -7    4.64    0.42
 -19   5   7    4.72    0.44
 -18   6   7    3.07    0.44
  18  -6  -7    3.04    0.40
  29   3  -7   -0.33    0.23
 -29  -3   7    0.12    0.27
  28   2  -7    4.08    0.37
 -28  -2   7    4.03    0.39
  27   1  -7    3.80    0.36
 -27  -1   7    3.48    0.36
  26   0  -7   -0.25    0.17
 -26   0   7    0.00    0.20
 -25   1   7   16.56    0.71
  25  -1  -7   16.38    0.64
  25  -1  -7   15.82    0.71
 -24   2   7   15.29    0.67
  24  -2  -7   14.12    0.67
  24  -2  -7   15.28    0.62
 -23   3   7    0.78    0.26
  23  -3  -7    0.81    0.23
  23  -3  -7    0.71    0.24
 -22   4   7    4.78    0.41
 -22   4   7    4.57    0.42
  22  -4  -7    4.13    0.38
  21  -5  -7    3.85    0.40
 -21   5   7    4.59    0.48
  31   3  -7    0.18    0.28
 -31  -3   7    0.00    0.29
 -30  -2   7    1.20    0.31
  30   2  -7    1.25    0.30
  29   1  -7    1.73    0.32
 -29  -1   7    2.13    0.33
 -28   0   7   -0.07    0.21
  28   0  -7    0.00    0.21
  27  -1  -7    3.38    0.36
  27  -1  -7    3.81    0.32
 -27   1   7    3.96    0.37
  26  -2  -7    4.83    0.43
  26  -2  -7    5.89    0.40
 -26   2   7    5.57    0.44
  25  -3  -7    0.37    0.22
  25  -3  -7    0.09    0.23
 -25   3   7    0.01    0.24
 -24   4   7    4.11    0.37
 -24   4   7    4.24    0.43
  24  -4  -7    3.40    0.37
  23  -5  -7    2.36    0.36
 -23   5   7    2.59    0.41
  32   2  -7    0.49    0.29
 -32  -2   7    0.97    0.33
 -31  -1   7    0.21    0.27
  31   1  -7    0.23    0.27
  30   0  -7    0.13    0.23
 -30   0   7    0.26    0.24
  29  -1  -7    1.17    0.30
 -29   1   7    1.78    0.32
  28  -2  -7    3.65    0.38
  28  -2  -7    3.25    0.32
 -28   2   7    3.97    0.39
  27  -3  -7    0.42    0.24
 -27   3   7    0.61    0.29
  27  -3  -7    0.32    0.26
 -26   4   7    1.55    0.30
 -26   4   7    1.99    0.38
  26  -4  -7    1.91    0.32
 -25   5   7    2.22    0.42
  34   2  -7   -0.10    0.29
 -34  -2   7    0.19    0.30
 -33  -1   7    0.13    0.28
  33   1  -7    0.09    0.28
 -32   0   7   -0.13    0.25
  32   0  -7    0.11    0.28
  31  -1  -7    0.30    0.25
 -31   1   7    0.21    0.27
  30  -2  -7    1.62    0.28
  30  -2  -7    1.54    0.33
 -30   2   7    1.68    0.33
  29  -3  -7    0.19    0.27
 -29   3   7    0.05    0.28
  29  -3  -7    0.09    0.25
 -28   4   7    0.24    0.33
  28  -4  -7    0.58    0.29
 -35  -1   7   -0.13    0.28
  35   1  -7   -0.04    0.28
 -34   0   7   -0.01    0.28
  34   0  -7   -0.02    0.28
  33  -1  -7    0.03    0.26
 -33   1   7   -0.24    0.27
 -32   2   7    0.41    0.30
  32  -2  -7    1.01    0.30
 -31   3   7    0.01    0.32
  31  -3  -7    0.00    0.27
  31  -3  -7    0.08    0.29
  30  -4  -7    0.66    0.30
 -35   1   7    0.18    0.31
  34  -2  -7    0.21    0.32
 -34   2   7   -0.05    0.33
  30  -2   8    0.60    0.32
 -30   2  -8    1.13    0.34
  31  -1   8    1.40    0.36
 -31   1  -8    1.86    0.35
 -27   3  -8    9.68    0.61
  28  -2   8    0.55    0.30
 -28   2  -8    1.26    0.33
  29  -1   8    1.00    0.33
 -29   1  -8    1.66    0.33
  30   0   8    2.11    0.37
 -30   0  -8    1.14    0.32
 -31  -1  -8    1.59    0.34
 -24   4  -8    6.92    0.55
  24  -4   8    5.93    0.49
 -25   3  -8   13.13    0.68
  26  -2   8    1.98    0.32
 -26   2  -8    2.56    0.37
  27  -1   8    2.31    0.34
 -27   1  -8    2.44    0.35
 -28   0  -8    4.79    0.42
  28   0   8    3.97    0.42
 -29  -1  -8    1.45    0.31
  29   1   8    0.94    0.33
 -30  -2  -8    0.82    0.32
  21  -5   8    0.64    0.32
 -21   5  -8    0.67    0.33
 -22   4  -8    8.81    0.60
  22  -4   8    8.08    0.54
 -23   3  -8   18.88    0.81
  24  -2   8    3.50    0.35
 -24   2  -8    2.96    0.35
  25  -1   8    4.59    0.41
 -25   1  -8    4.47    0.39
 -26   0  -8   13.14    0.64
  26   0   8   12.25    0.67
 -27  -1  -8    1.89    0.32
  27   1   8    2.10    0.33
  28   2   8    1.13    0.31
 -28  -2  -8    0.38    0.28
 -28  -2  -8    0.94    0.30
  19  -5   8    0.58    0.30
 -19   5  -8    1.56    0.35
  20  -4   8   12.07    0.63
 -20   4  -8   12.83    0.65
 -21   3  -8   19.34    0.78
  21  -3   8   17.79    0.75
 -22   2  -8    1.80    0.29
  22  -2   8    1.62    0.27
 -23   1  -8    7.18    0.45
  23  -1   8    6.78    0.44
 -24   0  -8   37.16    1.24
  24   0   8   38.91    1.33
  25   1   8    3.78    0.37
 -25  -1  -8    4.40    0.38
 -25  -1  -8    4.75    0.40
  26   2   8    1.54    0.30
 -26  -2  -8    2.40    0.38
 -26  -2  -8    2.07    0.31
  27   3   8   10.01    0.63
 -27  -3  -8    8.43    0.58
 -27  -3  -8    9.15    0.62
 -17   5  -8    1.92    0.37
  17  -5   8    1.58    0.33
  18  -4   8    9.96    0.56
 -18   4  -8    9.28    0.55
  19  -3   8   12.30    0.58
 -19   3  -8   12.68    0.61
  20  -2   8    3.08    0.29
 -20   2  -8    3.32    0.33
  20  -2   8    3.36    0.32
 -21   1  -8    9.52    0.49
 -21   1  -8    9.62    0.49
  21  -1   8    8.75    0.50
 -22   0  -8   31.49    1.05
  22   0   8   29.34    1.09
 -22   0  -8   30.76    1.03
 -23  -1  -8    7.08    0.45
  23   1   8    6.21    0.46
 -23  -1  -8    6.72    0.44
 -24  -2  -8    3.10    0.37
  24   2   8    2.80    0.35
 -24  -2  -8    3.35    0.32
 -25  -3  -8   11.27    0.63
 -25  -3  -8   11.52    0.63
  25   3   8   11.09    0.65
 -14   6  -8    1.88    0.37
  15  -5   8    1.52    0.33
 -15   5  -8    1.06    0.31
  16  -4   8   12.56    0.63
 -16   4  -8   13.16    0.62
 -17   3  -8   21.59    0.80
  17  -3   8   20.18    0.79
 -18   2  -8    1.11    0.23
 -18   2  -8    0.67    0.21
  18  -2   8    0.81    0.20
  18  -2   8    0.68    0.21
  19  -1   8    9.37    0.50
 -19   1  -8    9.70    0.49
 -19   1  -8   10.50    0.49
 -20   0  -8   40.64    1.26
  20   0   8   39.50    1.34
 -20   0  -8   41.40    1.29
 -21  -1  -8    9.47    0.49
  21   1   8    8.88    0.51
 -21  -1  -8    9.73    0.50
 -22  -2  -8    1.61    0.27
  22   2   8    2.21    0.31
 -22  -2  -8    1.41    0.27
 -23  -3  -8   17.34    0.74
  23   3   8   15.11    0.75
  23   3   8   16.46    0.76
 -24  -4  -8    5.12    0.47
  24   4   8    5.58    0.50
  24   4   8    5.44    0.47
 -12   6  -8    2.08    0.37
  12  -6   8    3.08    0.41
  13  -5   8    0.24    0.24
 -13   5  -8    0.52    0.27
 -14   4  -8   21.70    0.83
  14  -4   8   20.54    0.83
  15  -3   8   16.80    0.69
 -15   3  -8   18.63    0.69
 -15   3  -8   16.98    0.68
 -16   2  -8    0.14    0.18
  16  -2   8    0.11    0.16
 -16   2  -8    0.21    0.19
  16  -2   8   -0.12    0.15
  17  -1   8   19.01    0.72
 -17   1  -8   15.90    0.68
 -17   1  -8   20.04    0.69
  17  -1   8   18.98    0.65
 -18   0  -8   20.32    0.72
 -18   0  -8   19.55    0.73
  18   0   8   19.45    0.76
 -19  -1  -8    9.96    0.49
  19   1   8    9.19    0.51
 -19  -1  -8    9.94    0.49
 -20  -2  -8    2.55    0.28
  20   2   8    3.38    0.32
 -20  -2  -8    3.32    0.32
  21   3   8   16.67    0.77
  21   3   8   17.90    0.76
 -21  -3  -8   18.24    0.77
  22   4   8    7.61    0.54
  22   4   8    7.44    0.57
 -22  -4  -8    7.03    0.53
 -10   6  -8    7.33    0.54
  10  -6   8    7.14    0.56
 -11   5  -8   -0.04    0.24
  11  -5   8    0.06    0.22
  12  -4   8   26.79    0.97
 -12   4  -8   26.90    0.96
 -12   4  -8   27.08    0.96
 -13   3  -8   57.55    1.70
 -13   3  -8   55.60    1.65
  13  -3   8   55.85    1.69
 -14   2  -8    4.90    0.34
  14  -2   8    4.79    0.33
  14  -2   8    4.80    0.33
 -14   2  -8    4.85    0.31
 -15   1  -8   27.07    0.91
 -15   1  -8   27.65    0.87
  15  -1   8   26.38    0.85
  15  -1   8   26.86    0.91
 -16   0  -8   72.89    2.13
 -16   0  -8   76.80    2.09
  16   0   8   73.71    2.19
 -17  -1  -8   17.47    0.67
 -17  -1  -8   19.21    0.69
  17   1   8   17.13    0.71
  18   2   8    0.51    0.22
  18   2   8    0.80    0.23
 -18  -2  -8    0.84    0.21
  19   3   8   12.06    0.59
  19   3   8   10.58    0.56
 -19  -3  -8   11.63    0.56
  20   4   8   12.09    0.62
  20   4   8   11.16    0.63
 -20  -4  -8   11.05    0.63
  21   5   8    0.59    0.34
  -8   6  -8    5.98    0.51
   8  -6   8    5.42    0.47
   9  -5   8    0.52    0.25
  -9   5  -8    0.87    0.25
  -9   5  -8    0.31    0.22
 -10   4  -8   28.44    0.99
  10  -4   8   28.99    1.01
 -10   4  -8   28.24    0.98
  11  -3   8   46.26    1.41
 -11   3  -8   46.10    1.36
 -11   3  -8   44.81    1.40
 -12   2  -8    3.75    0.26
  12  -2   8    3.38    0.29
 -12   2  -8    3.48    0.29
 -13   1  -8   65.33    1.89
 -13   1  -8   66.02    1.82
  13  -1   8   64.48    1.91
  13  -1   8   66.24    1.83
  14   0   8   68.48    1.81
  14   0   8   63.93    1.94
 -14   0  -8   64.83    1.85
 -14   0  -8   67.07    1.91
  15   1   8   24.07    0.88
 -15  -1  -8   24.51    0.85
 -15  -1  -8   27.71    0.86
 -16  -2  -8    0.22    0.16
  16   2   8    0.12    0.17
  16   2   8    0.94    0.22
 -17  -3  -8   19.35    0.77
  17   3   8   19.47    0.77
  17   3   8   21.32    0.80
  18   4   8    9.69    0.57
  18   4   8   10.29    0.56
 -18  -4  -8   10.05    0.56
 -19  -5  -8    1.57    0.33
  19   5   8    1.43    0.38
   6  -6   8    4.82    0.45
  -6   6  -8    4.45    0.42
  -6   6  -8    4.13    0.41
   7  -5   8    1.97    0.29
  -7   5  -8    2.80    0.31
  -7   5  -8    2.40    0.30
  -8   4  -8   32.43    1.04
   8  -4   8   30.98    1.07
  -8   4  -8   31.34    1.06
   9  -3   8   52.28    1.50
  -9   3  -8   48.20    1.44
  -9   3  -8   48.04    1.49
  10  -2   8    6.00    0.32
 -10   2  -8    5.64    0.35
  10  -2   8    6.10    0.31
 -10   2  -8    5.93    0.31
  11  -1   8   55.23    1.66
 -11   1  -8   56.85    1.65
  11  -1   8   56.56    1.59
 -11   1  -8   58.17    1.58
 -12   0  -8  108.70    2.85
  12   0   8  103.48    2.99
 -12   0  -8  105.09    2.93
  12   0   8  107.53    2.83
  13   1   8   59.68    1.83
 -13  -1  -8   63.24    1.74
  14   2   8    4.41    0.34
 -14  -2  -8    4.79    0.33
  14   2   8    4.80    0.33
 -15  -3  -8   17.56    0.70
  15   3   8   17.02    0.68
  15   3   8   16.93    0.70
  16   4   8   12.02    0.59
  16   4   8   12.51    0.61
 -16  -4  -8   11.91    0.62
  17   5   8    1.52    0.33
 -17  -5  -8    1.21    0.33
  -4   6  -8    3.52    0.39
   4  -6   8    3.80    0.41
  -4   6  -8    3.29    0.38
   5  -5   8    6.48    0.47
  -5   5  -8    6.70    0.46
  -5   5  -8    6.62    0.44
   6  -4   8   45.55    1.48
  -6   4  -8   50.78    1.51
  -6   4  -8   48.91    1.46
   7  -3   8   40.17    1.23
  -7   3  -8   38.84    1.18
  -7   3  -8   39.95    1.23
  -8   2  -8    2.10    0.20
   8  -2   8    1.35    0.18
   8  -2   8    1.30    0.16
  -8   2  -8    1.44    0.16
  -9   1  -8   69.35    1.96
   9  -1   8   69.66    1.90
   9  -1   8   67.87    1.97
  -9   1  -8   69.83    1.87
  10   0   8  235.46    6.50
 -10   0  -8  240.53    6.22
 -10   0  -8  238.89    6.38
  10   0   8  243.36    6.24
  11   1   8   51.40    1.56
 -11  -1  -8   52.36    1.51
  12   2   8    2.70    0.26
 -12  -2  -8    3.12    0.26
  12   2   8    3.36    0.28
  13   3   8   54.87    1.69
 -13  -3  -8   55.62    1.67
  13   3   8   54.00    1.61
  14   4   8   19.86    0.80
 -14  -4  -8   20.78    0.81
  14   4   8   20.26    0.79
 -15  -5  -8    1.40    0.30
  15   5   8    1.54    0.32
  -2   6  -8    2.36    0.34
   2  -6   8    2.97    0.38
  -2   6  -8    2.10    0.34
  -3   5  -8    1.34    0.27
  -3   5  -8    1.36    0.26
   3  -5   8    2.00    0.29
  -4   4  -8   16.35    0.65
   4  -4   8   18.51    0.70
  -4   4  -8   17.26    0.69
   5  -3   8   55.17    1.60
  -5   3  -8   53.19    1.55
  -5   3  -8   55.11    1.62
   6  -2   8    8.52    0.33
  -6   2  -8    7.60    0.37
  -6   2  -8    7.63    0.33
   6  -2   8    7.48    0.36
  -7   1  -8  107.15    2.80
  -7   1  -8  106.03    2.92
   7  -1   8  106.59    2.85
   7  -1   8  106.02    2.95
  -8   0  -8  273.13    7.29
  -8   0  -8  280.87    7.11
   8   0   8  268.75    7.43
   8   0   8  277.47    7.14
  -9  -1  -8   66.02    1.91
   9   1   8   66.92    1.97
   9   1   8   68.78    1.86
   9   1   8   68.93    1.80
 -10  -2  -8    6.22    0.33
  10   2   8    8.19    0.35
  10   2   8    4.83    0.35
  11   3   8   45.32    1.44
  11   3   8   46.49    1.38
 -11  -3  -8   46.06    1.42
  12   4   8   25.42    0.92
 -12  -4  -8   25.85    0.94
  12   4   8   25.40    0.91
  13   5   8    0.36    0.26
 -13  -5  -8    0.38    0.26
  14   6   8    2.24    0.40
   0   6  -8    2.95    0.35
   0  -6   8    3.61    0.40
   0   6  -8    3.46    0.38
  -1   5  -8    0.11    0.22
   1  -5   8    0.19    0.23
  -1   5  -8    0.10    0.21
  -2   4  -8   18.36    0.72
  -2   4  -8   18.31    0.68
   2  -4   8   18.65    0.71
  -3   3  -8   34.52    1.07
  -3   3  -8   36.68    1.13
   3  -3   8   36.16    1.11
  -4   2  -8    8.73    0.35
   4  -2   8    8.68    0.37
  -4   2  -8    8.94    0.40
   4  -2   8    9.34    0.34
  -5   1  -8   72.93    1.93
   5  -1   8   73.65    2.05
  -5   1  -8   73.08    2.04
   5  -1   8   72.40    1.99
  -6   0  -8  299.90    7.86
   6   0   8  292.31    8.01
   6   0   8  295.52    7.71
  -6   0  -8  302.10    7.66
  -7  -1  -8  105.18    2.89
  -7  -1  -8  106.80    2.79
   7   1   8  104.86    2.97
   7   1   8  106.67    2.80
   8   2   8    1.40    0.16
  -8  -2  -8    2.32    0.20
   8   2   8    1.21    0.18
  -9  -3  -8   53.14    1.56
   9   3   8   51.38    1.50
   9   3   8   50.69    1.58
  10   4   8   28.86    1.00
 -10  -4  -8   30.40    1.03
  10   4   8   27.62    0.98
 -11  -5  -8    0.19    0.23
  11   5   8   -0.11    0.23
 -12  -6  -8    2.38    0.37
  12   6   8    3.04    0.41
   2   6  -8    3.25    0.37
   2   6  -8    2.99    0.37
  -2  -6   8    2.75    0.37
  -1  -5   8    0.49    0.24
   1   5  -8    0.38    0.23
   1   5  -8    0.53    0.23
   0  -4   8   22.85    0.83
   0   4  -8   24.20    0.82
   0   4  -8   23.57    0.85
   1  -3   8   29.81    1.00
  -1   3  -8   34.34    1.04
  -1   3  -8   32.83    0.98
  -2   2  -8    6.37    0.28
  -2   2  -8    6.46    0.32
   2  -2   8    6.96    0.27
   2  -2   8    6.51    0.32
   3  -1   8   94.09    2.62
  -3   1  -8   95.25    2.48
   3  -1   8   93.81    2.54
  -3   1  -8   95.43    2.60
  -4   0  -8  100.16    2.56
  -4   0  -8   99.19    2.68
   4   0   8   99.78    2.62
   4   0   8   94.68    2.73
  -5  -1  -8   73.81    1.95
  -5  -1  -8   72.93    2.02
   5   1   8   70.54    2.08
   5   1   8   74.26    1.94
  -6  -2  -8    7.26    0.29
  -6  -2  -8    7.37    0.34
   6   2   8    7.67    0.32
   6   2   8    7.85    0.39
   7   3   8   40.08    1.16
  -7  -3  -8   38.89    1.19
   7   3   8   35.17    1.20
   8   4   8   30.37    1.04
  -8  -4  -8   32.13    1.09
   8   4   8   33.45    1.08
  -9  -5  -8    0.16    0.22
   9   5   8    0.43    0.25
 -10  -6  -8    6.17    0.53
  10   6   8    6.99    0.53
   4   6  -8    8.67    0.54
  -4  -6   8    8.57    0.56
  -3  -5   8    0.48    0.23
   3   5  -8    0.42    0.22
   3   5  -8    0.44    0.23
  -2  -4   8   44.49    1.37
   2   4  -8   46.16    1.42
   2   4  -8   44.55    1.36
   1   3  -8   69.34    1.92
   1   3  -8   67.73    1.99
  -1  -3   8   71.16    1.96
   0   2  -8    0.38    0.13
   0  -2   8    0.48    0.10
   0   2  -8    0.58    0.11
   0  -2   8    0.37    0.11
  -1   1  -8   87.45    2.38
   1  -1   8   84.05    2.32
  -1   1  -8   87.55    2.26
   1  -1   8   85.62    2.39
  -2   0  -8  216.13    5.63
   2   0   8  216.65    5.85
  -2   0  -8  212.88    5.72
  -2   0  -8  218.22    5.57
   3   1   8   95.95    2.67
   3   1   8   94.71    2.49
  -3  -1  -8   92.92    2.52
  -3  -1  -8   96.99    2.59
  -4  -2  -8    8.88    0.37
  -4  -2  -8    8.74    0.33
   4   2   8    8.86    0.34
   4   2   8    8.94    0.41
  -5  -3  -8   53.79    1.59
   5   3   8   54.13    1.54
   5   3   8   51.77    1.62
  -5  -3  -8   55.91    1.50
  -6  -4  -8   50.43    1.54
   6   4   8   49.67    1.53
   6   4   8   48.66    1.49
  -7  -5  -8    1.95    0.31
   7   5   8    2.23    0.33
   8   6   8    6.18    0.53
  -8  -6  -8    6.32    0.51
  -6  -6   8    6.74    0.53
   6   6  -8    5.99    0.48
  -6  -6   8    6.87    0.52
   5   5  -8    1.15    0.25
  -5  -5   8    0.91    0.24
   5   5  -8    0.77    0.24
   4   4  -8   26.08    0.93
   4   4  -8   26.62    0.89
  -4  -4   8   26.94    0.90
   3   3  -8   49.77    1.44
  -3  -3   8   51.31    1.46
   3   3  -8   49.56    1.50
  -2  -2   8   18.72    0.56
   2   2  -8   17.25    0.62
  -2  -2   8   18.33    0.60
   2   2  -8   17.38    0.56
   1   1  -8  125.47    3.38
   1   1  -8  125.35    3.25
  -1  -1   8  124.19    3.32
  -1  -1   8  125.97    3.42
   0   0   8  223.58    5.98
   0   0  -8  220.56    5.78
   0   0  -8  219.71    5.85
   1   1   8   86.40    2.42
   1   1   8   85.17    2.24
  -1  -1  -8   84.48    2.30
  -1  -1  -8   87.46    2.34
  -2  -2  -8    6.50    0.31
   2   2   8    6.46    0.35
   2   2   8    6.71    0.28
  -2  -2  -8    6.79    0.28
  -3  -3  -8   36.12    1.12
   3   3   8   36.70    1.17
   3   3   8   36.14    1.10
  -3  -3  -8   38.73    1.07
   4   4   8   16.22    0.66
  -4  -4  -8   18.32    0.69
   4   4   8   17.45    0.68
   5   5   8    6.60    0.49
  -5  -5  -8    6.92    0.47
   6   6   8    4.72    0.44
  -6  -6  -8    4.18    0.40
   8   6  -8    1.96    0.34
  -8  -6   8    2.66    0.37
   7   5  -8    0.63    0.25
  -7  -5   8    0.60    0.22
   7   5  -8    0.65    0.24
  -6  -4   8   15.92    0.62
   6   4  -8   16.09    0.67
   6   4  -8   15.51    0.62
   5   3  -8   32.90    1.12
  -5  -3   8   36.71    1.09
   5   3  -8   37.80    1.08
  -4  -2   8   15.37    0.48
   4   2  -8   15.00    0.49
  -4  -2   8   14.46    0.52
   4   2  -8   15.38    0.55
  -3  -1   8  153.37    4.20
   3   1  -8  157.33    4.01
   3   1  -8  154.26    4.15
   2   0  -8  854.93   22.40
  -2   0   8  869.65   22.85
   2   0  -8  850.95   22.11
   1  -1  -8  124.19    3.36
   1  -1  -8  123.43    3.32
  -1   1   8  125.66    3.46
  -1   1   8  129.20    3.26
   0   2   8    0.44    0.14
   0  -2  -8    0.48    0.10
   0   2   8    0.35    0.10
   0  -2  -8    0.41    0.11
  -1  -3  -8   36.04    1.04
   1   3   8   35.40    1.06
   1   3   8   35.19    1.12
  -1  -3  -8   33.78    1.07
   2   4   8   17.81    0.70
  -2  -4  -8   18.90    0.70
  -2  -4  -8   19.34    0.66
   2   4   8   18.08    0.70
  -3  -5  -8    1.57    0.25
   3   5   8    1.19    0.27
  -4  -6  -8    2.81    0.37
   4   6   8    3.41    0.42
 -10  -6   8    0.43    0.26
  10   6  -8    0.44    0.30
   9   5  -8    1.34    0.27
  -9  -5   8    1.12    0.25
   9   5  -8    1.82    0.29
  -8  -4   8   19.80    0.73
   8   4  -8   20.45    0.79
   8   4  -8   20.68    0.75
  -7  -3   8   23.03    0.76
   7   3  -8   22.68    0.75
   7   3  -8   23.28    0.81
  -6  -2   8    1.45    0.16
   6   2  -8    1.54    0.15
   6   2  -8    1.57    0.18
  -6  -2   8    1.58    0.13
  -5  -1   8  239.94    6.63
   5   1  -8  256.32    6.37
   5   1  -8  245.95    6.46
   5   1  -8  246.19    6.54
   4   0  -8  394.15   10.45
  -4   0   8  412.19   10.29
  -4   0   8  389.35   10.66
  -3   1   8  153.79    4.21
   3  -1  -8  152.42    4.06
  -3   1   8  159.59    3.99
   3  -1  -8  151.05    4.09
  -2   2   8   17.99    0.56
   2  -2  -8   17.58    0.57
   2  -2  -8   17.90    0.57
  -2   2   8   17.12    0.61
  -1   3   8   73.52    2.12
   1  -3  -8   74.32    2.02
  -1   3   8   72.98    2.02
   1  -3  -8   71.57    2.04
   0  -4  -8   25.49    0.82
   0   4   8   24.72    0.85
   0   4   8   23.98    0.86
   0  -4  -8   24.13    0.84
   1   5   8    0.28    0.23
  -1  -5  -8    0.21    0.22
   2   6   8    2.49    0.36
  -2  -6  -8    3.10    0.36
 -12  -6   8    2.53    0.36
  12   6  -8    1.76    0.34
 -11  -5   8    3.28    0.36
 -11  -5   8    3.31    0.31
  11   5  -8    3.31    0.35
 -10  -4   8   21.58    0.76
  10   4  -8   21.22    0.80
  10   4  -8   20.56    0.77
  -9  -3   8   43.72    1.29
   9   3  -8   43.80    1.35
   9   3  -8   43.25    1.29
   8   2  -8    7.15    0.31
  -8  -2   8    7.39    0.33
   8   2  -8    7.20    0.34
  -8  -2   8    7.14    0.30
   7   1  -8  140.75    3.62
   7   1  -8  137.39    3.73
  -7  -1   8  137.29    3.78
   7   1  -8  139.44    3.69
  -6   0   8  169.15    4.33
  -6   0   8  161.92    4.55
   6   0  -8  173.35    4.46
   6   0  -8  165.86    4.41
  -5   1   8  239.55    6.70
   5  -1  -8  249.84    6.54
   5  -1  -8  244.96    6.48
  -5   1   8  259.61    6.41
   4  -2  -8   16.05    0.54
  -4   2   8   16.18    0.57
   4  -2  -8   15.34    0.51
  -4   2   8   15.94    0.52
   3  -3  -8   52.21    1.52
  -3   3   8   54.57    1.53
   3  -3  -8   53.15    1.53
  -3   3   8   54.58    1.60
  -2   4   8   47.01    1.38
   2  -4  -8   46.99    1.36
  -2   4   8   46.66    1.41
   2  -4  -8   40.30    1.34
  -1   5   8    0.11    0.22
   1  -5  -8    0.50    0.21
   1  -5  -8    0.51    0.21
   0  -6  -8    3.26    0.36
   0   6   8    2.85    0.38
  14   6  -8    2.60    0.38
 -14  -6   8    2.26    0.36
  13   5  -8    1.40    0.30
 -13  -5   8    1.08    0.26
 -12  -4   8   10.02    0.46
  12   4  -8    9.86    0.51
  12   4  -8   10.31    0.50
  11   3  -8    5.03    0.33
  11   3  -8    4.68    0.31
 -11  -3   8    5.29    0.32
  10   2  -8   20.02    0.71
  10   2  -8   20.64    0.67
 -10  -2   8   20.92    0.69
  10   2  -8   22.37    0.69
   9   1  -8   60.16    1.70
   9   1  -8   62.26    1.65
  -9  -1   8   60.62    1.73
   9   1  -8   60.39    1.70
   8   0  -8  122.69    3.19
   8   0  -8  118.19    3.17
  -8   0   8  118.27    3.10
  -8   0   8  116.17    3.27
  -7   1   8  140.57    3.59
  -7   1   8  134.34    3.78
   7  -1  -8  138.51    3.66
   7  -1  -8  138.04    3.66
  -6   2   8    1.55    0.17
   6  -2  -8    1.65    0.16
   6  -2  -8    1.49    0.12
  -6   2   8    1.97    0.16
   5  -3  -8   39.94    1.16
   5  -3  -8   38.83    1.18
  -5   3   8   40.52    1.23
  -5   3   8   40.18    1.18
   4  -4  -8   27.11    0.91
   4  -4  -8   28.46    0.90
  -4   4   8   28.31    0.95
  -4   4   8   28.02    0.94
  -3   5   8    0.46    0.24
   3  -5  -8    0.81    0.21
   3  -5  -8    0.32    0.20
  -2   6   8    3.39    0.39
  16   6  -8    1.07    0.33
 -16  -6   8    1.13    0.33
  15   5  -8    0.23    0.25
 -15  -5   8   -0.09    0.21
 -14  -4   8    6.94    0.40
  14   4  -8    6.86    0.44
 -14  -4   8    6.77    0.45
  13   3  -8    5.61    0.35
  13   3  -8    5.33    0.33
 -13  -3   8    4.97    0.31
  12   2  -8    3.13    0.26
  12   2  -8    2.79    0.22
  12   2  -8    2.52    0.21
  11   1  -8   85.14    2.33
  11   1  -8   84.59    2.28
  11   1  -8   85.15    2.32
  11   1  -8   84.29    2.39
 -10   0   8   76.19    2.04
  10   0  -8   77.09    2.08
 -10   0   8   75.63    2.16
  10   0  -8   76.54    2.09
   9  -1  -8   60.26    1.71
  -9   1   8   61.29    1.78
  -9   1   8   60.95    1.66
   9  -1  -8   64.36    1.68
   8  -2  -8    7.46    0.33
  -8   2   8    6.59    0.34
   8  -2  -8    7.15    0.27
  -8   2   8    7.16    0.31
  -7   3   8   24.12    0.80
  -7   3   8   23.76    0.78
   7  -3  -8   22.27    0.77
   7  -3  -8   23.89    0.72
   6  -4  -8   16.98    0.65
  -6   4   8   16.75    0.67
   6  -4  -8   17.05    0.61
  -6   4   8   17.98    0.67
   5  -5  -8    1.28    0.25
  -5   5   8    0.94    0.25
  -4   6   8    9.87    0.59
   4  -6  -8    8.61    0.53
  18   6  -8    0.73    0.33
 -17  -5   8    0.20    0.25
  17   5  -8    0.51    0.26
  16   4  -8    6.82    0.44
 -16  -4   8    7.69    0.46
  15   3  -8   16.01    0.64
 -15  -3   8   15.69    0.58
  15   3  -8   15.01    0.61
  14   2  -8    1.48    0.20
  14   2  -8    1.19    0.17
  14   2  -8    1.90    0.20
  14   2  -8    1.32    0.19
  13   1  -8   37.58    1.09
  13   1  -8   37.08    1.09
  13   1  -8   36.60    1.10
  13   1  -8   35.81    1.13
  12   0  -8  186.42    4.92
 -12   0   8  180.70    4.86
  12   0  -8  187.33    4.91
  12   0  -8  189.56    5.10
  11  -1  -8   89.50    2.28
 -11   1   8   84.87    2.41
 -11   1   8   83.90    2.28
  11  -1  -8   81.97    2.31
  10  -2  -8   20.78    0.69
 -10   2   8   20.72    0.67
  10  -2  -8   20.92    0.61
 -10   2   8   20.96    0.72
   9  -3  -8   43.09    1.30
  -9   3   8   44.26    1.34
  -9   3   8   43.91    1.30
   8  -4  -8   21.84    0.76
  -8   4   8   18.75    0.74
  -8   4   8   21.01    0.76
  -7   5   8    0.73    0.25
   7  -5  -8    0.47    0.23
  -6   6   8    6.32    0.51
   6  -6  -8    6.44    0.48
 -19  -5   8    1.69    0.30
  19   5  -8    1.79    0.36
 -18  -4   8    5.89    0.40
  18   4  -8    5.83    0.43
 -17  -3   8   14.56    0.61
 -17  -3   8   14.60    0.55
  17   3  -8   13.55    0.59
  16   2  -8    0.66    0.17
  16   2  -8    0.72    0.17
  16   2  -8    0.83    0.18
  16   2  -8    0.97    0.18
  15   1  -8   44.89    1.39
  15   1  -8   45.88    1.34
  15   1  -8   46.16    1.33
  14   0  -8   52.63    1.48
 -14   0   8   51.20    1.45
  14   0  -8   49.86    1.53
  14   0  -8   51.30    1.43
  13  -1  -8   35.05    1.13
  13  -1  -8   35.04    1.07
 -13   1   8   36.33    1.05
  13  -1  -8   37.12    0.99
  12  -2  -8    2.21    0.21
 -12   2   8    2.11    0.20
 -12   2   8    2.76    0.22
 -11   3   8    5.17    0.32
  11  -3  -8    4.81    0.32
 -11   3   8    6.02    0.34
  10  -4  -8   20.23    0.78
 -10   4   8   21.68    0.79
 -10   4   8   22.39    0.78
  -9   5   8    1.38    0.29
   9  -5  -8    0.93    0.25
   8  -6  -8    1.93    0.32
  -8   6   8    2.59    0.37
 -21  -5   8    0.19    0.26
  21   5  -8    0.06    0.28
 -20  -4   8    2.13    0.30
  20   4  -8    2.29    0.31
  19   3  -8   19.25    0.75
 -19  -3   8   19.05    0.73
  18   2  -8    2.39    0.24
 -18  -2   8    2.50    0.23
  18   2  -8    2.96    0.24
  18   2  -8    2.75    0.27
  17   1  -8   32.02    1.06
 -17  -1   8   31.57    1.02
  17   1  -8   33.28    1.02
  17   1  -8   32.91    0.99
  16   0  -8  215.20    5.87
  16   0  -8  213.30    5.66
 -16   0   8  212.68    5.63
  16   0  -8  215.86    5.66
  15  -1  -8   43.06    1.36
  15  -1  -8   43.46    1.28
 -15   1   8   44.68    1.28
  14  -2  -8    1.05    0.17
 -14   2   8    1.29    0.19
 -14   2   8    1.15    0.17
 -13   3   8    4.97    0.32
 -13   3   8    5.44    0.33
  13  -3  -8    4.35    0.32
  12  -4  -8    9.48    0.47
 -12   4   8   10.23    0.49
 -12   4   8   10.04    0.50
 -11   5   8    3.85    0.36
  11  -5  -8    3.11    0.32
 -10   6   8    0.74    0.30
  10  -6  -8    0.69    0.28
 -23  -5   8    0.45    0.29
  23   5  -8    0.21    0.31
 -22  -4   8    1.76    0.27
  22   4  -8    1.84    0.32
  21   3  -8    2.99    0.32
 -21  -3   8    2.58    0.28
  20   2  -8    0.10    0.17
 -20  -2   8    0.21    0.15
  20   2  -8    0.18    0.19
  20   2  -8    0.19    0.17
 -19  -1   8   38.18    1.12
  19   1  -8   38.67    1.22
  19   1  -8   40.27    1.17
 -19  -1   8   33.46    1.16
 -18   0   8  104.67    2.83
  18   0  -8  102.76    2.83
  18   0  -8  102.93    2.95
 -17   1   8   33.17    1.03
  17  -1  -8   33.17    1.03
  16  -2  -8    0.67    0.16
 -16   2   8    0.72    0.18
 -15   3   8   15.77    0.63
 -15   3   8   17.34    0.65
  15  -3  -8   15.66    0.62
 -14   4   8    6.92    0.40
  14  -4  -8    6.36    0.41
 -14   4   8    6.40    0.42
  13  -5  -8    1.04    0.27
 -13   5   8    1.85    0.31
  12  -6  -8    1.87    0.32
 -12   6   8    2.67    0.39
 -25  -5   8    1.02    0.33
  25   5  -8    1.17    0.37
  24   4  -8    1.38    0.33
 -24  -4   8    1.55    0.30
  23   3  -8    2.67    0.33
 -23  -3   8    1.98    0.26
  22   2  -8    0.34    0.22
 -22  -2   8    0.59    0.18
  22   2  -8    0.77    0.22
 -21  -1   8   14.46    0.63
  21   1  -8   15.51    0.65
  21   1  -8   16.28    0.61
 -20   0   8   92.36    2.55
  20   0  -8   92.70    2.66
  20   0  -8   89.59    2.53
 -19   1   8   34.97    1.17
  19  -1  -8   39.69    1.25
  19  -1  -8   39.06    1.16
  18  -2  -8    2.84    0.25
 -18   2   8    2.74    0.26
  18  -2  -8    2.61    0.26
 -17   3   8   13.88    0.60
 -17   3   8   14.09    0.60
  17  -3  -8   14.64    0.59
 -16   4   8    8.29    0.44
  16  -4  -8    7.31    0.43
 -16   4   8    7.65    0.48
  15  -5  -8   -0.04    0.23
 -15   5   8    0.25    0.25
 -14   6   8    2.84    0.40
  14  -6  -8    2.54    0.38
  26   4  -8    1.14    0.34
 -26  -4   8    1.53    0.30
  25   3  -8    0.16    0.25
 -25  -3   8    0.30    0.22
 -24  -2   8    0.92    0.24
  24   2  -8    0.95    0.24
 -23  -1   8   13.82    0.61
  23   1  -8   13.24    0.62
 -22   0   8   24.49    0.86
  22   0  -8   24.24    0.90
  22   0  -8   23.46    0.81
  21  -1  -8   14.81    0.66
 -21   1   8   16.23    0.64
  21  -1  -8   16.11    0.61
  20  -2  -8    0.17    0.17
  20  -2  -8    0.26    0.20
 -20   2   8    0.23    0.18
 -19   3   8   19.10    0.75
  19  -3  -8   19.21    0.74
 -19   3   8   19.43    0.75
 -18   4   8    6.14    0.40
 -18   4   8    6.01    0.44
  18  -4  -8    5.57    0.38
 -17   5   8    0.18    0.26
  17  -5  -8    0.44    0.27
 -16   6   8    1.55    0.39
  16  -6  -8    1.30    0.35
  28   4  -8    1.32    0.37
  27   3  -8    0.15    0.27
 -26  -2   8    0.75    0.25
  26   2  -8    0.23    0.23
  25   1  -8    7.82    0.50
 -25  -1   8    8.54    0.50
  24   0  -8    0.38    0.21
  24   0  -8    0.55    0.18
 -24   0   8    0.50    0.21
  23  -1  -8   14.26    0.65
  23  -1  -8   13.95    0.58
 -23   1   8   15.21    0.63
  22  -2  -8    0.44    0.20
  22  -2  -8    0.71    0.21
 -22   2   8    0.55    0.21
 -21   3   8    3.54    0.33
  21  -3  -8    3.00    0.29
  20  -4  -8    2.24    0.30
 -20   4   8    2.22    0.32
 -20   4   8    2.36    0.28
 -19   5   8    1.34    0.33
  19  -5  -8    1.23    0.31
 -18   6   8    0.24    0.37
 -29  -3   8    1.20    0.32
 -28  -2   8    1.04    0.28
  28   2  -8    1.08    0.28
 -27  -1   8    1.99    0.32
  27   1  -8    2.13    0.29
 -26   0   8    8.71    0.50
  26   0  -8    8.49    0.52
 -25   1   8    7.87    0.47
  25  -1  -8    7.59    0.49
  25  -1  -8    7.62    0.44
 -24   2   8    1.09    0.25
  24  -2  -8    0.83    0.24
  24  -2  -8    1.17    0.21
  23  -3  -8    2.82    0.33
 -23   3   8    2.40    0.32
  23  -3  -8    2.03    0.28
  22  -4  -8    1.66    0.29
 -22   4   8    1.58    0.28
 -22   4   8    2.17    0.34
 -21   5   8    0.15    0.29
  21  -5  -8   -0.19    0.24
 -31  -3   8    0.98    0.34
  30   2  -8   -0.05    0.25
 -30  -2   8   -0.14    0.25
  29   1  -8    1.98    0.32
 -29  -1   8    1.81    0.31
 -28   0   8    4.06    0.37
  28   0  -8    3.73    0.38
  27  -1  -8    1.90    0.26
  27  -1  -8    1.85    0.29
 -27   1   8    2.39    0.32
 -26   2   8    0.43    0.25
  26  -2  -8    0.59    0.24
  26  -2  -8    0.68    0.23
 -25   3   8    0.21    0.25
  25  -3  -8    0.10    0.20
  25  -3  -8    0.37    0.25
 -24   4   8    2.29    0.37
  24  -4  -8    2.06    0.33
 -24   4   8    1.60    0.31
 -23   5   8    0.20    0.33
  23  -5  -8    0.23    0.28
  32   2  -8   -0.20    0.26
 -32  -2   8    0.32    0.29
  31   1  -8    0.99    0.31
 -31  -1   8    1.83    0.34
 -30   0   8   10.95    0.59
  30   0  -8    9.23    0.57
 -29   1   8    1.69    0.32
  29  -1  -8    1.39    0.31
  28  -2  -8    1.23    0.28
 -28   2   8    1.25    0.31
  28  -2  -8    0.99    0.25
  27  -3  -8    0.33    0.27
 -27   3   8    0.25    0.29
  27  -3  -8    0.66    0.25
  26  -4  -8    1.34    0.32
 -26   4   8    1.35    0.29
 -26   4   8    0.83    0.34
 -25   5   8    1.13    0.39
 -34  -2   8   -0.03    0.29
  34   2  -8   -0.01    0.28
  33   1  -8    0.97    0.30
 -33  -1   8    0.43    0.29
  32   0  -8    3.54    0.40
 -32   0   8    3.79    0.40
  31  -1  -8    0.76    0.30
 -31   1   8    1.16    0.30
 -30   2   8   -0.15    0.25
  30  -2  -8    0.05    0.25
  30  -2  -8   -0.17    0.23
 -29   3   8    1.14    0.32
  29  -3  -8    1.70    0.31
  29  -3  -8    1.55    0.34
  28  -4  -8    2.03    0.34
 -28   4   8    1.20    0.30
 -28   4   8    1.06    0.37
 -35  -1   8    0.84    0.32
 -34   0   8    2.98    0.41
  34   0  -8    2.61    0.40
  33  -1  -8    0.84    0.31
 -33   1   8    0.91    0.31
  32  -2  -8    0.01    0.29
 -32   2   8   -0.11    0.27
 -31   3   8    1.44    0.36
  31  -3  -8    1.17    0.35
  31  -3  -8    1.06    0.30
 -35   1   8    0.37    0.32
 -34   2   8   -0.12    0.31
 -27   3  -9    4.84    0.46
 -28   2  -9    9.60    0.61
  28  -2   9   10.83    0.63
 -29   1  -9    7.29    0.52
  29  -1   9    7.17    0.53
 -30   0  -9   -0.06    0.27
  30   0   9   -0.15    0.29
 -24   4  -9    0.04    0.30
  24  -4   9    0.18    0.27
 -25   3  -9    6.95    0.51
 -26   2  -9   10.61    0.63
  26  -2   9   10.95    0.61
  27  -1   9    8.37    0.56
 -27   1  -9    8.15    0.54
  28   0   9    0.18    0.28
 -28   0  -9    0.12    0.27
  29   1   9    8.67    0.61
 -29  -1  -9    7.41    0.54
 -22   4  -9    0.29    0.28
  22  -4   9   -0.13    0.25
 -23   3  -9    3.67    0.38
 -24   2  -9   10.68    0.59
  24  -2   9   11.28    0.59
  25  -1   9    9.84    0.56
 -25   1  -9   10.60    0.58
 -26   0  -9   -0.15    0.23
  26   0   9    0.09    0.26
 -27  -1  -9    7.85    0.52
  27   1   9    7.20    0.55
 -28  -2  -9   10.36    0.61
  28   2   9    9.35    0.63
 -28  -2  -9    9.23    0.60
  19  -5   9    5.87    0.51
 -19   5  -9    6.15    0.53
  20  -4   9    0.61    0.29
 -20   4  -9    0.11    0.28
 -21   3  -9    3.39    0.37
  21  -3   9    3.80    0.35
 -22   2  -9   23.88    0.89
  22  -2   9   21.65    0.89
  23  -1   9    9.62    0.55
 -23   1  -9    9.62    0.52
 -24   0  -9   -0.06    0.21
  24   0   9    0.25    0.24
 -24   0  -9    0.28    0.22
 -25  -1  -9   11.27    0.57
 -25  -1  -9   10.60    0.58
  25   1   9   10.94    0.63
 -26  -2  -9   10.11    0.59
 -26  -2  -9   10.12    0.60
  26   2   9    9.17    0.61
 -27  -3  -9    4.78    0.47
 -27  -3  -9    5.12    0.47
  27   3   9    4.67    0.47
 -17   5  -9    8.28    0.59
  17  -5   9    7.89    0.56
  18  -4   9    3.42    0.37
 -18   4  -9    3.43    0.37
 -19   3  -9    4.71    0.39
  19  -3   9    5.08    0.42
  20  -2   9   42.20    1.38
 -20   2  -9   42.21    1.34
 -21   1  -9   12.19    0.57
 -21   1  -9   12.83    0.57
  21  -1   9   10.50    0.57
  22   0   9   -0.19    0.19
 -22   0  -9   -0.07    0.19
 -22   0  -9    0.02    0.20
 -23  -1  -9   10.41    0.53
  23   1   9    7.40    0.52
 -23  -1  -9   10.12    0.53
 -24  -2  -9   10.91    0.58
 -24  -2  -9   10.24    0.57
  24   2   9    9.56    0.58
 -25  -3  -9    5.38    0.46
  25   3   9    5.12    0.47
 -25  -3  -9    5.79    0.49
 -14   6  -9    2.93    0.42
  15  -5   9    8.91    0.58
 -15   5  -9    9.60    0.58
 -16   4  -9    6.53    0.47
  16  -4   9    5.95    0.46
 -17   3  -9    8.80    0.49
  17  -3   9    7.87    0.47
 -18   2  -9   54.97    1.72
  18  -2   9   55.16    1.66
  18  -2   9   56.75    1.74
 -18   2  -9   58.50    1.68
  19  -1   9   32.95    1.14
 -19   1  -9   33.27    1.08
 -19   1  -9   34.48    1.12
 -20   0  -9    0.19    0.19
  20   0   9   -0.06    0.20
 -20   0  -9   -0.38    0.16
 -21  -1  -9   11.19    0.54
  21   1   9   10.56    0.56
 -21  -1  -9   11.54    0.55
  22   2   9   18.83    0.84
 -22  -2  -9   20.54    0.81
 -22  -2  -9   21.00    0.82
 -23  -3  -9    3.24    0.37
  23   3   9    2.85    0.37
  24   4   9    0.21    0.28
 -24  -4  -9   -0.01    0.28
  24   4   9    0.36    0.33
 -12   6  -9    3.45    0.42
 -13   5  -9   10.11    0.58
  13  -5   9   10.56    0.58
 -14   4  -9    5.14    0.41
  14  -4   9    4.83    0.42
 -15   3  -9   20.99    0.80
  15  -3   9   21.02    0.80
 -15   3  -9   21.08    0.77
 -16   2  -9   63.46    1.92
  16  -2   9   65.09    1.87
  16  -2   9   63.59    1.92
 -16   2  -9   65.57    1.85
 -17   1  -9   42.69    1.31
  17  -1   9   43.50    1.39
 -17   1  -9   44.90    1.37
  18   0   9    0.01    0.18
 -18   0  -9    0.05    0.16
 -18   0  -9   -0.08    0.17
 -19  -1  -9   35.03    1.10
  19   1   9   30.46    1.12
 -19  -1  -9   32.91    1.10
  20   2   9   37.66    1.30
 -20  -2  -9   37.97    1.25
 -20  -2  -9   38.63    1.25
  21   3   9    3.48    0.37
 -21  -3  -9    2.99    0.35
  21   3   9    3.25    0.37
 -22  -4  -9    0.30    0.29
  22   4   9   -0.07    0.28
  22   4   9    0.08    0.26
  10  -6   9    5.15    0.49
 -10   6  -9    5.37    0.46
 -11   5  -9   13.26    0.64
  11  -5   9   12.97    0.66
  12  -4   9    1.08    0.27
 -12   4  -9    0.74    0.22
 -12   4  -9    0.97    0.24
 -13   3  -9   15.96    0.66
  13  -3   9   16.09    0.67
 -13   3  -9   15.37    0.61
  14  -2   9   50.30    1.53
  14  -2   9   49.97    1.49
 -14   2  -9   51.62    1.47
 -14   2  -9   48.16    1.53
 -15   1  -9   80.19    2.33
  15  -1   9   79.05    2.36
  15  -1   9   83.24    2.26
 -15   1  -9   82.72    2.25
 -16   0  -9    0.18    0.16
  16   0   9   -0.17    0.15
 -16   0  -9   -0.09    0.15
 -17  -1  -9   46.09    1.35
  17   1   9   41.24    1.40
 -17  -1  -9   43.84    1.36
 -18  -2  -9   55.55    1.69
  18   2   9   54.40    1.74
  19   3   9    4.45    0.38
  19   3   9    4.03    0.37
 -19  -3  -9    4.09    0.37
  20   4   9    0.11    0.24
 -20  -4  -9    0.02    0.24
  20   4   9    0.29    0.27
   8  -6   9    7.77    0.54
  -8   6  -9    7.20    0.53
   9  -5   9   11.99    0.62
  -9   5  -9   11.02    0.58
  -9   5  -9   11.43    0.59
 -10   4  -9    0.10    0.21
 -10   4  -9    0.12    0.20
  10  -4   9    0.41    0.23
 -11   3  -9   12.54    0.54
 -11   3  -9   13.78    0.59
  11  -3   9   12.66    0.56
 -12   2  -9   73.85    2.27
 -12   2  -9   79.81    2.18
  12  -2   9   82.55    2.28
  12  -2   9   80.34    2.23
  13  -1   9   42.12    1.27
  13  -1   9   42.77    1.34
 -13   1  -9   43.99    1.34
 -13   1  -9   44.79    1.26
  14   0   9    0.34    0.17
 -14   0  -9   -0.11    0.14
 -14   0  -9   -0.05    0.13
 -15  -1  -9   81.82    2.19
 -15  -1  -9   77.32    2.23
  15   1   9   74.04    2.28
  16   2   9   61.77    1.91
  16   2   9   63.28    1.83
 -16  -2  -9   62.79    1.86
  17   3   9    8.05    0.48
 -17  -3  -9    8.26    0.49
  17   3   9    8.72    0.48
  18   4   9    2.77    0.35
 -18  -4  -9    3.30    0.37
  18   4   9    2.61    0.33
 -19  -5  -9    5.57    0.51
  19   5   9    6.39    0.52
  -6   6  -9    4.78    0.43
  -6   6  -9    4.96    0.45
   6  -6   9    5.00    0.44
  -7   5  -9    8.88    0.51
  -7   5  -9    7.56    0.48
   7  -5   9    8.65    0.53
   8  -4   9    2.38    0.30
  -8   4  -9    2.30    0.28
  -8   4  -9    2.09    0.27
  -9   3  -9   12.16    0.52
   9  -3   9   13.30    0.56
  -9   3  -9   13.55    0.57
  10  -2   9   59.15    1.68
 -10   2  -9   56.75    1.71
  10  -2   9   56.09    1.66
 -10   2  -9   58.71    1.62
  11  -1   9   38.44    1.20
  11  -1   9   39.19    1.15
 -11   1  -9   39.96    1.13
 -11   1  -9   38.49    1.20
 -12   0  -9    0.07    0.14
  12   0   9   -0.04    0.13
  12   0   9   -0.13    0.10
 -12   0  -9   -0.02    0.12
 -13  -1  -9   41.98    1.28
 -13  -1  -9   42.79    1.25
  13   1   9   40.85    1.32
  14   2   9   48.09    1.49
 -14  -2  -9   48.07    1.45
  14   2   9   45.20    1.40
  15   3   9   20.43    0.77
 -15  -3  -9   19.40    0.78
  15   3   9   20.02    0.79
 -16  -4  -9    5.97    0.44
  16   4   9    5.84    0.44
  16   4   9    6.64    0.47
  17   5   9    6.71    0.53
 -17  -5  -9    7.19    0.52
   4  -6   9    2.06    0.36
  -4   6  -9    1.93    0.34
  -4   6  -9    2.03    0.35
  -5   5  -9   14.02    0.64
   5  -5   9   14.36    0.66
  -5   5  -9   14.85    0.68
   6  -4   9    7.29    0.43
  -6   4  -9    7.45    0.43
  -6   4  -9    6.86    0.41
   7  -3   9   13.47    0.55
  -7   3  -9   12.43    0.51
  -7   3  -9   13.93    0.57
  -8   2  -9   96.74    2.78
   8  -2   9  100.99    2.77
  -8   2  -9  101.23    2.67
   8  -2   9   98.67    2.72
   9  -1   9   48.84    1.46
  -9   1  -9   49.08    1.36
   9  -1   9   48.60    1.40
  -9   1  -9   50.44    1.47
  10   0   9    0.02    0.13
 -10   0  -9    0.08    0.10
 -10   0  -9   -0.10    0.11
  10   0   9    0.00    0.09
 -11  -1  -9   37.91    1.06
 -11  -1  -9   31.17    1.08
  11   1   9   36.99    1.15
  12   2   9   74.10    2.14
  12   2   9   79.20    2.28
 -12  -2  -9   78.23    2.21
  13   3   9   15.43    0.62
 -13  -3  -9   15.38    0.63
  13   3   9   14.89    0.65
  14   4   9    4.46    0.38
  14   4   9    4.46    0.37
 -14  -4  -9    4.57    0.38
  15   5   9    7.73    0.54
 -15  -5  -9    8.76    0.56
  -2   6  -9    3.08    0.39
  -2   6  -9    3.05    0.36
   2  -6   9    3.41    0.38
   3  -5   9   18.14    0.76
  -3   5  -9   17.60    0.77
  -3   5  -9   18.63    0.74
   4  -4   9   24.23    0.86
  -4   4  -9   23.29    0.83
  -4   4  -9   24.44    0.88
  -5   3  -9   11.68    0.48
   5  -3   9   12.09    0.53
  -5   3  -9   13.64    0.54
   6  -2   9  120.10    3.24
   6  -2   9  115.46    3.18
  -6   2  -9  118.18    3.25
  -6   2  -9  116.98    3.12
   7  -1   9  104.20    2.81
   7  -1   9  104.50    2.91
  -7   1  -9  103.35    2.75
  -7   1  -9  105.41    2.88
  -8   0  -9    0.07    0.11
   8   0   9   -0.03    0.09
  -8   0  -9    0.03    0.08
   8   0   9    0.13    0.13
  -9  -1  -9   46.89    1.41
   9   1   9   50.95    1.32
   9   1   9   46.53    1.46
 -10  -2  -9   56.77    1.65
  10   2   9   54.95    1.69
  10   2   9   55.92    1.58
 -11  -3  -9   12.46    0.54
  11   3   9   12.14    0.53
  11   3   9   11.92    0.55
  12   4   9    0.82    0.24
 -12  -4  -9    0.53    0.24
  12   4   9    1.01    0.23
 -13  -5  -9   10.57    0.62
  13   5   9   10.66    0.59
  14   6   9    2.53    0.43
   0   6  -9    5.00    0.43
   0   6  -9    6.05    0.51
   0  -6   9    5.99    0.50
  -1   5  -9   31.21    1.06
   1  -5   9   30.74    1.09
  -1   5  -9   30.39    1.10
  -2   4  -9   17.97    0.68
  -2   4  -9   17.66    0.71
   2  -4   9   18.67    0.72
  -3   3  -9    6.40    0.36
  -3   3  -9    6.61    0.34
   3  -3   9    7.03    0.36
  -4   2  -9  145.04    4.00
  -4   2  -9  146.82    3.87
   4  -2   9  150.95    4.01
   4  -2   9  145.88    3.93
   5  -1   9  124.39    3.37
  -5   1  -9  123.54    3.19
   5  -1   9  122.50    3.26
  -5   1  -9  118.35    3.33
   6   0   9    0.12    0.11
  -6   0  -9    0.24    0.12
   6   0   9    0.09    0.09
  -6   0  -9    0.03    0.07
  -7  -1  -9  105.95    2.73
  -7  -1  -9  101.23    2.82
   7   1   9  106.32    2.73
   7   1   9   98.08    2.90
   8   2   9   85.23    2.62
  -8  -2  -9   93.80    2.57
   8   2   9   96.52    2.49
  -9  -3  -9   13.87    0.56
   9   3   9   12.31    0.52
   9   3   9   12.45    0.55
  10   4   9    0.30    0.20
  10   4   9    0.38    0.21
 -10  -4  -9    0.34    0.22
 -11  -5  -9   14.38    0.68
  11   5   9   13.37    0.66
 -12  -6  -9    2.32    0.39
  12   6   9    2.56    0.42
   2   6  -9    9.85    0.61
  -2  -6   9   10.03    0.61
   2   6  -9    9.11    0.56
   1   5  -9   35.60    1.16
   1   5  -9   34.70    1.20
  -1  -5   9   33.12    1.17
   0  -4   9    5.14    0.36
   0   4  -9    6.13    0.38
   0   4  -9    5.32    0.37
   1  -3   9   22.25    0.76
  -1   3  -9   22.52    0.78
  -1   3  -9   21.73    0.72
  -2   2  -9  118.07    3.21
   2  -2   9  118.45    3.19
  -2   2  -9  114.45    3.08
   2  -2   9  115.65    3.14
   3  -1   9   82.91    2.27
   3  -1   9   84.35    2.34
  -3   1  -9   81.88    2.33
  -3   1  -9   85.57    2.20
   4   0   9   -0.06    0.11
  -4   0  -9    0.12    0.06
   4   0   9    0.06    0.08
  -4   0  -9    0.11    0.10
   5   1   9  119.99    3.41
   5   1   9  124.42    3.20
  -5  -1  -9  123.37    3.23
  -5  -1  -9  121.86    3.32
  -6  -2  -9  113.77    3.14
   6   2   9  113.23    3.23
   6   2   9  117.28    3.04
  -6  -2  -9  114.03    3.03
  -7  -3  -9   14.12    0.57
   7   3   9   14.04    0.54
   7   3   9   12.42    0.57
   8   4   9    2.34    0.27
  -8  -4  -9    2.54    0.28
   8   4   9    2.02    0.27
  -9  -5  -9   11.61    0.62
   9   5   9   11.86    0.59
  10   6   9    4.73    0.46
 -10  -6  -9    4.95    0.45
   4   6  -9    7.20    0.50
  -4  -6   9    7.87    0.55
   4   6  -9    6.96    0.55
   3   5  -9   17.45    0.73
  -3  -5   9   18.87    0.76
   3   5  -9   18.70    0.77
   2   4  -9    0.82    0.22
  -2  -4   9    0.47    0.20
   2   4  -9    0.59    0.20
   1   3  -9   12.30    0.52
   1   3  -9   12.37    0.47
  -1  -3   9   12.41    0.51
   0   2  -9  128.66    3.56
   0   2  -9  130.23    3.43
   0  -2   9  134.26    3.55
   0  -2   9  128.28    3.49
  -1   1  -9  200.58    5.16
  -1   1  -9  197.58    5.34
   1  -1   9  206.28    5.43
   1  -1   9  195.83    5.25
   2   0   9    0.27    0.11
  -2   0  -9    0.29    0.04
  -2   0  -9    0.04    0.09
  -2   0  -9    0.04    0.09
  -3  -1  -9   82.14    2.27
  -3  -1  -9   80.91    2.21
   3   1   9   81.39    2.35
   3   1   9   84.38    2.16
   4   2   9  143.13    3.78
  -4  -2  -9  143.03    3.80
   4   2   9  145.27    4.01
  -4  -2  -9  145.12    3.90
  -5  -3  -9   11.91    0.50
   5   3   9   11.10    0.51
   5   3   9   11.16    0.47
   6   4   9    6.97    0.41
   6   4   9    7.01    0.42
  -6  -4  -9    6.90    0.41
  -7  -5  -9    9.27    0.52
   7   5   9    8.44    0.53
  -8  -6  -9    8.28    0.57
   8   6   9    7.75    0.59
  -6  -6   9    6.84    0.52
   6   6  -9    6.05    0.48
   5   5  -9   15.11    0.67
   5   5  -9   15.85    0.72
  -5  -5   9   15.94    0.68
   4   4  -9    1.36    0.24
   4   4  -9    1.26    0.22
  -4  -4   9    1.28    0.23
   3   3  -9   16.49    0.63
   3   3  -9   16.93    0.57
  -3  -3   9   14.56    0.58
  -2  -2   9   74.01    2.03
  -2  -2   9   76.65    2.04
   2   2  -9   72.28    1.96
   2   2  -9   69.13    2.06
  -1  -1   9   66.70    1.87
   1   1  -9   69.40    1.79
  -1  -1   9   68.14    1.92
   1   1  -9   68.42    1.92
   0   0  -9   -0.10    0.08
   0   0  -9    0.24    0.09
   0   0   9   -0.11    0.10
  -1  -1  -9  192.45    5.17
   1   1   9  200.20    5.09
  -1  -1  -9  200.46    5.25
   1   1   9  197.04    5.39
  -2  -2  -9  116.10    3.10
   2   2   9  117.44    3.07
  -2  -2  -9  114.94    3.16
   2   2   9  117.17    3.27
  -3  -3  -9    6.69    0.31
  -3  -3  -9    5.75    0.32
   3   3   9    5.94    0.32
   3   3   9    6.20    0.38
   4   4   9   24.31    0.87
   4   4   9   23.04    0.82
  -4  -4  -9   23.72    0.85
  -5  -5  -9   16.01    0.70
   5   5   9   15.53    0.71
   6   6   9    4.91    0.45
  -6  -6  -9    4.09    0.42
   8   6  -9    5.89    0.48
  -8  -6   9    5.12    0.46
  -8  -6   9    6.21    0.50
  -7  -5   9   12.21    0.58
   7   5  -9   11.48    0.58
   7   5  -9   12.35    0.63
   6   4  -9   10.24    0.49
  -6  -4   9   10.42    0.49
   6   4  -9   10.40    0.53
   5   3  -9    3.03    0.26
  -5  -3   9    2.78    0.24
   5   3  -9    3.21    0.27
  -4  -2   9   41.68    1.22
   4   2  -9   40.77    1.25
   4   2  -9   42.09    1.17
  -4  -2   9   42.88    1.20
   3   1  -9   70.44    2.01
  -3  -1   9   72.64    2.02
   3   1  -9   71.04    1.98
   3   1  -9   74.84    1.90
   2   0  -9    0.19    0.10
   2   0  -9    0.03    0.09
  -2   0   9    0.08    0.10
   1  -1  -9   66.80    1.85
   1  -1  -9   68.11    1.87
  -1   1   9   67.65    1.94
  -1   1   9   68.35    1.77
   0   2   9  132.98    3.69
   0  -2  -9  133.18    3.51
   0   2   9  131.13    3.47
   0  -2  -9  132.05    3.57
   1   3   9   23.29    0.75
  -1  -3  -9   22.54    0.76
  -1  -3  -9   23.01    0.73
   1   3   9   22.48    0.81
   2   4   9   19.53    0.71
   2   4   9   19.48    0.74
  -2  -4  -9   19.19    0.68
  -2  -4  -9   18.79    0.71
  -3  -5  -9   17.41    0.73
   3   5   9   17.95    0.74
  -4  -6  -9    2.45    0.35
   4   6   9    2.86    0.38
  10   6  -9    4.59    0.43
 -10  -6   9    4.80    0.45
   9   5  -9   14.35    0.69
  -9  -5   9   14.96    0.65
   9   5  -9   15.59    0.68
  -8  -4   9    7.57    0.42
   8   4  -9    7.18    0.45
   8   4  -9    7.69    0.42
   7   3  -9    9.64    0.42
  -7  -3   9    9.34    0.43
   6   2  -9   77.84    2.06
   6   2  -9   76.55    2.16
  -6  -2   9   76.37    2.12
  -6  -2   9   75.24    2.11
   5   1  -9   10.04    0.40
  -5  -1   9    9.92    0.39
   5   1  -9   10.34    0.40
   5   1  -9   10.43    0.33
  -4   0   9    0.21    0.10
   4   0  -9    0.06    0.11
   4   0  -9    0.13    0.09
   3  -1  -9   73.94    2.00
   3  -1  -9   71.56    2.01
  -3   1   9   75.38    1.93
  -3   1   9   72.37    2.09
  -2   2   9   75.43    2.17
   2  -2  -9   76.36    2.08
  -2   2   9   74.90    2.03
   2  -2  -9   75.63    2.07
  -1   3   9   12.99    0.55
   1  -3  -9   13.83    0.51
  -1   3   9   12.34    0.50
   1  -3  -9   12.92    0.50
   0  -4  -9    6.25    0.36
   0   4   9    5.93    0.39
   0   4   9    5.65    0.38
   0  -4  -9    5.92    0.37
  -1  -5  -9   29.28    1.04
   1   5   9   30.90    1.06
   2   6   9    3.01    0.38
  -2  -6  -9    2.25    0.33
 -12  -6   9    1.69    0.32
  12   6  -9    1.24    0.31
  11   5  -9   12.53    0.62
  11   5  -9   11.79    0.60
 -11  -5   9   12.30    0.59
  10   4  -9   37.33    1.24
 -10  -4   9   37.35    1.18
  10   4  -9   37.16    1.19
  -9  -3   9    4.00    0.29
   9   3  -9    4.43    0.31
   9   3  -9    3.76    0.27
   8   2  -9   84.00    2.24
   8   2  -9   82.27    2.33
  -8  -2   9   82.82    2.29
  -8  -2   9   82.70    2.31
   7   1  -9   54.55    1.43
   7   1  -9   53.56    1.51
  -7  -1   9   51.56    1.52
   7   1  -9   52.50    1.51
  -6   0   9    0.04    0.09
   6   0  -9    0.00    0.10
   6   0  -9    0.03    0.09
  -6   0   9    0.01    0.05
   5  -1  -9   10.22    0.40
  -5   1   9    9.93    0.41
  -5   1   9   10.23    0.33
   5  -1  -9   10.43    0.37
  -4   2   9   43.52    1.21
   4  -2  -9   42.44    1.23
   4  -2  -9   44.10    1.25
  -4   2   9   42.67    1.31
  -3   3   9   16.99    0.61
   3  -3  -9   17.90    0.60
  -3   3   9   17.28    0.66
   3  -3  -9   17.09    0.61
   2  -4  -9    0.94    0.19
  -2   4   9    0.70    0.20
  -2   4   9    0.95    0.20
   2  -4  -9    0.80    0.18
   1  -5  -9   35.48    1.14
   1  -5  -9   34.42    1.16
  -1   5   9   35.27    1.18
   0   6   9    6.14    0.50
  14   6  -9    1.69    0.34
 -14  -6   9    1.92    0.36
  13   5  -9   14.69    0.67
 -13  -5   9   13.91    0.67
 -12  -4   9    9.43    0.46
  12   4  -9    9.60    0.53
  12   4  -9    9.05    0.47
  11   3  -9    2.01    0.22
  11   3  -9    1.97    0.25
 -11  -3   9    1.88    0.22
  10   2  -9   57.40    1.65
  10   2  -9   55.12    1.58
 -10  -2   9   56.18    1.61
 -10  -2   9   57.81    1.63
  -9  -1   9   94.59    2.65
   9   1  -9   92.11    2.60
   9   1  -9   96.37    2.60
   9   1  -9   97.15    2.53
   8   0  -9    0.79    0.11
  -8   0   9    0.35    0.11
   8   0  -9   -0.02    0.11
  -8   0   9    0.00    0.07
  -7   1   9   50.44    1.51
   7  -1  -9   51.56    1.46
   7  -1  -9   50.65    1.43
  -7   1   9   53.46    1.39
  -6   2   9   80.57    2.11
   6  -2  -9   78.50    2.12
   6  -2  -9   76.61    2.14
  -6   2   9   76.20    2.23
  -5   3   9    3.33    0.28
   5  -3  -9    2.88    0.24
   5  -3  -9    3.35    0.22
   4  -4  -9    1.51    0.19
  -4   4   9    1.43    0.23
   4  -4  -9    1.22    0.21
  -4   4   9    1.09    0.22
   3  -5  -9   18.69    0.73
  -3   5   9   18.40    0.76
   3  -5  -9   20.47    0.75
  -2   6   9    9.98    0.59
 -16  -6   9    3.00    0.41
  16   6  -9    2.65    0.40
 -15  -5   9   11.06    0.58
  15   5  -9   10.28    0.59
  14   4  -9   12.57    0.58
  14   4  -9   13.38    0.63
 -14  -4   9   12.86    0.55
  13   3  -9    0.86    0.18
 -13  -3   9    1.35    0.20
  13   3  -9    1.00    0.21
  12   2  -9   17.85    0.63
  12   2  -9   17.69    0.64
  12   2  -9   16.70    0.59
  12   2  -9   17.60    0.62
  11   1  -9  157.22    4.20
  11   1  -9  153.04    4.16
  11   1  -9  158.66    4.11
 -11  -1   9  155.85    4.28
 -10   0   9    0.04    0.08
  10   0  -9    0.06    0.09
  10   0  -9    0.05    0.11
 -10   0   9    0.02    0.11
   9  -1  -9   94.88    2.56
   9  -1  -9   95.10    2.53
  -9   1   9   92.76    2.48
  -9   1   9   93.60    2.65
   8  -2  -9   82.81    2.20
   8  -2  -9   81.12    2.24
  -8   2   9   82.76    2.20
  -8   2   9   79.03    2.32
  -7   3   9    9.64    0.43
   7  -3  -9   10.24    0.38
  -7   3   9    9.81    0.45
   7  -3  -9    9.56    0.44
  -6   4   9   10.12    0.50
  -6   4   9   10.94    0.51
   6  -4  -9   11.60    0.51
   5  -5  -9   15.88    0.67
  -5   5   9   16.21    0.69
  -4   6   9    7.89    0.57
  18   6  -9    4.87    0.48
 -17  -5   9    8.05    0.53
  17   5  -9    8.24    0.53
  16   4  -9    1.50    0.27
 -16  -4   9    2.29    0.30
 -15  -3   9    0.53    0.17
  15   3  -9    0.43    0.20
  15   3  -9    0.59    0.19
  14   2  -9   34.18    1.07
  14   2  -9   33.42    1.06
  14   2  -9   34.25    1.05
  14   2  -9   32.96    1.03
  13   1  -9   84.66    2.45
  13   1  -9   85.23    2.37
  13   1  -9   87.07    2.38
  13   1  -9   87.40    2.35
  12   0  -9    0.13    0.09
 -12   0   9    0.01    0.09
  12   0  -9    0.07    0.12
 -11   1   9  153.22    4.10
  11  -1  -9  153.82    4.17
  11  -1  -9  164.00    4.16
 -11   1   9  155.57    4.32
  10  -2  -9   54.36    1.60
 -10   2   9   56.55    1.68
  10  -2  -9   56.83    1.55
 -10   2   9   58.36    1.58
   9  -3  -9    3.68    0.27
  -9   3   9    4.13    0.32
  -9   3   9    4.18    0.30
   8  -4  -9    6.93    0.41
  -8   4   9    6.76    0.41
  -8   4   9    7.34    0.43
  -7   5   9   13.15    0.62
   7  -5  -9   12.16    0.59
  -6   6   9    7.94    0.55
   6  -6  -9    7.18    0.51
 -19  -5   9    5.75    0.45
  19   5  -9    5.54    0.48
  18   4  -9    1.84    0.29
 -18  -4   9    1.58    0.26
  17   3  -9    1.21    0.22
 -17  -3   9    1.02    0.19
  16   2  -9   21.34    0.75
  16   2  -9   21.29    0.74
  16   2  -9   20.53    0.74
  16   2  -9   20.65    0.73
 -15  -1   9    3.50    0.26
  15   1  -9    3.58    0.29
  15   1  -9    3.42    0.28
  15   1  -9    3.68    0.25
  14   0  -9    0.26    0.10
  14   0  -9   -0.16    0.14
  14   0  -9    0.08    0.14
 -14   0   9   -0.05    0.11
 -13   1   9   85.94    2.33
  13  -1  -9   90.80    2.32
 -13   1   9   84.19    2.46
  13  -1  -9   83.75    2.37
 -12   2   9   17.84    0.57
  12  -2  -9   14.53    0.58
 -12   2   9   16.38    0.62
  11  -3  -9    1.84    0.21
 -11   3   9    1.96    0.23
 -11   3   9    1.98    0.22
 -10   4   9   37.55    1.20
  10  -4  -9   35.45    1.18
 -10   4   9   38.96    1.22
  -9   5   9   15.61    0.69
   9  -5  -9   14.94    0.67
  -8   6   9    4.99    0.47
   8  -6  -9    5.88    0.47
 -21  -5   9    5.33    0.45
  21   5  -9    5.40    0.47
  20   4  -9    1.85    0.30
 -20  -4   9    1.18    0.27
  19   3  -9    0.97    0.23
 -19  -3   9    0.32    0.19
  18   2  -9    7.79    0.41
  18   2  -9    8.08    0.42
  18   2  -9    8.12    0.42
  18   2  -9    8.38    0.43
  17   1  -9    6.92    0.37
  17   1  -9    6.87    0.34
  17   1  -9    6.51    0.39
 -17  -1   9    7.39    0.38
  16   0  -9    0.05    0.15
  16   0  -9    0.11    0.10
 -16   0   9    0.12    0.14
  16   0  -9   -0.04    0.14
  15  -1  -9    2.97    0.26
 -15   1   9    3.37    0.25
  15  -1  -9    3.22    0.27
  14  -2  -9   30.24    0.99
 -14   2   9   31.70    0.97
 -14   2   9   33.32    1.05
  13  -3  -9    1.03    0.19
 -13   3   9    1.12    0.20
 -13   3   9    1.14    0.19
 -12   4   9    8.74    0.48
  12  -4  -9    9.17    0.48
 -12   4   9    9.81    0.51
 -11   5   9   11.98    0.61
  11  -5  -9   11.85    0.60
 -10   6   9    4.56    0.45
  10  -6  -9    4.67    0.43
 -23  -5   9    3.63    0.39
  23   5  -9    3.81    0.44
 -22  -4   9    1.66    0.29
  22   4  -9    2.06    0.33
 -21  -3   9    0.55    0.20
  21   3  -9    0.24    0.22
  20   2  -9    2.83    0.29
  20   2  -9    2.84    0.27
  20   2  -9    2.73    0.28
 -20  -2   9    2.48    0.24
 -19  -1   9    1.79    0.20
 -19  -1   9    1.56    0.23
  19   1  -9    1.95    0.23
  19   1  -9    1.76    0.23
 -18   0   9   -0.06    0.16
  18   0  -9   -0.06    0.16
  18   0  -9   -0.04    0.17
 -17   1   9    7.26    0.37
  17  -1  -9    6.99    0.35
  17  -1  -9    6.89    0.40
  16  -2  -9   21.17    0.74
 -16   2   9   20.75    0.72
 -16   2   9   21.26    0.77
 -15   3   9    0.33    0.19
  15  -3  -9    0.41    0.18
 -15   3   9    0.50    0.19
 -14   4   9   13.23    0.59
 -14   4   9   13.35    0.59
  14  -4  -9   11.81    0.58
 -13   5   9   14.43    0.68
  13  -5  -9   13.72    0.66
 -12   6   9    1.70    0.37
  12  -6  -9    1.05    0.32
 -25  -5   9    4.42    0.45
 -24  -4   9    4.81    0.42
  24   4  -9    5.59    0.47
 -23  -3   9   -0.01    0.20
  23   3  -9    0.20    0.24
  22   2  -9    1.50    0.26
  22   2  -9    1.59    0.25
 -22  -2   9    1.10    0.20
  21   1  -9    3.18    0.28
 -21  -1   9    3.25    0.29
  21   1  -9    3.18    0.30
  20   0  -9    0.14    0.17
  20   0  -9    0.07    0.17
 -20   0   9    0.01    0.17
 -19   1   9    1.59    0.21
  19  -1  -9    1.83    0.22
  19  -1  -9    1.44    0.23
 -18   2   9    8.34    0.42
  18  -2  -9    8.27    0.42
  17  -3  -9    0.87    0.20
 -17   3   9    0.78    0.19
 -17   3   9    1.17    0.24
 -16   4   9    1.94    0.26
  16  -4  -9    1.55    0.25
 -16   4   9    1.91    0.30
  15  -5  -9   10.86    0.58
 -15   5   9   10.11    0.59
 -14   6   9    1.71    0.36
  14  -6  -9    1.22    0.34
  26   4  -9    3.20    0.42
 -26  -4   9    2.43    0.36
  25   3  -9    0.63    0.27
 -25  -3   9    0.29    0.20
  24   2  -9    5.28    0.41
 -24  -2   9    5.45    0.42
  23   1  -9    6.13    0.38
  23   1  -9    5.72    0.40
 -23  -1   9    5.85    0.43
  22   0  -9    0.12    0.17
  22   0  -9    0.11    0.20
 -22   0   9    0.02    0.17
  21  -1  -9    3.22    0.32
 -21   1   9    3.52    0.30
  21  -1  -9    3.47    0.30
  20  -2  -9    2.83    0.26
 -20   2   9    3.01    0.28
  20  -2  -9    2.62    0.30
 -19   3   9    0.75    0.21
 -19   3   9    0.60    0.22
  19  -3  -9    0.64    0.22
 -18   4   9    1.70    0.26
 -18   4   9    1.90    0.30
  18  -4  -9    2.15    0.30
 -17   5   9    8.65    0.55
  17  -5  -9    8.13    0.54
  16  -6  -9    3.17    0.41
 -16   6   9    2.52    0.40
  28   4  -9    3.62    0.46
  27   3  -9    0.21    0.28
  26   2  -9    3.01    0.33
 -26  -2   9    2.31    0.32
 -25  -1   9    4.73    0.40
  25   1  -9    4.87    0.41
 -24   0   9    0.17    0.20
  24   0  -9   -0.03    0.17
  24   0  -9   -0.15    0.18
  23  -1  -9    4.92    0.39
 -23   1   9    5.67    0.39
  23  -1  -9    5.43    0.37
  22  -2  -9    0.91    0.20
 -22   2   9    1.24    0.24
  22  -2  -9    1.19    0.26
 -21   3   9    0.34    0.21
 -21   3   9    0.62    0.23
  21  -3  -9    0.72    0.23
 -20   4   9    2.19    0.31
  20  -4  -9    2.22    0.30
 -20   4   9    1.86    0.28
 -19   5   9    5.75    0.49
  19  -5  -9    5.68    0.48
 -18   6   9    4.54    0.48
 -29  -3   9    0.09    0.26
 -28  -2   9    0.70    0.27
  28   2  -9    0.56    0.26
 -27  -1   9    8.34    0.51
  27   1  -9    7.88    0.52
 -26   0   9   -0.11    0.20
  26   0  -9    0.14    0.23
  26   0  -9   -0.03    0.19
 -25   1   9    5.57    0.43
  25  -1  -9    5.24    0.39
  25  -1  -9    4.69    0.42
  24  -2  -9    5.38    0.44
  24  -2  -9    5.93    0.40
 -24   2   9    5.27    0.41
  23  -3  -9    0.13    0.20
 -23   3   9   -0.10    0.22
 -23   3   9    0.03    0.20
 -22   4   9    2.04    0.33
  22  -4  -9    1.72    0.30
 -22   4   9    1.60    0.29
 -21   5   9    5.38    0.49
  21  -5  -9    5.41    0.47
 -31  -3   9    0.20    0.32
 -30  -2   9   -0.17    0.24
  30   2  -9   -0.36    0.23
 -29  -1   9    1.18    0.28
  29   1  -9    0.83    0.28
  28   0  -9    0.05    0.24
 -28   0   9   -0.22    0.21
  27  -1  -9    7.36    0.46
 -27   1   9    8.28    0.50
  27  -1  -9    8.20    0.53
 -26   2   9    2.00    0.31
  26  -2  -9    2.60    0.30
  26  -2  -9    2.29    0.33
  25  -3  -9   -0.04    0.22
 -25   3   9   -0.06    0.23
  24  -4  -9    4.66    0.42
 -24   4   9    5.11    0.43
 -24   4   9    5.50    0.48
  23  -5  -9    4.02    0.41
 -23   5   9    3.98    0.47
 -32  -2   9    0.26    0.29
  32   2  -9   -0.30    0.25
  31   1  -9    0.16    0.27
 -31  -1   9    0.77    0.28
  30   0  -9   -0.09    0.25
 -30   0   9   -0.15    0.23
 -29   1   9    0.94    0.29
  29  -1  -9    0.90    0.24
  29  -1  -9    0.61    0.28
  28  -2  -9    0.88    0.29
  28  -2  -9    0.55    0.24
 -28   2   9    0.56    0.26
  27  -3  -9    0.63    0.28
 -27   3   9    0.55    0.28
  27  -3  -9    0.18    0.24
  26  -4  -9    2.50    0.36
 -26   4   9    2.51    0.34
 -26   4   9    3.56    0.42
 -25   5   9    5.57    0.55
 -34  -2   9   -0.01    0.30
  34   2  -9   -0.11    0.27
  33   1  -9    0.24    0.29
 -33  -1   9    0.23    0.29
  32   0  -9    0.06    0.27
 -32   0   9    0.27    0.26
  31  -1  -9    0.20    0.28
 -31   1   9    0.17    0.27
  30  -2  -9   -0.09    0.23
  30  -2  -9    0.23    0.28
 -30   2   9    0.01    0.26
 -29   3   9    0.46    0.30
  29  -3  -9    0.17    0.25
  29  -3  -9    0.06    0.24
 -28   4   9    4.34    0.42
 -28   4   9    3.82    0.47
  28  -4  -9    3.79    0.40
 -35  -1   9   -0.11    0.30
  34   0  -9    0.12    0.30
 -34   0   9    0.03    0.29
  33  -1  -9    0.29    0.30
 -33   1   9   -0.16    0.27
  32  -2  -9   -0.10    0.29
 -32   2   9    0.20    0.29
  31  -3  -9    0.02    0.30
 -31   3   9   -0.16    0.30
  31  -3  -9    0.16    0.26
 -35   1   9   -0.28    0.29
 -34   2   9    0.13    0.32
  28  -2  10    1.04    0.32
  29  -1  10    1.24    0.35
 -24   4 -10    7.27    0.58
 -25   3 -10    9.16    0.58
  26  -2  10    0.84    0.31
 -26   2 -10    1.16    0.31
  27  -1  10    1.61    0.34
 -27   1 -10    1.90    0.32
  28   0  10    4.36    0.46
 -22   4 -10    9.00    0.60
  22  -4  10    8.78    0.57
 -23   3 -10   11.98    0.63
 -24   2 -10    5.63    0.45
  24  -2  10    5.31    0.45
  25  -1  10    2.04    0.34
 -25   1 -10    2.50    0.32
 -26   0 -10    7.03    0.48
  26   0  10    7.36    0.54
 -27  -1 -10    2.03    0.33
  27   1  10    1.48    0.35
 -28  -2 -10    0.88    0.33
 -19   5 -10   -0.04    0.31
  19  -5  10    0.17    0.30
 -20   4 -10   14.13    0.69
  20  -4  10   14.56    0.71
  21  -3  10   25.67    0.95
 -21   3 -10   24.94    0.94
  22  -2  10    5.69    0.44
 -22   2 -10    6.45    0.44
  23  -1  10    3.29    0.36
 -23   1 -10    4.19    0.35
  24   0  10   12.26    0.64
 -24   0 -10   12.74    0.62
 -24   0 -10   13.26    0.61
 -25  -1 -10    2.20    0.32
 -25  -1 -10    1.99    0.30
  25   1  10    1.97    0.32
 -26  -2 -10    1.06    0.30
  26   2  10    0.74    0.31
 -26  -2 -10    1.24    0.31
  17  -5  10    0.64    0.31
 -17   5 -10    0.19    0.28
 -18   4 -10   14.85    0.68
  18  -4  10   13.20    0.68
  19  -3  10   16.99    0.73
 -19   3 -10   18.78    0.75
  20  -2  10    3.20    0.33
 -20   2 -10    3.76    0.34
  21  -1  10    6.41    0.46
 -21   1 -10    6.71    0.45
 -21   1 -10    6.88    0.44
  22   0  10   10.20    0.57
 -22   0 -10   10.28    0.55
 -22   0 -10   12.14    0.56
 -23  -1 -10    4.24    0.37
 -23  -1 -10    3.12    0.34
  23   1  10    3.15    0.35
 -24  -2 -10    6.08    0.47
 -24  -2 -10    4.89    0.42
  24   2  10    5.29    0.47
 -25  -3 -10    8.14    0.55
  25   3  10    7.47    0.57
 -15   5 -10    1.09    0.31
  15  -5  10    1.31    0.32
 -16   4 -10   14.56    0.67
  16  -4  10   14.29    0.69
  17  -3  10   21.95    0.84
 -17   3 -10   21.38    0.81
 -18   2 -10    2.93    0.30
  18  -2  10    2.50    0.29
  18  -2  10    2.84    0.28
 -18   2 -10    2.75    0.32
 -19   1 -10    6.17    0.42
  19  -1  10    5.41    0.42
 -19   1 -10    7.18    0.41
 -20   0 -10   17.64    0.73
  20   0  10   18.42    0.77
 -20   0 -10   18.17    0.69
 -21  -1 -10    6.66    0.44
  21   1  10    5.94    0.45
 -21  -1 -10    6.43    0.44
  22   2  10    5.33    0.46
 -22  -2 -10    5.63    0.42
 -22  -2 -10    6.30    0.47
 -23  -3 -10   11.06    0.63
  23   3  10   11.22    0.65
 -23  -3 -10   12.20    0.66
  24   4  10    6.36    0.53
 -12   6 -10    4.68    0.47
  13  -5  10    0.72    0.29
 -13   5 -10    1.07    0.31
  14  -4  10   17.58    0.76
 -14   4 -10   16.96    0.72
 -15   3 -10   24.83    0.93
  15  -3  10   24.98    0.92
 -15   3 -10   26.52    0.90
  16  -2  10    5.21    0.37
  16  -2  10    5.13    0.38
 -16   2 -10    4.97    0.39
 -16   2 -10    5.27    0.37
 -17   1 -10    3.64    0.31
 -17   1 -10    3.02    0.30
  17  -1  10    3.27    0.31
  18   0  10   16.80    0.72
 -18   0 -10   17.84    0.71
 -18   0 -10   19.44    0.68
 -19  -1 -10    5.59    0.40
 -19  -1 -10    5.86    0.40
  19   1  10    5.14    0.39
  20   2  10    3.12    0.35
 -20  -2 -10    3.66    0.34
 -20  -2 -10    3.17    0.34
  21   3  10   22.49    0.95
 -21  -3 -10   24.07    0.95
  21   3  10   24.14    0.94
  22   4  10    8.35    0.56
 -22  -4 -10    7.67    0.58
 -10   6 -10    6.32    0.51
  10  -6  10    7.12    0.57
 -11   5 -10    0.57    0.25
  11  -5  10    0.48    0.26
  12  -4  10   15.23    0.69
 -12   4 -10   15.33    0.67
 -12   4 -10   15.41    0.68
  13  -3  10   42.14    1.36
 -13   3 -10   44.55    1.32
 -13   3 -10   41.97    1.38
  14  -2  10    7.47    0.41
  14  -2  10    6.90    0.41
 -14   2 -10    8.27    0.39
 -14   2 -10    7.09    0.44
  15  -1  10    1.49    0.20
 -15   1 -10    1.21    0.22
  15  -1  10    1.02    0.21
 -15   1 -10    1.17    0.18
 -16   0 -10   16.10    0.66
 -16   0 -10   17.61    0.62
  16   0  10   16.63    0.69
 -17  -1 -10    2.82    0.27
 -17  -1 -10    3.40    0.29
  17   1  10    2.58    0.28
  18   2  10    2.59    0.30
 -18  -2 -10    2.13    0.27
 -18  -2 -10    2.92    0.30
  19   3  10   15.62    0.69
  19   3  10   16.33    0.73
 -19  -3 -10   14.56    0.70
  20   4  10   12.83    0.68
  20   4  10   12.70    0.67
 -20  -4 -10   12.88    0.69
  -8   6 -10    4.39    0.42
   8  -6  10    3.44    0.43
  -9   5 -10    0.84    0.26
  -9   5 -10    0.38    0.26
   9  -5  10    0.59    0.25
  10  -4  10   23.78    0.91
 -10   4 -10   23.55    0.90
 -10   4 -10   24.23    0.86
 -11   3 -10   57.84    1.64
 -11   3 -10   55.62    1.72
  11  -3  10   55.23    1.69
  12  -2  10   19.29    0.71
 -12   2 -10   19.12    0.67
 -12   2 -10   20.06    0.75
  12  -2  10   19.06    0.70
 -13   1 -10    8.65    0.39
 -13   1 -10    8.53    0.44
  13  -1  10    7.88    0.42
  13  -1  10    8.56    0.39
  14   0  10   44.07    1.38
 -14   0 -10   43.15    1.35
 -14   0 -10   44.11    1.28
 -15  -1 -10    0.93    0.19
  15   1  10    1.59    0.23
 -15  -1 -10    1.25    0.21
 -16  -2 -10    5.18    0.38
  16   2  10    4.44    0.39
  16   2  10    5.05    0.38
  17   3  10   19.39    0.77
 -17  -3 -10   19.62    0.79
  17   3  10   19.07    0.80
  18   4  10   13.16    0.67
 -18  -4 -10   13.42    0.69
  18   4  10   12.62    0.66
   6  -6  10    2.54    0.39
  -6   6 -10    2.58    0.38
  -6   6 -10    2.48    0.35
  -7   5 -10   -0.04    0.23
  -7   5 -10    0.19    0.22
   7  -5  10    0.03    0.25
  -8   4 -10   33.93    1.17
  -8   4 -10   35.61    1.13
   8  -4  10   34.24    1.17
  -9   3 -10   88.91    2.45
   9  -3  10   87.98    2.51
  -9   3 -10   88.96    2.55
 -10   2 -10   29.72    0.92
  10  -2  10   31.01    0.98
 -10   2 -10   30.59    1.02
  10  -2  10   29.79    0.97
 -11   1 -10   26.43    0.96
 -11   1 -10   31.40    0.89
  11  -1  10   29.92    0.97
  11  -1  10   30.46    0.93
  12   0  10   38.46    1.10
 -12   0 -10   38.48    1.11
 -12   0 -10   37.28    1.18
  12   0  10   36.70    1.20
 -13  -1 -10    9.37    0.41
  13   1  10    8.18    0.45
 -13  -1 -10    8.34    0.42
 -14  -2 -10    7.03    0.40
  14   2  10    6.89    0.41
  14   2  10    6.68    0.42
  15   3  10   22.99    0.89
 -15  -3 -10   24.94    0.90
  15   3  10   22.91    0.84
  16   4  10   13.35    0.63
 -16  -4 -10   12.50    0.64
  16   4  10   12.69    0.63
 -17  -5 -10    0.34    0.31
   4  -6  10    4.96    0.47
  -4   6 -10    4.50    0.41
  -4   6 -10    4.50    0.45
  -5   5 -10   -0.24    0.20
  -5   5 -10    0.19    0.22
   5  -5  10    0.13    0.25
  -6   4 -10   40.42    1.27
   6  -4  10   41.52    1.33
  -6   4 -10   40.67    1.33
  -7   3 -10   79.46    2.20
  -7   3 -10   79.05    2.30
   7  -3  10   78.85    2.25
   8  -2  10   15.87    0.62
  -8   2 -10   15.59    0.64
   8  -2  10   17.90    0.61
  -8   2 -10   18.73    0.58
  -9   1 -10   23.08    0.80
   9  -1  10   22.87    0.74
  -9   1 -10   22.96    0.70
   9  -1  10   23.07    0.78
  10   0  10   84.57    2.49
 -10   0 -10   88.85    2.33
 -10   0 -10   87.33    2.45
  10   0  10   87.22    2.35
 -11  -1 -10   28.67    0.96
 -11  -1 -10   31.84    0.93
  11   1  10   29.08    1.01
  12   2  10   17.82    0.71
  12   2  10   18.79    0.66
 -12  -2 -10   17.93    0.68
  13   3  10   40.54    1.36
  13   3  10   41.36    1.27
 -13  -3 -10   41.51    1.34
  14   4  10   15.87    0.71
 -14  -4 -10   16.28    0.73
  14   4  10   16.13    0.70
 -15  -5 -10    1.38    0.31
  15   5  10    0.87    0.30
   2  -6  10    5.31    0.47
  -2   6 -10    5.53    0.47
  -2   6 -10    4.78    0.42
   3  -5  10    2.01    0.32
  -3   5 -10    1.34    0.29
  -3   5 -10    2.06    0.30
  -4   4 -10   42.87    1.37
   4  -4  10   41.24    1.34
  -4   4 -10   41.94    1.29
  -5   3 -10   39.65    1.26
  -5   3 -10   39.55    1.18
   5  -3  10   39.63    1.24
   6  -2  10    8.93    0.38
  -6   2 -10    8.70    0.36
  -6   2 -10    8.59    0.44
   6  -2  10    8.51    0.41
  -7   1 -10    4.90    0.30
   7  -1  10    5.23    0.29
  -7   1 -10    5.63    0.24
   7  -1  10    5.32    0.31
   8   0  10   65.70    1.80
  -8   0 -10   65.82    1.88
   8   0  10   63.96    1.92
  -8   0 -10   67.16    1.77
  -9  -1 -10   18.85    0.69
   9   1  10   19.22    0.73
  -9  -1 -10   23.11    0.67
  10   2  10   29.39    1.02
  10   2  10   30.20    0.93
 -10  -2 -10   29.81    0.98
 -11  -3 -10   55.52    1.67
  11   3  10   52.15    1.59
  11   3  10   56.11    1.71
 -12  -4 -10   14.72    0.68
  12   4  10   15.33    0.67
  12   4  10   15.11    0.66
 -13  -5 -10    0.93    0.30
  13   5  10    0.66    0.28
   0  -6  10    3.90    0.42
   0   6 -10    4.80    0.41
   0   6 -10    3.78    0.42
  -1   5 -10    9.78    0.56
   1  -5  10    9.07    0.54
  -1   5 -10    9.59    0.51
  -2   4 -10   32.85    1.04
   2  -4  10   31.32    1.08
  -2   4 -10   32.58    1.11
  -3   3 -10   35.26    1.16
   3  -3  10   36.70    1.14
  -3   3 -10   36.43    1.09
   4  -2  10    0.32    0.13
  -4   2 -10    0.51    0.13
  -4   2 -10    0.49    0.17
   4  -2  10    0.28    0.15
   5  -1  10   12.07    0.45
  -5   1 -10   11.81    0.48
  -5   1 -10   11.58    0.38
   5  -1  10   12.01    0.47
  -6   0 -10  103.96    2.89
  -6   0 -10  111.34    2.76
   6   0  10  102.43    2.95
   6   0  10  102.56    2.80
  -7  -1 -10    5.97    0.27
  -7  -1 -10    5.02    0.29
   7   1  10    5.02    0.34
   7   1  10    5.73    0.27
   8   2  10   18.54    0.70
  -8  -2 -10   17.86    0.66
   8   2  10   17.57    0.60
   9   3  10   87.12    2.57
   9   3  10   87.07    2.42
  -9  -3 -10   88.81    2.52
  10   4  10   22.78    0.83
  10   4  10   23.08    0.86
 -10  -4 -10   22.03    0.86
  11   5  10    0.42    0.27
 -11  -5 -10    0.33    0.27
   2   6 -10    5.79    0.48
   2   6 -10    5.91    0.52
  -2  -6  10    6.43    0.53
   1   5 -10    1.26    0.27
  -1  -5  10    1.22    0.25
   1   5 -10    0.76    0.27
   0   4 -10   31.59    1.11
   0   4 -10   34.23    1.06
   0  -4  10   34.06    1.11
  -1   3 -10   35.78    1.14
   1  -3  10   35.40    1.11
  -1   3 -10   34.43    1.05
  -2   2 -10   10.87    0.40
   2  -2  10   11.36    0.43
  -2   2 -10   11.00    0.47
   2  -2  10   10.75    0.45
  -3   1 -10   11.91    0.37
   3  -1  10   12.33    0.47
  -3   1 -10   11.82    0.47
   3  -1  10   11.32    0.44
   4   0  10   13.84    0.47
   4   0  10   13.33    0.52
  -4   0 -10   12.70    0.49
  -4   0 -10   13.67    0.39
  -5  -1 -10   12.16    0.47
  -5  -1 -10   12.22    0.43
   5   1  10   12.00    0.40
   5   1  10   11.55    0.51
  -6  -2 -10    8.51    0.38
   6   2  10    8.37    0.34
   6   2  10    7.31    0.43
  -6  -2 -10    8.41    0.33
   7   3  10   78.76    2.29
  -7  -3 -10   76.56    2.23
   7   3  10   76.65    2.15
  -8  -4 -10   34.61    1.14
   8   4  10   30.80    1.07
   8   4  10   34.63    1.15
   9   5  10    0.46    0.27
  -9  -5 -10    0.59    0.27
 -10  -6 -10    6.64    0.56
  10   6  10    6.03    0.52
   4   6 -10    3.46    0.41
  -4  -6  10    3.13    0.39
   4   6 -10    2.97    0.36
  -3  -5  10    0.47    0.24
   3   5 -10    0.36    0.23
   3   5 -10    0.37    0.25
  -2  -4  10   10.67    0.51
   2   4 -10   10.21    0.52
   2   4 -10    9.20    0.46
   1   3 -10   64.93    1.77
  -1  -3  10   62.61    1.82
   1   3 -10   62.42    1.87
   0   2 -10   29.10    0.94
   0   2 -10   28.40    0.83
   0  -2  10   28.88    0.87
   0  -2  10   27.74    0.89
   1  -1  10   21.43    0.70
  -1   1 -10   21.27    0.73
  -1   1 -10   22.67    0.62
   1  -1  10   22.92    0.73
  -2   0 -10   23.27    0.75
   2   0  10   24.04    0.78
  -2   0 -10   22.37    0.72
   3   1  10   10.95    0.47
  -3  -1 -10   11.10    0.43
  -3  -1 -10   11.30    0.41
   3   1  10   11.64    0.36
   4   2  10    0.48    0.12
   4   2  10    0.52    0.17
  -4  -2 -10    0.44    0.12
  -4  -2 -10    0.53    0.14
   5   3  10   36.78    1.13
   5   3  10   38.78    1.24
  -5  -3 -10   38.39    1.19
   6   4  10   39.19    1.25
  -6  -4 -10   40.41    1.30
   6   4  10   40.91    1.32
  -7  -5 -10    0.09    0.24
   7   5  10   -0.19    0.22
   8   6  10    4.23    0.45
  -8  -6 -10    3.71    0.43
   6   6 -10    2.23    0.38
   6   6 -10    2.78    0.35
  -6  -6  10    2.33    0.36
   5   5 -10    2.66    0.30
  -5  -5  10    2.38    0.31
   5   5 -10    2.14    0.30
   4   4 -10   12.83    0.54
   4   4 -10   12.83    0.59
  -4  -4  10   12.51    0.56
  -3  -3  10   68.60    1.95
   3   3 -10   67.43    1.99
   3   3 -10   68.41    1.90
   2   2 -10   25.66    0.76
   2   2 -10   24.86    0.85
  -2  -2  10   27.03    0.80
  -2  -2  10   24.96    0.81
   1   1 -10   47.19    1.25
   1   1 -10   48.09    1.39
  -1  -1  10   46.03    1.38
  -1  -1  10   46.62    1.34
   0   0 -10   35.42    1.03
   0   0 -10   34.46    1.05
   0   0  10   35.32    1.09
  -1  -1 -10   21.97    0.71
   1   1  10   22.55    0.77
   1   1  10   22.36    0.61
  -1  -1 -10   21.01    0.68
  -2  -2 -10   11.01    0.42
  -2  -2 -10   11.21    0.44
   2   2  10   10.49    0.39
   2   2  10   11.57    0.50
   3   3  10   37.93    1.21
   3   3  10   35.42    1.10
  -3  -3 -10   36.31    1.14
  -3  -3 -10   37.87    1.09
  -4  -4 -10   42.25    1.32
   4   4  10   40.54    1.27
   4   4  10   40.53    1.33
  -5  -5 -10    0.14    0.23
   5   5  10    0.20    0.22
  -6  -6 -10    2.22    0.36
   6   6  10    3.50    0.43
  -8  -6  10    3.16    0.39
   8   6 -10    3.27    0.38
   7   5 -10   -0.14    0.22
   7   5 -10    0.16    0.22
  -7  -5  10    0.09    0.22
  -6  -4  10   25.34    0.89
   6   4 -10   25.44    0.87
   6   4 -10   25.76    0.93
  -5  -3  10  122.78    3.33
   5   3 -10  120.35    3.39
   5   3 -10  123.53    3.28
   4   2 -10   15.16    0.58
  -4  -2  10   15.51    0.52
   4   2 -10   15.26    0.50
  -4  -2  10   15.38    0.55
   3   1 -10   21.41    0.71
   3   1 -10   21.96    0.60
   3   1 -10   21.08    0.69
  -3  -1  10   20.99    0.69
  -2   0  10   81.72    2.29
   2   0 -10   80.06    2.21
   2   0 -10   81.11    2.23
  -1   1  10   45.52    1.21
   1  -1 -10   45.34    1.30
   1  -1 -10   45.95    1.32
  -1   1  10   46.06    1.38
   0  -2 -10   28.27    0.86
   0  -2 -10   28.79    0.88
   0   2  10   28.10    0.95
   0   2  10   28.49    0.83
  -1  -3 -10   36.96    1.06
   1   3  10   35.92    1.15
  -1  -3 -10   30.42    1.06
   1   3  10   35.85    1.05
   2   4  10   34.15    1.13
   2   4  10   32.27    1.06
  -2  -4 -10   32.81    1.09
  -3  -5 -10    1.80    0.28
   3   5  10    1.60    0.28
  -4  -6 -10    4.89    0.43
   4   6  10    4.68    0.44
 -10  -6  10    4.21    0.45
  10   6 -10    4.21    0.42
   9   5 -10    0.91    0.26
  -9  -5  10    1.03    0.25
   9   5 -10    0.80    0.27
   8   4 -10   28.34    1.03
  -8  -4  10   29.95    0.99
   8   4 -10   29.73    0.98
   7   3 -10   63.61    1.88
  -7  -3  10   63.68    1.83
   7   3 -10   64.22    1.80
   6   2 -10    9.29    0.43
   6   2 -10   10.03    0.37
  -6  -2  10    9.77    0.38
  -6  -2  10    9.32    0.41
   5   1 -10    7.13    0.33
   5   1 -10    7.11    0.25
   5   1 -10    6.63    0.32
  -5  -1  10    6.63    0.30
  -4   0  10  277.17    7.49
   4   0 -10  277.81    7.33
   3  -1 -10   21.00    0.67
  -3   1  10   21.07    0.72
   3  -1 -10   20.47    0.67
  -3   1  10   21.46    0.59
   2  -2 -10   25.42    0.80
  -2   2  10   25.56    0.87
  -2   2  10   25.47    0.76
   2  -2 -10   26.31    0.80
   1  -3 -10   68.72    1.83
   1  -3 -10   66.33    1.85
  -1   3  10   66.39    1.81
  -1   3  10   57.71    1.91
   0   4  10   36.61    1.20
   0   4  10   34.79    1.12
   0  -4 -10   34.06    1.13
   0  -4 -10   36.13    1.11
   1   5  10    9.51    0.54
  -1  -5 -10    9.69    0.52
  -2  -6 -10    5.56    0.46
   2   6  10    5.21    0.45
 -12  -6  10    3.13    0.38
  12   6 -10    2.57    0.37
  11   5 -10    0.38    0.25
  11   5 -10    0.56    0.24
 -11  -5  10    0.79    0.25
  10   4 -10   12.49    0.57
 -10  -4  10   13.00    0.56
  10   4 -10   12.11    0.60
   9   3 -10   10.07    0.44
   9   3 -10   11.46    0.50
  -9  -3  10    9.75    0.45
  -8  -2  10   17.19    0.62
   8   2 -10   17.34    0.56
   8   2 -10   17.04    0.63
  -8  -2  10   17.11    0.58
   7   1 -10   17.91    0.51
   7   1 -10   16.81    0.58
   7   1 -10   15.83    0.58
  -7  -1  10   15.84    0.56
  -6   0  10   94.72    2.72
   6   0 -10   99.34    2.66
   6   0 -10   93.18    2.63
  -6   0  10  101.96    2.53
  -5   1  10    6.81    0.24
  -5   1  10    6.66    0.33
   5  -1 -10    6.46    0.28
   5  -1 -10    6.36    0.31
  -4   2  10   15.91    0.51
   4  -2 -10   15.62    0.55
  -4   2  10   15.20    0.59
   4  -2 -10   15.41    0.53
  -3   3  10   69.90    1.92
   3  -3 -10   68.01    1.93
  -3   3  10   64.43    2.02
   3  -3 -10   72.26    1.94
  -2   4  10   11.01    0.50
   2  -4 -10   10.40    0.48
   2  -4 -10   11.27    0.50
  -2   4  10   10.65    0.53
  -1   5  10    1.15    0.26
   1  -5 -10    1.14    0.25
   0   6  10    4.68    0.43
  14   6 -10    1.06    0.32
 -14  -6  10    1.59    0.35
  13   5 -10    1.48    0.29
 -12  -4  10   10.74    0.51
  12   4 -10   10.58    0.55
  12   4 -10   11.02    0.53
  11   3 -10    6.89    0.36
 -11  -3  10    7.08    0.38
  11   3 -10    6.72    0.40
 -10  -2  10    0.36    0.13
  10   2 -10    0.34    0.16
  10   2 -10    0.33    0.13
 -10  -2  10    0.02    0.14
   9   1 -10   17.06    0.51
  -9  -1  10   15.14    0.55
   9   1 -10   15.85    0.56
   9   1 -10   14.68    0.57
  -8   0  10  248.14    6.86
  -8   0  10  257.46    6.53
   8   0 -10  250.94    6.65
   8   0 -10  257.89    6.71
  -7   1  10   17.10    0.49
   7  -1 -10   15.81    0.56
  -7   1  10   15.79    0.58
   7  -1 -10   16.00    0.53
   6  -2 -10   10.09    0.38
  -6   2  10   11.36    0.40
   6  -2 -10   10.44    0.43
  -6   2  10    9.75    0.45
  -5   3  10  125.94    3.28
   5  -3 -10  127.99    3.31
   5  -3 -10  122.55    3.31
  -5   3  10  110.99    3.41
   4  -4 -10   14.16    0.58
  -4   4  10   13.93    0.61
  -4   4  10   12.73    0.56
   4  -4 -10   13.68    0.55
   3  -5 -10    0.88    0.24
  -3   5  10    0.21    0.24
  -2   6  10    6.22    0.51
  16   6 -10    2.63    0.39
  15   5 -10    0.46    0.25
 -15  -5  10    0.15    0.26
 -14  -4  10   10.39    0.52
  14   4 -10   10.44    0.53
  14   4 -10   10.63    0.55
 -13  -3  10    2.52    0.25
  13   3 -10    2.47    0.28
  13   3 -10    2.94    0.25
  12   2 -10    0.27    0.15
  12   2 -10   -0.05    0.15
  12   2 -10    0.39    0.15
 -12  -2  10    0.13    0.13
  11   1 -10    6.29    0.31
  11   1 -10    5.48    0.31
  11   1 -10    5.65    0.28
 -11  -1  10    5.50    0.31
 -10   0  10    8.95    0.40
 -10   0  10   10.02    0.35
  10   0 -10    9.13    0.40
  10   0 -10   10.32    0.38
  -9   1  10   14.22    0.56
  -9   1  10   14.73    0.47
   9  -1 -10   14.54    0.53
   9  -1 -10   15.83    0.49
  -8   2  10   17.69    0.57
   8  -2 -10   16.83    0.60
  -8   2  10   16.39    0.63
   8  -2 -10   17.49    0.55
   7  -3 -10   66.46    1.87
  -7   3  10   64.81    1.84
   7  -3 -10   65.37    1.82
  -7   3  10   64.26    1.93
  -6   4  10   26.47    0.94
  -6   4  10   26.33    0.91
   6  -4 -10   27.49    0.92
   5  -5 -10    2.78    0.31
  -5   5  10    3.42    0.34
  -4   6  10    3.95    0.41
  17   5 -10    0.01    0.25
 -17  -5  10    0.13    0.26
  16   4 -10    5.47    0.42
 -15  -3  10   32.68    1.03
  15   3 -10   31.95    1.07
  15   3 -10   30.48    1.02
  14   2 -10    0.37    0.17
  14   2 -10    0.51    0.17
  14   2 -10    0.29    0.16
  14   2 -10    0.54    0.18
 -13  -1  10   12.39    0.50
  13   1 -10   12.70    0.47
  13   1 -10   12.63    0.48
  13   1 -10   11.99    0.51
  12   0 -10    5.20    0.25
 -12   0  10    4.02    0.27
  12   0 -10    4.69    0.30
 -12   0  10    4.66    0.25
  11  -1 -10    5.87    0.26
 -11   1  10    5.52    0.27
  11  -1 -10    5.67    0.32
 -11   1  10    5.12    0.31
 -10   2  10    0.41    0.16
  10  -2 -10    0.67    0.11
  10  -2 -10    0.42    0.15
 -10   2  10    0.40    0.14
  -9   3  10    9.98    0.46
  -9   3  10   10.47    0.48
   9  -3 -10   10.23    0.46
  -8   4  10   30.04    1.04
   8  -4 -10   31.44    1.03
  -8   4  10   30.33    1.02
  -7   5  10    0.00    0.22
   7  -5 -10   -0.32    0.20
  -6   6  10    2.37    0.36
   6  -6 -10    2.41    0.34
  19   5 -10    0.31    0.28
 -19  -5  10    0.69    0.29
 -18  -4  10    1.71    0.29
  18   4 -10    1.96    0.31
  17   3 -10    9.56    0.49
  17   3 -10    9.81    0.48
 -17  -3  10    9.71    0.47
  16   2 -10    0.17    0.16
  16   2 -10    0.08    0.17
  16   2 -10    0.17    0.16
  16   2 -10    0.19    0.16
  15   1 -10   36.14    1.17
  15   1 -10   36.76    1.11
 -15  -1  10   36.58    1.10
  15   1 -10   36.44    1.13
  14   0 -10    1.43    0.20
 -14   0  10    1.64    0.20
  14   0 -10    1.31    0.15
 -14   0  10    1.35    0.16
 -13   1  10   12.68    0.53
  13  -1 -10   12.82    0.50
 -13   1  10   12.07    0.46
  13  -1 -10   13.14    0.43
 -12   2  10    0.08    0.15
 -12   2  10    0.21    0.14
  12  -2 -10    0.20    0.15
 -11   3  10    7.09    0.38
 -11   3  10    6.85    0.38
  11  -3 -10    6.72    0.39
 -10   4  10   12.90    0.58
  10  -4 -10   11.83    0.56
 -10   4  10   11.73    0.55
   9  -5 -10    0.78    0.26
  -9   5  10    0.71    0.26
   8  -6 -10    3.30    0.38
  -8   6  10    3.32    0.40
 -21  -5  10    0.64    0.30
  21   5 -10    0.78    0.30
 -20  -4  10    1.71    0.27
  20   4 -10    2.05    0.31
 -19  -3  10   14.11    0.62
  19   3 -10   13.40    0.62
  18   2 -10    5.16    0.35
  18   2 -10    5.71    0.36
  18   2 -10    5.36    0.36
  18   2 -10    5.42    0.36
  17   1 -10   14.50    0.59
  17   1 -10   13.34    0.52
 -17  -1  10   13.95    0.55
  17   1 -10   13.73    0.56
 -16   0  10   19.96    0.68
  16   0 -10   20.91    0.76
  16   0 -10   19.64    0.70
  16   0 -10   21.00    0.66
 -15   1  10   36.56    1.07
  15  -1 -10   35.33    1.11
 -15   1  10   35.88    1.16
 -14   2  10    0.44    0.17
  14  -2 -10    0.54    0.17
 -14   2  10    0.32    0.15
 -13   3  10    2.78    0.27
  13  -3 -10    2.47    0.26
 -13   3  10    2.66    0.25
 -12   4  10   10.53    0.52
  12  -4 -10   10.22    0.53
 -12   4  10   10.30    0.52
 -11   5  10    0.49    0.26
  11  -5 -10    0.19    0.24
  10  -6 -10    4.22    0.43
 -10   6  10    5.27    0.48
 -23  -5  10    0.10    0.28
  23   5 -10   -0.23    0.28
  22   4 -10    1.73    0.33
 -22  -4  10    1.14    0.27
  21   3 -10    3.93    0.38
 -21  -3  10    4.13    0.35
  20   2 -10    2.52    0.26
  20   2 -10    2.88    0.29
 -20  -2  10    2.08    0.24
  20   2 -10    2.34    0.27
  19   1 -10    5.19    0.32
  19   1 -10    5.87    0.39
 -19  -1  10    5.25    0.36
  18   0 -10   98.78    2.81
 -18   0  10   94.76    2.65
  17  -1 -10   13.23    0.55
 -17   1  10   13.88    0.52
 -16   2  10    0.14    0.15
  16  -2 -10   -0.01    0.14
 -16   2  10    0.47    0.18
 -15   3  10   31.42    1.06
  15  -3 -10   30.79    1.03
 -15   3  10   31.36    1.01
  14  -4 -10   10.84    0.54
 -14   4  10   10.31    0.52
 -14   4  10    9.76    0.52
 -13   5  10    1.63    0.31
  13  -5 -10    1.52    0.28
 -12   6  10    2.60    0.40
  12  -6 -10    1.99    0.36
 -24  -4  10    0.25    0.25
  24   4 -10   -0.29    0.28
 -23  -3  10    1.95    0.28
  23   3 -10    2.78    0.34
  22   2 -10    1.18    0.24
 -22  -2  10    0.83    0.20
 -21  -1  10    1.26    0.22
  21   1 -10    1.64    0.23
  21   1 -10    1.55    0.25
  20   0 -10   29.53    1.02
  20   0 -10   28.51    0.94
 -20   0  10   27.56    0.93
 -19   1  10    5.13    0.34
  19  -1 -10    4.99    0.38
  19  -1 -10    5.02    0.34
 -18   2  10    4.88    0.36
 -18   2  10    5.37    0.34
  18  -2 -10    4.92    0.33
 -17   3  10    9.55    0.49
  17  -3 -10    9.20    0.46
 -17   3  10    9.11    0.49
  16  -4 -10    6.29    0.41
 -16   4  10    5.74    0.42
 -16   4  10    5.48    0.42
  15  -5 -10    0.21    0.23
 -15   5  10    0.32    0.25
  14  -6 -10    0.95    0.33
 -14   6  10    1.53    0.38
  26   4 -10    0.56    0.32
 -26  -4  10    0.70    0.27
  25   3 -10    0.01    0.27
 -24  -2  10    0.30    0.21
  24   2 -10    0.34    0.23
  23   1 -10    5.84    0.40
 -23  -1  10    4.95    0.40
  23   1 -10    4.99    0.40
  22   0 -10   54.64    1.76
  22   0 -10   56.67    1.67
 -22   0  10   57.92    1.68
 -21   1  10    1.17    0.22
  21  -1 -10    1.45    0.21
  21  -1 -10    3.20    0.30
 -20   2  10    2.11    0.28
 -20   2  10    2.55    0.27
  20  -2 -10    2.46    0.27
 -19   3  10   13.21    0.60
  19  -3 -10   13.59    0.59
 -19   3  10   13.77    0.60
 -18   4  10    1.24    0.28
  18  -4 -10    1.68    0.29
 -18   4  10    1.71    0.28
  17  -5 -10   -0.08    0.26
 -17   5  10    0.20    0.26
 -16   6  10    2.58    0.42
  16  -6 -10    2.58    0.41
  28   4 -10    0.28    0.32
  26   2 -10    0.11    0.23
 -26  -2  10    0.23    0.23
  25   1 -10    4.31    0.38
 -25  -1  10    4.56    0.38
  24   0 -10    3.55    0.30
 -24   0  10    3.04    0.30
  24   0 -10    3.26    0.33
  23  -1 -10    4.91    0.35
 -23   1  10    4.58    0.36
  23  -1 -10    4.71    0.41
  22  -2 -10    0.85    0.25
 -22   2  10    0.83    0.23
  22  -2 -10    0.44    0.19
  21  -3 -10    4.48    0.38
 -21   3  10    3.93    0.35
 -21   3  10    3.79    0.34
  20  -4 -10    1.78    0.30
 -20   4  10    2.10    0.29
 -20   4  10    1.89    0.31
 -19   5  10    0.75    0.30
  19  -5 -10    0.90    0.31
 -29  -3  10    0.31    0.27
  28   2 -10    0.11    0.24
 -28  -2  10    0.18    0.25
 -27  -1  10    3.61    0.36
  27   1 -10    3.27    0.37
  26   0 -10    0.89    0.24
  26   0 -10    1.00    0.25
 -26   0  10    0.77    0.25
  25  -1 -10    4.00    0.39
  25  -1 -10    4.19    0.35
 -25   1  10    4.21    0.35
 -24   2  10    0.48    0.24
  24  -2 -10    0.33    0.22
  24  -2 -10    0.64    0.22
  23  -3 -10    2.25    0.30
 -23   3  10    1.95    0.29
 -23   3  10    2.48    0.31
  22  -4 -10    1.51    0.30
 -22   4  10    1.42    0.30
 -22   4  10    1.30    0.27
  21  -5 -10    0.89    0.33
 -21   5  10    1.14    0.34
 -31  -3  10    0.09    0.29
 -30  -2  10    0.43    0.30
  30   2 -10    0.17    0.26
  29   1 -10    1.38    0.31
 -29  -1  10    0.67    0.27
 -28   0  10    0.25    0.25
  28   0 -10    0.49    0.26
  27  -1 -10    3.98    0.38
  27  -1 -10    4.00    0.34
 -27   1  10    4.13    0.37
 -26   2  10    0.22    0.23
  26  -2 -10    0.02    0.24
  26  -2 -10    0.20    0.22
  25  -3 -10    0.67    0.25
 -25   3  10    0.45    0.24
 -25   3  10    0.53    0.28
 -24   4  10    0.30    0.29
 -24   4  10    0.30    0.24
  24  -4 -10    0.23    0.27
  23  -5 -10    0.03    0.28
 -23   5  10    0.12    0.34
 -32  -2  10    0.20    0.28
  32   2 -10   -0.24    0.25
 -31  -1  10    2.04    0.35
  31   1 -10    1.98    0.33
 -30   0  10    2.90    0.35
  30   0 -10    3.25    0.40
  29  -1 -10    1.25    0.26
  29  -1 -10    1.28    0.32
 -29   1  10    1.02    0.28
  28  -2 -10    0.15    0.22
 -28   2  10    0.17    0.25
  28  -2 -10    0.21    0.27
  27  -3 -10    0.35    0.25
 -27   3  10    0.23    0.27
 -27   3  10    0.20    0.24
 -26   4  10    0.76    0.32
  26  -4 -10    0.85    0.30
 -26   4  10    0.49    0.27
  33   1 -10    1.36    0.35
 -33  -1  10    1.31    0.33
 -32   0  10    5.07    0.44
  32   0 -10    4.24    0.46
 -31   1  10    2.63    0.37
  31  -1 -10    1.82    0.36
  30  -2 -10    0.03    0.25
  30  -2 -10    0.34    0.30
 -30   2  10    0.33    0.28
 -29   3  10    0.34    0.29
  29  -3 -10    0.41    0.27
 -28   4  10    0.19    0.28
  28  -4 -10    0.14    0.28
 -28   4  10   -0.04    0.34
 -35  -1  10    0.55    0.34
  34   0 -10    2.50    0.38
 -34   0  10    2.58    0.40
  33  -1 -10    1.25    0.36
 -33   1  10    0.88    0.32
 -32   2  10   -0.42    0.26
  32  -2 -10    0.00    0.30
 -31   3  10   -0.22    0.29
  31  -3 -10   -0.44    0.25
 -35   1  10    0.48    0.32
  29  -1  11    3.74    0.43
  26  -2  11    6.67    0.52
  27  -1  11    6.26    0.53
  28   0  11    0.15    0.30
  22  -4  11    0.88    0.30
  24  -2  11    6.41    0.50
  25  -1  11    4.81    0.42
  26   0  11    0.21    0.28
  27   1  11    6.34    0.55
 -28  -2 -11    7.73    0.61
  20  -4  11    2.09    0.37
  22  -2  11   15.28    0.71
  23  -1  11    8.92    0.55
 -24   0 -11    0.05    0.23
  24   0  11   -0.23    0.25
 -25  -1 -11    5.26    0.46
  25   1  11    4.40    0.44
 -26  -2 -11    6.51    0.53
  26   2  11    6.95    0.55
  17  -5  11    6.08    0.52
  18  -4  11    1.92    0.33
  19  -3  11    4.24    0.38
  20  -2  11   23.06    0.89
  21  -1  11   10.53    0.58
 -21   1 -11   10.93    0.57
  22   0  11    0.23    0.24
 -22   0 -11   -0.03    0.21
 -23  -1 -11    9.55    0.55
  23   1  11    8.55    0.54
 -24  -2 -11    7.08    0.52
  24   2  11    6.46    0.50
  25   3  11    0.82    0.30
 -25  -3 -11    1.16    0.34
  15  -5  11    9.68    0.61
  16  -4  11    3.45    0.38
 -16   4 -11    3.47    0.37
  17  -3  11    2.00    0.30
 -17   3 -11    2.31    0.30
 -18   2 -11   28.31    0.93
  18  -2  11   27.24    0.94
  18  -2  11   25.98    0.97
 -18   2 -11   26.14    0.99
 -19   1 -11   23.63    0.89
  19  -1  11   23.42    0.90
 -20   0 -11    0.11    0.18
  20   0  11   -0.25    0.18
 -21  -1 -11   11.28    0.59
  21   1  11   11.12    0.61
  22   2  11   13.26    0.70
 -22  -2 -11   14.67    0.67
  23   3  11    3.47    0.39
 -23  -3 -11    3.78    0.42
 -13   5 -11   11.65    0.64
  13  -5  11   10.48    0.61
  14  -4  11    2.59    0.34
 -14   4 -11    2.53    0.31
 -15   3 -11    7.51    0.50
  15  -3  11    6.80    0.46
 -15   3 -11    6.24    0.42
  16  -2  11   53.37    1.54
  16  -2  11   48.91    1.56
 -16   2 -11   51.83    1.49
 -16   2 -11   46.07    1.57
 -17   1 -11   33.50    1.04
  17  -1  11   30.01    1.09
 -17   1 -11   32.80    1.11
 -18   0 -11    0.03    0.17
  18   0  11    0.13    0.20
 -18   0 -11    0.16    0.19
 -19  -1 -11   24.11    0.88
  19   1  11   21.04    0.88
 -20  -2 -11   21.44    0.85
  20   2  11   21.77    0.90
 -21  -3 -11    3.32    0.36
  21   3  11    2.97    0.37
  22   4  11    0.26    0.28
 -11   5 -11    8.27    0.51
  11  -5  11    8.64    0.57
 -12   4 -11    2.18    0.30
 -12   4 -11    2.62    0.30
  12  -4  11    2.62    0.34
  13  -3  11   18.88    0.77
 -13   3 -11   19.96    0.73
 -14   2 -11   56.71    1.76
 -14   2 -11   58.40    1.65
  14  -2  11   56.41    1.70
  14  -2  11   57.37    1.73
  15  -1  11   50.23    1.59
 -15   1 -11   52.49    1.49
 -15   1 -11   50.50    1.58
  15  -1  11   51.65    1.51
  16   0  11    0.14    0.18
 -16   0 -11    0.23    0.19
 -16   0 -11    0.06    0.15
 -17  -1 -11   30.72    1.04
  17   1  11   29.84    1.07
  18   2  11   24.39    0.96
 -18  -2 -11   26.06    0.94
 -19  -3 -11    3.15    0.35
  19   3  11    3.62    0.38
 -20  -4 -11    2.30    0.35
  20   4  11    1.83    0.34
  -8   6 -11    2.47    0.36
   8  -6  11    3.09    0.40
  -9   5 -11    9.41    0.58
  -9   5 -11   10.51    0.56
   9  -5  11    9.15    0.57
 -10   4 -11    0.00    0.21
 -10   4 -11    0.54    0.23
  10  -4  11    0.43    0.24
 -11   3 -11   16.70    0.64
 -11   3 -11   16.61    0.71
  11  -3  11   16.45    0.67
 -12   2 -11   64.36    1.92
  12  -2  11   62.60    1.87
  12  -2  11   63.51    1.85
 -12   2 -11   63.30    1.78
  13  -1  11   38.90    1.18
  13  -1  11   36.47    1.23
 -13   1 -11   40.10    1.15
 -13   1 -11   39.64    1.25
  14   0  11   -0.09    0.17
 -14   0 -11   -0.16    0.16
 -14   0 -11    0.04    0.14
  15   1  11   46.68    1.55
 -15  -1 -11   51.67    1.46
 -15  -1 -11   48.98    1.52
  16   2  11   46.31    1.52
 -16  -2 -11   46.98    1.48
 -17  -3 -11    1.72    0.30
  17   3  11    1.88    0.28
 -18  -4 -11    1.90    0.32
  18   4  11    1.69    0.31
  -6   6 -11    3.19    0.41
  -6   6 -11    3.14    0.39
   6  -6  11    2.03    0.39
   7  -5  11    5.97    0.47
  -7   5 -11    5.08    0.41
  -7   5 -11    5.92    0.47
  -8   4 -11    0.09    0.22
   8  -4  11    0.24    0.21
  -8   4 -11    0.53    0.22
  -9   3 -11   17.80    0.74
  -9   3 -11   19.05    0.68
   9  -3  11   18.96    0.73
 -10   2 -11   46.09    1.46
  10  -2  11   46.30    1.41
  10  -2  11   48.37    1.43
 -10   2 -11   47.27    1.35
 -11   1 -11   24.67    0.74
  11  -1  11   23.68    0.78
 -11   1 -11   24.29    0.84
  11  -1  11   20.41    0.80
  12   0  11    0.06    0.13
 -12   0 -11    0.64    0.18
 -12   0 -11    0.07    0.12
  12   0  11   -0.08    0.16
  13   1  11   37.05    1.28
 -13  -1 -11   38.95    1.24
 -13  -1 -11   41.58    1.19
  14   2  11   54.42    1.70
  14   2  11   50.53    1.57
 -14  -2 -11   56.26    1.66
 -15  -3 -11    7.04    0.43
  15   3  11    6.06    0.45
  16   4  11    2.74    0.34
 -16  -4 -11    2.96    0.37
  -4   6 -11    1.32    0.34
   4  -6  11    1.31    0.35
  -4   6 -11    1.03    0.30
  -5   5 -11    7.67    0.52
   5  -5  11    7.85    0.50
  -5   5 -11    8.09    0.49
  -6   4 -11    1.72    0.25
   6  -4  11    1.88    0.29
  -6   4 -11    1.86    0.28
  -7   3 -11   17.85    0.73
   7  -3  11   17.88    0.69
  -7   3 -11   18.64    0.66
   8  -2  11   66.65    1.92
  -8   2 -11   69.28    1.85
   8  -2  11   68.77    1.94
  -8   2 -11   64.08    1.97
  -9   1 -11   28.22    0.79
  -9   1 -11   25.55    0.89
   9  -1  11   26.31    0.84
   9  -1  11   25.48    0.88
  10   0  11    0.23    0.16
  10   0  11    0.18    0.13
 -10   0 -11   -0.03    0.13
 -10   0 -11   -0.04    0.11
  11   1  11   22.92    0.85
 -11  -1 -11   23.15    0.83
 -11  -1 -11   25.93    0.78
  12   2  11   62.10    1.73
  12   2  11   58.56    1.85
 -12  -2 -11   60.61    1.80
  13   3  11   17.82    0.76
 -13  -3 -11   18.17    0.74
 -14  -4 -11    2.39    0.32
  14   4  11    2.21    0.32
 -15  -5 -11    8.31    0.56
  -2   6 -11    1.68    0.35
   2  -6  11    1.67    0.36
  -2   6 -11    1.99    0.32
  -3   5 -11    9.42    0.56
  -3   5 -11   10.38    0.52
   3  -5  11    8.52    0.52
  -4   4 -11    3.61    0.33
  -4   4 -11    3.87    0.34
   4  -4  11    3.78    0.34
  -5   3 -11   12.83    0.58
  -5   3 -11   12.94    0.51
   5  -3  11   12.87    0.56
   6  -2  11   57.58    1.66
  -6   2 -11   59.34    1.60
   6  -2  11   58.22    1.67
  -6   2 -11   55.27    1.71
   7  -1  11   42.25    1.28
   7  -1  11   41.31    1.23
  -7   1 -11   41.12    1.28
  -7   1 -11   42.09    1.15
   8   0  11   -0.16    0.15
   8   0  11    0.13    0.12
  -8   0 -11    0.12    0.14
  -8   0 -11   -0.06    0.09
  -9  -1 -11   26.69    0.88
  -9  -1 -11   27.65    0.82
   9   1  11   24.68    0.91
   9   1  11   28.10    0.81
  10   2  11   45.01    1.29
  10   2  11   44.94    1.43
 -10  -2 -11   42.72    1.36
  11   3  11   16.06    0.63
 -11  -3 -11   16.58    0.69
  11   3  11   16.79    0.71
 -12  -4 -11    2.31    0.32
  12   4  11    2.30    0.31
 -13  -5 -11   11.66    0.67
   0   6 -11    1.36    0.35
   0  -6  11    1.27    0.34
   0   6 -11    1.77    0.31
  -1   5 -11    9.37    0.50
   1  -5  11    8.88    0.54
  -1   5 -11    8.75    0.55
  -2   4 -11    5.14    0.41
   2  -4  11    5.19    0.38
  -2   4 -11    6.73    0.39
   3  -3  11    8.25    0.43
  -3   3 -11    8.00    0.45
  -3   3 -11    8.02    0.38
   4  -2  11  131.93    3.68
   4  -2  11  137.79    3.76
  -4   2 -11  142.17    3.61
  -4   2 -11  135.73    3.77
   5  -1  11  128.04    3.58
   5  -1  11  129.63    3.46
  -5   1 -11  127.39    3.54
  -5   1 -11  130.96    3.37
  -6   0 -11    0.15    0.13
   6   0  11    0.23    0.11
  -6   0 -11    0.12    0.07
   6   0  11   -0.08    0.14
   7   1  11   38.14    1.28
  -7  -1 -11   38.55    1.23
  -7  -1 -11   42.94    1.17
  -7  -1 -11   43.12    1.15
   8   2  11   66.50    1.83
  -8  -2 -11   66.45    1.92
   8   2  11   65.28    1.99
  -9  -3 -11   18.00    0.70
   9   3  11   17.59    0.74
   9   3  11   17.31    0.65
  10   4  11    0.25    0.20
  10   4  11    0.09    0.21
 -10  -4 -11    0.25    0.21
 -11  -5 -11    8.22    0.56
  -2  -6  11    2.13    0.38
   2   6 -11    1.91    0.34
   2   6 -11    2.10    0.33
   1   5 -11    5.61    0.40
  -1  -5  11    5.17    0.41
   1   5 -11    4.64    0.42
   0   4 -11    1.73    0.28
   0  -4  11    2.58    0.29
   0   4 -11    1.91    0.25
  -1   3 -11    6.38    0.34
  -1   3 -11    7.20    0.40
   1  -3  11    6.30    0.36
   2  -2  11  156.14    3.93
  -2   2 -11  130.36    3.91
  -2   2 -11  152.90    3.76
   2  -2  11  132.69    3.83
   3  -1  11  100.29    2.73
   3  -1  11  100.61    2.82
  -3   1 -11   97.13    2.79
  -3   1 -11  103.81    2.63
  -4   0 -11    0.11    0.13
   4   0  11    0.02    0.10
   4   0  11    0.05    0.14
  -5  -1 -11  129.09    3.38
  -5  -1 -11  125.50    3.47
   5   1  11  126.40    3.57
  -6  -2 -11   55.50    1.54
  -6  -2 -11   55.14    1.63
   6   2  11   55.70    1.54
   6   2  11   55.28    1.70
   7   3  11   17.79    0.72
  -7  -3 -11   16.54    0.67
   7   3  11   17.69    0.63
   8   4  11    0.28    0.22
  -8  -4 -11    0.30    0.22
   8   4  11    0.28    0.20
  -9  -5 -11    9.99    0.59
 -10  -6 -11    1.75    0.38
   4   6 -11    2.72    0.36
   4   6 -11    2.81    0.40
  -4  -6  11    2.77    0.39
   3   5 -11    6.95    0.44
  -3  -5  11    7.18    0.47
   3   5 -11    6.55    0.49
   2   4 -11    5.91    0.42
  -2  -4  11    5.74    0.38
   2   4 -11    6.06    0.36
   1   3 -11   26.49    0.82
  -1  -3  11   25.84    0.87
   1   3 -11   24.93    0.90
   0  -2  11  142.42    3.84
   0   2 -11  140.16    3.67
   0  -2  11  140.03    3.77
   0   2 -11  137.70    3.84
  -1   1 -11  210.36    5.31
  -1   1 -11  199.14    5.52
   1  -1  11  203.74    5.42
   1  -1  11  209.96    5.61
   2   0  11    0.01    0.13
  -2   0 -11    0.15    0.11
  -2   0 -11   -0.05    0.11
  -3  -1 -11   98.93    2.75
   3   1  11  100.19    2.85
  -3  -1 -11   97.18    2.68
   3   1  11  102.99    2.61
  -4  -2 -11  133.63    3.65
   4   2  11  131.63    3.51
   4   2  11  135.31    3.76
  -4  -2 -11  133.21    3.55
  -5  -3 -11   11.71    0.52
   5   3  11   12.43    0.50
   5   3  11   12.89    0.59
   6   4  11    1.93    0.28
  -6  -4 -11    1.65    0.25
   6   4  11    1.72    0.24
  -7  -5 -11    6.53    0.48
  -8  -6 -11    1.84    0.37
   6   6 -11    2.85    0.41
  -6  -6  11    3.30    0.41
   6   6 -11    3.13    0.37
   5   5 -11    5.10    0.40
   5   5 -11    4.77    0.41
  -5  -5  11    5.04    0.42
   4   4 -11    0.31    0.17
   4   4 -11    0.28    0.19
  -4  -4  11    0.54    0.21
   3   3 -11   31.75    1.06
  -3  -3  11   32.20    1.03
   3   3 -11   31.88    0.98
  -2  -2  11   66.13    1.95
   2   2 -11   71.30    1.88
  -2  -2  11   72.39    1.98
   2   2 -11   68.88    2.01
  -1  -1  11   57.85    1.66
   1   1 -11   56.37    1.65
  -1  -1  11   55.31    1.61
   1   1 -11   58.33    1.50
   0   0 -11    0.12    0.11
   0   0  11    0.07    0.13
   0   0 -11   -0.04    0.11
  -1  -1 -11  190.58    5.31
  -1  -1 -11  200.18    5.40
   1   1  11  207.53    5.57
   1   1  11  211.41    5.22
   2   2  11  136.20    4.06
   2   2  11  145.90    3.81
  -2  -2 -11  149.52    3.87
  -2  -2 -11  150.72    3.95
   3   3  11    7.88    0.38
  -3  -3 -11    8.37    0.42
  -3  -3 -11    8.72    0.39
   3   3  11    9.49    0.49
   4   4  11    4.83    0.38
  -4  -4 -11    3.74    0.33
   4   4  11    4.00    0.33
   5   5  11    8.08    0.49
  -5  -5 -11    7.99    0.49
  -6  -6 -11    2.20    0.37
   8   6 -11    1.52    0.31
   8   6 -11    0.74    0.33
  -8  -6  11    1.30    0.32
   7   5 -11   10.49    0.56
  -7  -5  11    9.61    0.54
   7   5 -11    8.88    0.56
   6   4 -11    0.23    0.19
   6   4 -11   -0.04    0.20
  -6  -4  11    0.18    0.18
   5   3 -11   62.74    1.89
   5   3 -11   64.94    1.80
  -5  -3  11   64.26    1.85
   4   2 -11   34.61    0.95
  -4  -2  11   32.06    1.02
   4   2 -11   32.18    1.05
  -4  -2  11   33.35    1.00
   3   1 -11   39.23    1.20
   3   1 -11   39.17    1.21
  -3  -1  11   40.52    1.22
   3   1 -11   43.45    1.09
   2   0 -11    0.11    0.12
  -2   0  11    0.01    0.12
   2   0 -11    0.24    0.12
   1  -1 -11   55.36    1.56
  -1   1  11   54.26    1.64
  -1   1  11   55.12    1.44
   1  -1 -11   53.94    1.54
   0   2  11  135.28    3.63
   0  -2 -11  139.88    3.70
   0  -2 -11  139.78    3.76
   0   2  11  140.06    3.90
  -1  -3 -11    7.28    0.36
   1   3  11    6.53    0.34
   1   3  11    6.66    0.42
  -1  -3 -11    6.27    0.34
  -2  -4 -11    5.50    0.38
   2   4  11    4.90    0.37
   2   4  11    6.65    0.43
   3   5  11    9.68    0.54
  -3  -5 -11   10.06    0.55
  -4  -6 -11    2.06    0.34
  10   6 -11    0.39    0.28
   9   5 -11    6.96    0.48
   9   5 -11    5.87    0.47
  -9  -5  11    6.47    0.45
  -8  -4  11    5.31    0.36
   8   4 -11    5.20    0.38
   8   4 -11    5.15    0.38
  -7  -3  11   20.28    0.76
   7   3 -11   22.37    0.80
   7   3 -11   23.17    0.74
  -6  -2  11   58.47    1.67
  -6  -2  11   56.65    1.68
   6   2 -11   61.68    1.61
   6   2 -11   57.35    1.71
  -5  -1  11   24.84    0.82
   5   1 -11   25.46    0.84
   5   1 -11   26.47    0.83
   5   1 -11   27.33    0.73
   4   0 -11    0.06    0.11
  -4   0  11    0.24    0.13
   4   0 -11    0.06    0.12
  -3   1  11   40.96    1.08
  -3   1  11   39.24    1.25
   3  -1 -11   41.46    1.19
   3  -1 -11   40.33    1.18
   2  -2 -11   70.61    1.95
  -2   2  11   68.42    1.86
   2  -2 -11   69.42    1.93
  -2   2  11   69.01    2.04
   1  -3 -11   27.07    0.84
   1  -3 -11   24.36    0.84
  -1   3  11   25.83    0.82
  -1   3  11   26.45    0.93
   0  -4 -11    1.89    0.24
   0   4  11    1.79    0.25
   0  -4 -11    2.11    0.24
   0   4  11    2.27    0.28
  -1  -5 -11    9.31    0.52
   1   5  11    9.36    0.54
  -2  -6 -11    1.53    0.31
  12   6 -11    0.53    0.30
 -12  -6  11    0.07    0.30
  11   5 -11    4.35    0.41
 -11  -5  11    5.05    0.42
  11   5 -11    5.01    0.41
  10   4 -11    0.35    0.19
 -10  -4  11    0.49    0.20
  10   4 -11    0.38    0.23
   9   3 -11    1.48    0.24
   9   3 -11    1.73    0.21
  -9  -3  11    1.86    0.24
   8   2 -11   53.46    1.45
  -8  -2  11   52.03    1.52
  -8  -2  11   51.32    1.51
   8   2 -11   51.52    1.55
  -7  -1  11   17.70    0.63
   7   1 -11   18.56    0.63
   7   1 -11   19.37    0.55
   7   1 -11   17.63    0.64
   6   0 -11    0.00    0.11
  -6   0  11    0.47    0.14
  -6   0  11    0.07    0.05
   6   0 -11    0.53    0.13
   5  -1 -11   24.38    0.77
  -5   1  11   23.93    0.82
   5  -1 -11   24.74    0.79
  -5   1  11   26.00    0.69
   4  -2 -11   32.86    1.00
  -4   2  11   32.90    1.07
   4  -2 -11   32.38    0.98
  -4   2  11   32.38    0.94
   3  -3 -11   33.53    1.04
  -3   3  11   33.55    1.12
   3  -3 -11   34.52    1.05
  -3   3  11   32.83    1.02
  -2   4  11    6.50    0.40
   2  -4 -11    6.60    0.39
  -2   4  11    5.99    0.42
   2  -4 -11    6.50    0.38
  -1   5  11    5.38    0.41
   1  -5 -11    5.95    0.43
 -14  -6  11    0.47    0.32
  14   6 -11    0.32    0.29
  13   5 -11    1.57    0.31
  13   5 -11    1.44    0.29
  12   4 -11    5.45    0.41
  12   4 -11    5.92    0.39
 -12  -4  11    6.55    0.41
  11   3 -11    0.50    0.19
  11   3 -11    0.34    0.17
 -11  -3  11    0.67    0.19
  10   2 -11   85.97    2.60
 -10  -2  11   89.99    2.57
  10   2 -11   98.49    2.52
 -10  -2  11   97.61    2.61
   9   1 -11   61.76    1.79
   9   1 -11   62.15    1.79
  -9  -1  11   61.81    1.81
   9   1 -11   65.22    1.70
  -8   0  11   -0.09    0.11
   8   0 -11    0.25    0.12
  -8   0  11    0.09    0.07
   8   0 -11   -0.06    0.11
  -7   1  11   19.09    0.55
   7  -1 -11   18.91    0.64
  -7   1  11   17.51    0.66
   7  -1 -11   18.67    0.61
   6  -2 -11   59.09    1.68
  -6   2  11   60.13    1.62
  -6   2  11   57.14    1.75
   6  -2 -11   58.77    1.65
   5  -3 -11   65.73    1.85
  -5   3  11   65.11    1.84
  -5   3  11   66.25    1.97
   5  -3 -11   65.28    1.87
   4  -4 -11    0.61    0.20
  -4   4  11    0.33    0.18
   4  -4 -11    0.28    0.16
  -4   4  11    0.04    0.20
  -3   5  11    7.71    0.49
   3  -5 -11    7.48    0.46
  -2   6  11    2.12    0.37
  16   6 -11   -0.01    0.30
  15   5 -11    1.15    0.29
 -15  -5  11    1.01    0.29
 -14  -4  11    5.73    0.41
  14   4 -11    4.86    0.42
  14   4 -11    4.81    0.39
  13   3 -11    9.02    0.44
 -13  -3  11    9.10    0.46
  13   3 -11    9.47    0.50
 -12  -2  11   77.80    2.21
  12   2 -11   72.46    2.20
  12   2 -11   79.53    2.13
  12   2 -11   79.53    2.20
  11   1 -11   20.23    0.62
 -11  -1  11   19.37    0.68
  11   1 -11   19.18    0.66
  11   1 -11   18.09    0.68
  10   0 -11    0.24    0.11
  10   0 -11   -0.08    0.13
 -10   0  11   -0.07    0.12
 -10   0  11    0.06    0.08
   9  -1 -11   61.37    1.73
  -9   1  11   62.20    1.83
  -9   1  11   62.48    1.67
   9  -1 -11   62.53    1.76
  -8   2  11   45.95    1.53
  -8   2  11   52.34    1.42
   8  -2 -11   51.77    1.48
   8  -2 -11   52.53    1.44
  -7   3  11   22.37    0.74
   7  -3 -11   21.25    0.76
  -7   3  11   21.38    0.80
   7  -3 -11   22.48    0.72
  -6   4  11    0.44    0.21
   6  -4 -11    0.57    0.21
  -6   4  11    0.32    0.20
  -5   5  11    4.88    0.40
   5  -5 -11    4.74    0.40
  -4   6  11    2.99    0.38
 -17  -5  11    0.99    0.30
  17   5 -11    0.63    0.27
  16   4 -11    2.42    0.31
  16   4 -11    1.94    0.30
 -16  -4  11    3.18    0.32
 -15  -3  11   10.07    0.49
  15   3 -11    9.64    0.48
  15   3 -11    9.85    0.50
  14   2 -11   55.65    1.56
  14   2 -11   53.40    1.62
 -14  -2  11   53.02    1.61
  14   2 -11   54.63    1.60
  13   1 -11   95.45    2.63
  13   1 -11   95.70    2.64
 -13  -1  11   95.05    2.70
 -13  -1  11   93.62    2.56
  12   0 -11   -0.10    0.10
 -12   0  11   -0.01    0.09
  12   0 -11    0.07    0.13
 -12   0  11    0.04    0.12
  11  -1 -11   19.17    0.69
 -11   1  11   19.75    0.61
 -11   1  11   19.15    0.71
  11  -1 -11   20.56    0.63
  10  -2 -11   94.71    2.59
  10  -2 -11   93.80    2.54
 -10   2  11   94.83    2.53
 -10   2  11   91.98    2.69
   9  -3 -11    1.46    0.22
  -9   3  11    1.23    0.22
  -9   3  11    2.09    0.23
  -8   4  11    4.77    0.38
  -8   4  11    5.84    0.39
   8  -4 -11    5.51    0.39
  -7   5  11    9.46    0.55
   7  -5 -11   10.16    0.55
   6  -6 -11    3.61    0.39
  -6   6  11    3.52    0.40
  19   5 -11    0.77    0.31
 -19  -5  11    0.45    0.28
  18   4 -11    0.57    0.27
 -18  -4  11    0.80    0.26
  17   3 -11    5.97    0.41
 -17  -3  11    6.39    0.41
  17   3 -11    5.90    0.42
  16   2 -11   17.97    0.71
  16   2 -11   20.85    0.73
  16   2 -11   19.07    0.71
  16   2 -11   18.43    0.69
  15   1 -11   35.48    1.07
 -15  -1  11   34.98    1.11
 -15  -1  11   34.90    1.04
  15   1 -11   31.53    1.07
  14   0 -11    0.02    0.10
 -14   0  11    0.01    0.13
  14   0 -11    0.05    0.14
 -14   0  11    0.02    0.11
 -13   1  11   94.06    2.66
 -13   1  11   92.85    2.48
  13  -1 -11   90.56    2.56
 -12   2  11   81.30    2.32
  12  -2 -11   77.18    2.22
 -12   2  11   78.62    2.16
  11  -3 -11    0.64    0.18
 -11   3  11    0.77    0.20
 -11   3  11    0.52    0.18
 -10   4  11    0.68    0.23
  10  -4 -11    0.30    0.20
 -10   4  11    0.43    0.21
  -9   5  11    6.27    0.46
   9  -5 -11    7.53    0.49
  -8   6  11    0.84    0.31
   8  -6 -11    1.21    0.33
  21   5 -11    2.23    0.37
 -21  -5  11    1.90    0.35
  20   4 -11    0.78    0.28
 -20  -4  11    0.20    0.23
  19   3 -11    2.96    0.32
 -19  -3  11    2.75    0.29
  19   3 -11    3.43    0.32
  18   2 -11    0.51    0.20
  18   2 -11    0.74    0.21
  18   2 -11    0.84    0.21
  18   2 -11    0.58    0.20
  17   1 -11   21.37    0.79
  17   1 -11   21.57    0.74
 -17  -1  11   21.72    0.75
  16   0 -11   -0.22    0.15
 -16   0  11    0.06    0.14
 -16   0  11   -0.04    0.13
  16   0 -11   -0.01    0.12
 -15   1  11   36.80    1.17
 -15   1  11   35.06    1.06
  15  -1 -11   34.77    1.11
  14  -2 -11   51.75    1.59
 -14   2  11   56.98    1.68
 -14   2  11   54.70    1.55
  13  -3 -11    8.63    0.46
 -13   3  11    9.28    0.47
 -13   3  11    8.01    0.43
  12  -4 -11    6.08    0.41
 -12   4  11    5.79    0.39
 -12   4  11    6.01    0.42
  11  -5 -11    5.06    0.41
 -11   5  11    5.00    0.42
 -10   6  11    0.41    0.29
  10  -6 -11    0.31    0.29
  23   5 -11    1.23    0.35
 -23  -5  11    1.54    0.34
 -22  -4  11    0.08    0.23
  22   4 -11    0.22    0.26
 -21  -3  11    3.75    0.34
  21   3 -11    3.88    0.37
  20   2 -11    9.07    0.49
  20   2 -11    9.45    0.49
  20   2 -11    9.29    0.49
  20   2 -11    9.44    0.47
  19   1 -11    6.18    0.38
  19   1 -11    7.06    0.42
 -19  -1  11    5.63    0.38
  19   1 -11    5.65    0.34
  18   0 -11   -0.11    0.16
  18   0 -11   -0.28    0.17
 -18   0  11   -0.05    0.14
 -17   1  11   21.22    0.79
 -17   1  11   21.77    0.72
  17  -1 -11   20.56    0.74
  16  -2 -11   18.63    0.70
 -16   2  11   18.31    0.72
 -16   2  11   18.93    0.67
 -15   3  11    9.29    0.45
  15  -3 -11    8.82    0.47
 -15   3  11    9.95    0.50
 -14   4  11    4.72    0.40
 -14   4  11    5.18    0.41
  14  -4 -11    4.66    0.38
 -13   5  11    1.41    0.31
  13  -5 -11    1.05    0.29
 -12   6  11    0.20    0.29
  12  -6 -11    0.34    0.30
 -24  -4  11    0.04    0.24
  24   4 -11    0.46    0.29
  23   3 -11    2.20    0.32
 -23  -3  11    2.03    0.28
 -22  -2  11    9.24    0.50
  22   2 -11    9.20    0.52
 -21  -1  11    0.34    0.20
  21   1 -11    0.33    0.20
  21   1 -11    0.10    0.18
  20   0 -11    0.07    0.17
 -20   0  11    0.06    0.15
  20   0 -11   -0.09    0.19
  19  -1 -11    6.81    0.39
 -19   1  11    6.52    0.38
  18  -2 -11    0.96    0.22
 -18   2  11    0.93    0.20
 -18   2  11    0.73    0.20
  17  -3 -11    5.97    0.38
 -17   3  11    5.45    0.38
 -17   3  11    5.33    0.39
 -16   4  11    3.15    0.32
  16  -4 -11    2.75    0.33
 -16   4  11    2.37    0.32
  15  -5 -11    0.56    0.28
 -15   5  11    0.52    0.28
 -14   6  11    0.38    0.31
  14  -6 -11    0.46    0.31
 -26  -4  11    0.76    0.29
  26   4 -11    0.97    0.34
  25   3 -11    0.53    0.27
 -24  -2  11   13.56    0.64
  24   2 -11   14.20    0.68
  23   1 -11    2.97    0.31
  23   1 -11    3.07    0.31
 -23  -1  11    3.31    0.32
  22   0 -11   -0.14    0.17
 -22   0  11   -0.04    0.16
  22   0 -11    0.05    0.21
  21  -1 -11    0.06    0.18
 -21   1  11    0.11    0.17
  21  -1 -11    0.20    0.21
 -20   2  11    9.08    0.46
 -20   2  11    9.14    0.50
  20  -2 -11    8.37    0.45
 -19   3  11    3.15    0.32
  19  -3 -11    3.22    0.32
 -19   3  11    3.33    0.33
 -18   4  11    0.79    0.26
  18  -4 -11    0.83    0.25
 -18   4  11    0.63    0.25
 -17   5  11    0.62    0.30
  17  -5 -11    0.80    0.31
 -16   6  11    0.30    0.33
  28   4 -11    0.17    0.32
  26   2 -11    3.88    0.38
 -26  -2  11    3.65    0.36
 -25  -1  11    0.85    0.24
  25   1 -11    1.10    0.28
  24   0 -11    0.00    0.22
  24   0 -11    0.03    0.20
 -24   0  11   -0.03    0.18
  23  -1 -11    3.01    0.32
  23  -1 -11    2.67    0.29
 -23   1  11    2.98    0.30
 -22   2  11    9.57    0.53
  22  -2 -11    9.47    0.50
 -22   2  11    9.66    0.51
  21  -3 -11    3.71    0.35
 -21   3  11    3.22    0.34
 -21   3  11    4.02    0.36
  20  -4 -11    0.61    0.23
 -20   4  11    0.51    0.25
 -20   4  11    0.46    0.25
  19  -5 -11    0.67    0.31
 -19   5  11    0.70    0.31
 -29  -3  11    0.02    0.26
  28   2 -11    2.49    0.35
 -28  -2  11    2.57    0.35
  27   1 -11    6.12    0.48
 -27  -1  11    6.47    0.48
 -26   0  11   -0.01    0.19
  26   0 -11    0.03    0.23
  26   0 -11    0.17    0.21
  25  -1 -11    0.62    0.22
 -25   1  11    0.72    0.23
  25  -1 -11    0.58    0.26
 -24   2  11   13.64    0.62
  24  -2 -11   12.73    0.60
 -23   3  11    2.07    0.31
  23  -3 -11    2.10    0.30
 -23   3  11    2.39    0.32
  22  -4 -11    0.19    0.25
 -22   4  11    0.07    0.22
 -22   4  11   -0.04    0.25
 -21   5  11    1.60    0.36
  21  -5 -11    1.53    0.36
 -31  -3  11    0.45    0.34
  30   2 -11    0.79    0.29
 -30  -2  11    0.73    0.29
  29   1 -11    2.66    0.36
 -29  -1  11    2.53    0.34
  28   0 -11   -0.17    0.22
 -28   0  11   -0.03    0.21
  27  -1 -11    6.72    0.44
 -27   1  11    6.20    0.46
  27  -1 -11    6.78    0.51
  26  -2 -11    3.01    0.38
  26  -2 -11    4.22    0.36
 -26   2  11    3.68    0.36
 -25   3  11    0.45    0.27
  25  -3 -11    0.54    0.25
 -25   3  11    0.02    0.23
 -24   4  11    0.68    0.29
  24  -4 -11    0.32    0.28
 -24   4  11    0.18    0.25
 -23   5  11    1.56    0.37
 -32  -2  11   -0.13    0.29
  32   2 -11   -0.46    0.25
 -31  -1  11    1.08    0.30
  31   1 -11    1.36    0.33
  30   0 -11   -0.20    0.26
 -30   0  11   -0.19    0.22
  29  -1 -11    2.78    0.38
  29  -1 -11    2.73    0.32
 -29   1  11    3.00    0.36
  28  -2 -11    2.86    0.33
  28  -2 -11    2.11    0.34
 -28   2  11    2.24    0.33
 -27   3  11    0.20    0.24
  27  -3 -11   -0.03    0.24
 -27   3  11    0.21    0.27
 -26   4  11    0.79    0.28
 -26   4  11    0.82    0.32
  26  -4 -11    0.68    0.31
 -33  -1  11    0.42    0.31
  33   1 -11    0.05    0.28
 -32   0  11    0.01    0.26
  32   0 -11    0.14    0.29
 -31   1  11    1.06    0.32
  31  -1 -11    1.44    0.33
  30  -2 -11    0.34    0.25
 -30   2  11    0.33    0.28
  30  -2 -11    0.21    0.30
 -29   3  11   -0.16    0.29
 -29   3  11   -0.41    0.23
  29  -3 -11   -0.10    0.25
 -28   4  11    0.13    0.26
 -28   4  11   -0.24    0.31
 -34   0  11   -0.33    0.29
  33  -1 -11    0.16    0.32
 -33   1  11   -0.16    0.26
  32  -2 -11    0.44    0.26
  32  -2 -11    0.05    0.30
 -32   2  11   -0.21    0.28
 -31   3  11    0.51    0.32
  31  -3 -11    0.75    0.30
 -31   3  11    0.08    0.27
  27  -1  12    4.12    0.45
  25  -1  12    5.96    0.51
  26   0  12   11.37    0.69
 -27  -1 -12    4.69    0.45
  27   1  12    4.55    0.49
  20  -4  12    6.08    0.51
  22  -2  12    0.34    0.25
  23  -1  12    9.60    0.59
 -24   0 -12   18.18    0.80
  24   0  12   18.55    0.86
  25   1  12    5.62    0.50
 -25  -1 -12    7.03    0.51
 -26  -2 -12    0.15    0.30
  18  -4  12   10.64    0.62
  19  -3  12    9.09    0.56
  20  -2  12    0.03    0.22
 -21   1 -12   12.89    0.65
  21  -1  12   13.47    0.67
  22   0  12   29.26    1.12
 -22   0 -12   31.05    1.10
  23   1  12    8.72    0.57
 -23  -1 -12    9.03    0.53
  24   2  12    0.43    0.28
 -24  -2 -12    0.08    0.24
  15  -5  12    0.66    0.33
  16  -4  12   13.65    0.70
  17  -3  12    8.57    0.54
  18  -2  12    0.28    0.22
 -18   2 -12    0.28    0.24
  19  -1  12    7.23    0.48
 -19   1 -12    7.49    0.49
 -20   0 -12   30.22    1.07
  20   0  12   29.54    1.11
 -21  -1 -12   13.53    0.66
  21   1  12   13.00    0.66
 -22  -2 -12   -0.05    0.24
  22   2  12   -0.02    0.25
 -23  -3 -12   11.49    0.67
  23   3  12    9.97    0.64
  13  -5  12    0.45    0.30
  14  -4  12   11.96    0.64
  15  -3  12   10.55    0.55
 -15   3 -12    9.46    0.56
  16  -2  12    0.45    0.21
 -16   2 -12    0.63    0.24
  16  -2  12    0.58    0.22
  17  -1  12   11.33    0.57
 -17   1 -12   11.32    0.57
 -18   0 -12   27.28    0.97
  18   0  12   25.69    0.99
  19   1  12    7.05    0.49
 -19  -1 -12    7.18    0.47
  20   2  12    0.05    0.24
 -20  -2 -12    0.13    0.22
 -21  -3 -12   10.40    0.63
  21   3  12   10.53    0.63
  11  -5  12    0.02    0.27
 -12   4 -12   11.05    0.61
  12  -4  12   10.64    0.60
  13  -3  12   20.64    0.81
  14  -2  12    0.73    0.21
  14  -2  12    0.55    0.21
 -14   2 -12    0.87    0.24
  15  -1  12   21.18    0.83
 -15   1 -12   22.96    0.84
  16   0  12   24.38    0.92
 -16   0 -12   24.40    0.89
 -17  -1 -12   10.17    0.54
  17   1  12   10.34    0.56
  18   2  12    0.31    0.22
 -18  -2 -12    0.34    0.21
  19   3  12    8.32    0.55
 -19  -3 -12    7.77    0.54
 -20  -4 -12    5.90    0.51
  20   4  12    5.90    0.51
  -9   5 -12    0.17    0.26
   9  -5  12    0.20    0.27
 -10   4 -12   11.19    0.59
  10  -4  12   10.43    0.58
  11  -3  12   38.33    1.22
 -11   3 -12   34.87    1.24
 -12   2 -12    1.16    0.23
  12  -2  12    1.29    0.23
  12  -2  12    1.47    0.21
  13  -1  12   21.16    0.78
 -13   1 -12   22.94    0.80
  13  -1  12   18.01    0.70
  14   0  12   39.47    1.31
 -14   0 -12   40.96    1.29
 -15  -1 -12   21.13    0.80
  15   1  12   19.98    0.82
  16   2  12    0.31    0.24
 -16  -2 -12    0.48    0.23
 -17  -3 -12    7.32    0.48
  17   3  12    7.53    0.50
 -18  -4 -12   10.18    0.63
  18   4  12    9.39    0.59
  -6   6 -12    5.66    0.51
   6  -6  12    5.52    0.52
  -7   5 -12    1.04    0.29
   7  -5  12    0.59    0.29
  -8   4 -12   17.48    0.77
   8  -4  12   18.05    0.76
  -9   3 -12   40.98    1.36
   9  -3  12   42.07    1.33
 -10   2 -12   20.65    0.81
  10  -2  12   21.39    0.77
  10  -2  12   21.59    0.76
  11  -1  12   14.95    0.62
 -11   1 -12   15.68    0.63
  11  -1  12   15.11    0.59
 -12   0 -12   53.40    1.60
  12   0  12   52.06    1.63
  13   1  12   22.59    0.85
 -13  -1 -12   21.20    0.81
 -14  -2 -12    0.49    0.22
  14   2  12    0.74    0.25
 -15  -3 -12    9.47    0.52
  15   3  12   10.23    0.57
  16   4  12   12.40    0.65
 -16  -4 -12   12.12    0.64
   4  -6  12    1.23    0.37
  -4   6 -12    1.65    0.37
   5  -5  12    0.84    0.28
  -5   5 -12    1.42    0.31
  -6   4 -12   19.12    0.79
   6  -4  12   17.88    0.76
   7  -3  12   56.76    1.71
  -7   3 -12   57.22    1.76
   8  -2  12   10.14    0.46
  -8   2 -12   11.09    0.53
   8  -2  12   10.16    0.48
  -9   1 -12   27.81    0.94
   9  -1  12   26.74    0.93
   9  -1  12   27.87    0.88
 -10   0 -12   91.39    2.62
  10   0  12   89.50    2.67
  10   0  12   97.50    2.53
  11   1  12   14.41    0.64
 -11  -1 -12   14.69    0.60
  12   2  12    1.17    0.25
 -12  -2 -12    1.13    0.21
 -13  -3 -12   18.03    0.76
  13   3  12   20.41    0.82
 -14  -4 -12   12.11    0.64
  14   4  12   11.53    0.62
 -15  -5 -12    1.03    0.34
   2  -6  12    1.61    0.37
  -2   6 -12    1.90    0.38
   3  -5  12    1.77    0.32
  -3   5 -12    1.66    0.32
  -4   4 -12   33.02    1.16
   4  -4  12   32.81    1.13
   5  -3  12   35.03    1.13
  -5   3 -12   34.28    1.16
   6  -2  12    6.32    0.36
  -6   2 -12    6.18    0.40
   6  -2  12    6.47    0.35
   7  -1  12   43.66    1.36
  -7   1 -12   44.60    1.37
   7  -1  12   44.22    1.30
   8   0  12  117.27    3.38
   8   0  12  122.78    3.21
  -8   0 -12  118.38    3.31
  -9  -1 -12   27.85    0.93
   9   1  12   27.33    0.97
 -10  -2 -12   19.76    0.75
  10   2  12   20.43    0.81
  11   3  12   36.52    1.25
 -11  -3 -12   35.44    1.20
  12   4  12   10.73    0.57
 -12  -4 -12   10.91    0.58
 -13  -5 -12    0.23    0.27
   0   6 -12    1.28    0.35
   0  -6  12    1.99    0.38
  -1   5 -12    3.00    0.36
   1  -5  12    2.03    0.32
  -2   4 -12   29.77    0.96
   2  -4  12   28.08    1.01
  -2   4 -12   28.75    1.04
   3  -3  12   35.24    1.14
  -3   3 -12   35.79    1.19
   4  -2  12    0.52    0.16
  -4   2 -12    0.77    0.20
   4  -2  12    0.76    0.17
  -5   1 -12   10.42    0.47
   5  -1  12   11.10    0.45
   5  -1  12   10.60    0.47
  -6   0 -12  108.58    3.02
   6   0  12  111.11    2.93
   6   0  12  106.63    3.09
   7   1  12   43.59    1.39
  -7  -1 -12   43.95    1.25
  -7  -1 -12   42.82    1.32
  -8  -2 -12    9.59    0.46
   8   2  12   10.66    0.54
   9   3  12   42.74    1.38
  -9  -3 -12   39.44    1.32
 -10  -4 -12   10.63    0.55
  10   4  12   10.66    0.57
 -11  -5 -12    0.26    0.28
  -2  -6  12    2.12    0.36
   2   6 -12    2.22    0.39
  -1  -5  12    0.92    0.28
   1   5 -12    0.98    0.25
   1   5 -12    1.06    0.29
   0  -4  12   21.57    0.83
   0   4 -12   22.37    0.86
   0   4 -12   21.69    0.78
  -1   3 -12   15.29    0.65
   1  -3  12   15.13    0.60
  -2   2 -12    0.24    0.16
   2  -2  12    0.13    0.16
   2  -2  12    0.28    0.15
   3  -1  12    9.85    0.43
  -3   1 -12    9.36    0.45
   3  -1  12   10.57    0.46
  -4   0 -12   54.12    1.61
   4   0  12   55.10    1.66
   4   0  12   56.06    1.56
  -5  -1 -12   10.68    0.42
   5   1  12   11.36    0.51
  -5  -1 -12   10.74    0.47
  -6  -2 -12    6.72    0.38
   6   2  12    6.92    0.44
   7   3  12   55.34    1.72
  -7  -3 -12   53.51    1.65
  -8  -4 -12   18.25    0.75
   8   4  12   18.63    0.78
  -9  -5 -12    0.35    0.25
  -4  -6  12    4.61    0.46
   4   6 -12    3.14    0.44
   3   5 -12   -0.12    0.20
  -3  -5  12    0.10    0.24
   3   5 -12    0.17    0.24
   2   4 -12   22.79    0.78
   2   4 -12   21.58    0.84
  -2  -4  12   21.20    0.81
   1   3 -12   29.44    0.90
   1   3 -12   28.39    1.00
  -1  -3  12   29.37    0.97
   0  -2  12    0.91    0.17
   0   2 -12    1.05    0.19
   0  -2  12    1.29    0.17
  -1   1 -12    2.78    0.25
   1  -1  12    3.90    0.28
   1  -1  12    2.92    0.23
  -2   0 -12    4.81    0.29
  -2   0 -12    5.81    0.29
   2   0  12    5.73    0.35
   3   1  12    9.51    0.47
  -3  -1 -12    9.56    0.42
  -3  -1 -12    9.97    0.40
   4   2  12    0.62    0.21
  -4  -2 -12    0.84    0.18
  -4  -2 -12    0.71    0.15
   5   3  12   35.34    1.22
  -5  -3 -12   36.47    1.16
   6   4  12   18.45    0.78
  -6  -4 -12   18.43    0.75
  -7  -5 -12    0.53    0.27
  -8  -6 -12    3.94    0.45
   6   6 -12    3.30    0.38
  -6  -6  12    2.77    0.40
   6   6 -12    3.11    0.43
   5   5 -12    0.81    0.24
  -5  -5  12    0.17    0.25
   5   5 -12    0.50    0.27
  -4  -4  12   23.12    0.87
   4   4 -12   24.29    0.83
   4   4 -12   23.48    0.91
   3   3 -12   51.76    1.62
   3   3 -12   55.54    1.52
  -3  -3  12   51.93    1.58
  -2  -2  12    5.10    0.31
  -2  -2  12    5.55    0.34
   2   2 -12    5.68    0.36
   1   1 -12   18.02    0.67
  -1  -1  12   19.51    0.68
  -1  -1  12   19.58    0.67
   0   0 -12   61.81    1.75
   0   0  12   62.41    1.84
   0   0 -12   62.68    1.79
  -1  -1 -12    2.83    0.25
   1   1  12    2.54    0.25
  -1  -1 -12    2.75    0.23
   2   2  12    0.37    0.20
  -2  -2 -12    0.40    0.15
  -2  -2 -12    0.43    0.15
   3   3  12   36.66    1.23
  -3  -3 -12   36.53    1.16
   4   4  12   35.50    1.21
  -4  -4 -12   33.32    1.14
  -5  -5 -12    1.00    0.28
  -6  -6 -12    5.29    0.46
  -8  -6  12    3.37    0.42
   8   6 -12    3.59    0.39
   7   5 -12    0.23    0.23
   7   5 -12    0.16    0.22
  -7  -5  12    0.24    0.25
   6   4 -12   12.46    0.59
  -6  -4  12   10.86    0.54
   6   4 -12   12.26    0.53
  -5  -3  12   53.69    1.64
   5   3 -12   56.73    1.58
   5   3 -12   55.71    1.69
  -4  -2  12   51.93    1.50
  -4  -2  12   50.87    1.50
   3   1 -12   15.04    0.55
   3   1 -12   14.34    0.55
  -3  -1  12   14.50    0.55
  -2   0  12    5.85    0.34
   2   0 -12    5.78    0.31
   2   0 -12    5.72    0.32
   1  -1 -12   19.48    0.65
  -1   1  12   19.57    0.71
   1  -1 -12   17.82    0.63
   0   2  12    1.16    0.23
   0  -2 -12    1.24    0.17
   0  -2 -12    1.82    0.20
   1   3  12   16.23    0.69
  -1  -3 -12   16.22    0.61
  -1  -3 -12   15.60    0.58
  -2  -4 -12   30.26    1.03
   2   4  12   29.74    1.08
  -3  -5 -12    1.59    0.29
  -4  -6 -12    1.33    0.32
  10   6 -12    1.29    0.33
  10   6 -12    0.93    0.32
   9   5 -12    0.27    0.23
   9   5 -12    0.09    0.23
  -9  -5  12    0.40    0.25
  -8  -4  12    7.98    0.44
   8   4 -12    7.93    0.47
   8   4 -12    7.64    0.42
  -7  -3  12   65.17    1.93
   7   3 -12   68.18    1.86
   7   3 -12   65.47    1.97
  -6  -2  12   27.66    0.87
   6   2 -12   28.05    0.81
  -6  -2  12   25.31    0.88
   6   2 -12   28.71    0.93
   5   1 -12   19.12    0.68
   5   1 -12   20.39    0.70
  -5  -1  12   20.42    0.69
   4   0 -12   90.41    2.52
  -4   0  12   92.50    2.59
   4   0 -12   90.17    2.50
  -3   1  12   15.01    0.60
   3  -1 -12   15.11    0.54
   3  -1 -12   15.52    0.55
   2  -2 -12    4.59    0.30
  -2   2  12    5.15    0.37
   2  -2 -12    5.12    0.30
  -1   3  12   28.96    1.03
   1  -3 -12   29.23    0.93
   1  -3 -12   28.86    0.94
   0  -4 -12   22.26    0.82
   0  -4 -12   23.89    0.82
   0   4  12   23.35    0.90
  -1  -5 -12    2.03    0.29
  -2  -6 -12    1.56    0.32
  12   6 -12    0.34    0.30
 -12  -6  12    0.45    0.30
  11   5 -12    0.82    0.27
  11   5 -12    0.78    0.29
 -11  -5  12    1.13    0.28
  10   4 -12    7.57    0.48
  10   4 -12    8.37    0.45
 -10  -4  12    8.69    0.47
   9   3 -12   17.10    0.62
   9   3 -12   16.63    0.69
  -9  -3  12   17.38    0.66
  -8  -2  12   27.14    0.87
   8   2 -12   27.64    0.92
  -8  -2  12   26.51    0.90
   8   2 -12   28.34    0.82
   7   1 -12   18.50    0.64
  -7  -1  12   17.79    0.64
   7   1 -12   18.33    0.66
   6   0 -12   66.75    1.86
  -6   0  12   65.09    1.90
   6   0 -12   64.44    1.85
   5  -1 -12   20.49    0.69
   5  -1 -12   19.90    0.66
  -5   1  12   19.98    0.72
  -4   2  12   50.94    1.58
   4  -2 -12   52.04    1.50
   4  -2 -12   51.82    1.49
   3  -3 -12   53.16    1.57
   3  -3 -12   54.60    1.57
  -3   3  12   52.87    1.67
   2  -4 -12   22.73    0.82
   2  -4 -12   24.38    0.83
  -2   4  12   23.50    0.90
   1  -5 -12    0.96    0.25
  14   6 -12    0.46    0.29
  13   5 -12    0.77    0.30
 -13  -5  12    1.07    0.28
  13   5 -12    0.72    0.26
  12   4 -12   16.75    0.66
 -12  -4  12   16.54    0.69
  12   4 -12   16.17    0.73
 -11  -3  12   40.90    1.25
  11   3 -12   39.62    1.20
  11   3 -12   38.08    1.27
 -10  -2  12   13.26    0.51
 -10  -2  12   13.07    0.55
  10   2 -12   12.99    0.55
  10   2 -12   12.88    0.47
  -9  -1  12    3.12    0.25
   9   1 -12    2.57    0.23
   9   1 -12    2.85    0.23
   8   0 -12   62.86    1.80
  -8   0  12   61.06    1.85
   8   0 -12   65.93    1.80
   7  -1 -12   17.75    0.60
  -7   1  12   18.11    0.67
   7  -1 -12   18.24    0.64
   6  -2 -12   25.59    0.87
   6  -2 -12   27.25    0.84
  -6   2  12   27.35    0.92
   5  -3 -12   58.01    1.64
  -5   3  12   55.40    1.75
   5  -3 -12   56.88    1.66
   4  -4 -12   23.47    0.83
   4  -4 -12   25.93    0.87
  -4   4  12   23.80    0.92
  15   5 -12    0.13    0.26
  15   5 -12    0.31    0.28
 -14  -4  12   12.05    0.58
  14   4 -12   10.84    0.60
  14   4 -12   11.54    0.55
  13   3 -12    9.59    0.44
  13   3 -12    9.45    0.49
 -13  -3  12    9.94    0.49
  12   2 -12    0.21    0.17
  12   2 -12    0.31    0.16
  12   2 -12    0.53    0.16
 -12  -2  12    0.31    0.16
  11   1 -12    0.86    0.18
 -11  -1  12    0.99    0.18
 -11  -1  12    0.86    0.13
  11   1 -12    1.10    0.17
  10   0 -12    5.95    0.30
  10   0 -12    5.16    0.30
 -10   0  12    5.41    0.33
  -9   1  12    2.84    0.25
   9  -1 -12    3.07    0.21
   8  -2 -12   27.89    0.84
  -8   2  12   26.44    0.93
   8  -2 -12   27.81    0.90
  -7   3  12   65.65    1.89
   7  -3 -12   67.71    1.94
  -7   3  12   67.08    2.02
   7  -3 -12   68.92    1.90
  -6   4  12   12.13    0.59
   6  -4 -12   12.74    0.57
   5  -5 -12    0.41    0.24
  17   5 -12    0.10    0.25
 -17  -5  12   -0.02    0.27
 -16  -4  12    8.12    0.47
  16   4 -12    7.36    0.46
  16   4 -12    7.33    0.51
  15   3 -12    7.09    0.46
 -15  -3  12    8.04    0.45
  15   3 -12    7.57    0.41
  14   2 -12   -0.04    0.15
  14   2 -12    0.33    0.17
  14   2 -12    0.11    0.17
 -14  -2  12    0.24    0.16
 -13  -1  12    4.23    0.27
  13   1 -12    4.34    0.30
 -13  -1  12    4.47    0.31
  13   1 -12    4.23    0.33
  12   0 -12    1.21    0.16
 -12   0  12    1.18    0.13
  12   0 -12    0.94    0.18
 -12   0  12    1.18    0.19
  11  -1 -12    0.88    0.17
  11  -1 -12    0.95    0.15
 -11   1  12    0.65    0.18
 -11   1  12    1.11    0.14
 -10   2  12   13.17    0.57
  10  -2 -12   12.80    0.54
 -10   2  12   13.25    0.48
  -9   3  12   17.15    0.69
   9  -3 -12   16.27    0.64
  -8   4  12    7.04    0.46
   8  -4 -12    8.53    0.47
  -8   4  12    8.25    0.45
   7  -5 -12    0.45    0.24
  19   5 -12    0.41    0.30
 -19  -5  12    0.10    0.28
  18   4 -12    4.64    0.40
  18   4 -12    5.05    0.43
  17   3 -12    7.38    0.47
  17   3 -12    7.61    0.45
 -17  -3  12    7.44    0.46
  16   2 -12    2.29    0.27
  16   2 -12    2.60    0.26
  16   2 -12    2.62    0.27
 -16  -2  12    2.24    0.24
 -15  -1  12    0.47    0.15
  15   1 -12    0.45    0.17
 -15  -1  12    0.33    0.16
  15   1 -12    0.06    0.17
  14   0 -12   20.46    0.74
 -14   0  12   21.13    0.67
  14   0 -12   21.72    0.70
 -13   1  12    4.70    0.27
  13  -1 -12    4.32    0.32
 -13   1  12    4.82    0.34
 -12   2  12    0.00    0.16
 -12   2  12    0.13    0.15
  12  -2 -12    0.17    0.16
 -11   3  12   38.26    1.27
  11  -3 -12   38.82    1.23
 -11   3  12   39.49    1.19
 -10   4  12    8.40    0.49
  10  -4 -12    8.39    0.48
 -10   4  12    8.33    0.46
   9  -5 -12    0.25    0.24
   8  -6 -12    3.45    0.41
  21   5 -12   -0.08    0.26
 -21  -5  12    0.42    0.29
 -20  -4  12    2.58    0.34
  20   4 -12    3.34    0.36
  19   3 -12   14.21    0.65
  19   3 -12   13.97    0.64
  18   2 -12   17.59    0.69
  18   2 -12   17.88    0.71
  18   2 -12   17.54    0.68
  17   1 -12    0.67    0.18
  17   1 -12    0.26    0.19
 -17  -1  12    0.57    0.17
 -17  -1  12    0.42    0.18
 -16   0  12    0.45    0.14
  16   0 -12    0.62    0.19
 -16   0  12    0.57    0.18
 -15   1  12    0.39    0.14
  15  -1 -12    0.28    0.18
 -15   1  12    0.38    0.16
  14  -2 -12    0.27    0.18
 -14   2  12    0.16    0.19
 -14   2  12    0.33    0.16
 -13   3  12    9.48    0.49
 -13   3  12    7.94    0.43
  13  -3 -12    9.49    0.48
 -12   4  12   15.56    0.68
  12  -4 -12   16.02    0.68
 -12   4  12   14.72    0.65
  11  -5 -12    0.95    0.29
  10  -6 -12    0.92    0.35
 -23  -5  12    0.11    0.29
  23   5 -12    0.36    0.34
  22   4 -12    1.62    0.32
 -22  -4  12    1.51    0.30
 -21  -3  12   16.03    0.70
  21   3 -12   16.16    0.70
  20   2 -12    8.36    0.48
  20   2 -12    8.62    0.48
  20   2 -12    8.99    0.48
  20   2 -12    8.88    0.49
 -19  -1  12    5.02    0.34
  19   1 -12    3.85    0.34
  19   1 -12    4.16    0.36
 -18   0  12    3.47    0.29
  18   0 -12    3.79    0.32
 -18   0  12    4.11    0.33
  17  -1 -12    0.57    0.18
 -17   1  12    0.54    0.18
 -17   1  12    0.30    0.17
 -16   2  12    2.64    0.28
  16  -2 -12    2.03    0.26
 -16   2  12    3.01    0.25
 -15   3  12    6.89    0.40
  15  -3 -12    7.18    0.43
 -15   3  12    7.88    0.46
 -14   4  12   11.64    0.57
  14  -4 -12   10.91    0.56
 -14   4  12   12.20    0.60
  13  -5 -12    0.94    0.30
  12  -6 -12    0.56    0.31
  24   4 -12    0.98    0.31
 -24  -4  12    0.37    0.26
 -23  -3  12    4.54    0.39
  23   3 -12    4.85    0.43
  22   2 -12    4.85    0.41
 -22  -2  12    4.26    0.34
  22   2 -12    3.74    0.36
 -21  -1  12    5.55    0.38
  21   1 -12    5.09    0.38
  21   1 -12    6.00    0.42
  20   0 -12    1.35    0.23
 -20   0  12    1.09    0.20
  19  -1 -12    4.25    0.33
 -19   1  12    4.05    0.35
 -19   1  12    4.30    0.31
  18  -2 -12   16.41    0.68
 -18   2  12   17.64    0.65
 -18   2  12   17.39    0.72
 -17   3  12    7.48    0.46
 -17   3  12    6.86    0.42
  17  -3 -12    6.34    0.42
  16  -4 -12    6.98    0.48
 -16   4  12    7.02    0.46
 -16   4  12    8.29    0.49
  15  -5 -12   -0.24    0.25
  14  -6 -12   -0.06    0.30
  26   4 -12    1.00    0.33
  25   3 -12    1.52    0.32
  24   2 -12    1.03    0.29
 -24  -2  12    1.47    0.28
  23   1 -12    0.16    0.20
  23   1 -12   -0.01    0.21
 -23  -1  12    0.02    0.20
  22   0 -12    0.99    0.26
  22   0 -12    0.85    0.22
 -22   0  12    0.86    0.21
  21  -1 -12    4.63    0.36
 -21   1  12    5.20    0.37
 -21   1  12    5.20    0.35
  20  -2 -12    8.00    0.44
 -20   2  12    9.08    0.45
 -20   2  12    8.13    0.49
  19  -3 -12   13.81    0.63
 -19   3  12   13.24    0.63
 -19   3  12   13.43    0.60
 -18   4  12    4.51    0.40
  18  -4 -12    4.53    0.40
 -18   4  12    4.57    0.40
  17  -5 -12    0.04    0.28
 -27  -3  12    0.09    0.24
 -26  -2  12    0.74    0.27
  26   2 -12    1.14    0.29
 -25  -1  12    3.30    0.33
  25   1 -12    3.67    0.38
  25   1 -12    3.39    0.34
 -24   0  12    1.79    0.26
  24   0 -12    2.17    0.29
  24   0 -12    1.98    0.31
  23  -1 -12   -0.03    0.19
 -23   1  12    0.06    0.20
 -22   2  12    5.62    0.38
 -22   2  12    4.13    0.38
  22  -2 -12    4.87    0.39
  21  -3 -12   15.96    0.71
 -21   3  12   16.74    0.74
 -21   3  12   16.72    0.71
  20  -4 -12    2.42    0.34
 -20   4  12    3.11    0.35
 -20   4  12    2.80    0.34
  19  -5 -12    0.11    0.29
 -29  -3  12    0.38    0.28
  28   2 -12    0.31    0.26
 -28  -2  12    0.13    0.25
  27   1 -12    1.80    0.32
 -27  -1  12    2.11    0.30
  26   0 -12    0.02    0.21
 -26   0  12   -0.04    0.20
  26   0 -12    0.36    0.25
  25  -1 -12    3.45    0.38
 -25   1  12    3.08    0.32
  25  -1 -12    3.42    0.33
 -24   2  12    1.50    0.29
 -24   2  12    1.42    0.28
  24  -2 -12    1.28    0.27
  23  -3 -12    4.00    0.38
 -23   3  12    4.10    0.38
 -23   3  12    4.34    0.38
 -22   4  12    1.61    0.31
  22  -4 -12    1.65    0.30
 -22   4  12    1.66    0.33
  21  -5 -12   -0.22    0.30
 -31  -3  12    0.94    0.34
 -30  -2  12   -0.24    0.25
  30   2 -12    0.23    0.28
  29   1 -12   -0.13    0.25
 -29  -1  12   -0.10    0.23
  28   0 -12    0.72    0.26
 -28   0  12    0.93    0.26
  28   0 -12    0.79    0.29
  27  -1 -12    1.92    0.29
 -27   1  12    1.58    0.29
  27  -1 -12    1.41    0.30
 -26   2  12    1.02    0.28
  26  -2 -12    0.85    0.26
 -26   2  12    0.83    0.27
 -25   3  12    1.33    0.28
 -25   3  12    1.95    0.32
  25  -3 -12    1.75    0.31
 -24   4  12    0.30    0.26
 -24   4  12    0.04    0.27
  24  -4 -12    0.32    0.27
  32   2 -12    0.56    0.32
 -32  -2  12    0.15    0.29
  31   1 -12    0.14    0.28
 -31  -1  12    0.06    0.27
 -30   0  12   -0.09    0.25
  30   0 -12    0.20    0.26
  29  -1 -12    0.02    0.28
 -29   1  12    0.00    0.24
  29  -1 -12    0.27    0.23
 -28   2  12    0.13    0.26
 -28   2  12    0.30    0.28
  28  -2 -12    0.02    0.24
  27  -3 -12   -0.24    0.24
 -27   3  12    0.31    0.28
 -27   3  12    0.42    0.26
 -26   4  12    0.95    0.33
 -26   4  12    0.66    0.28
  26  -4 -12    0.56    0.30
 -33  -1  12    0.44    0.30
  33   1 -12   -0.47    0.26
  32   0 -12    0.19    0.27
 -32   0  12    0.14    0.27
  31  -1 -12    0.17    0.30
 -31   1  12    0.17    0.26
 -30   2  12    0.25    0.27
  30  -2 -12    0.44    0.27
 -29   3  12    0.39    0.25
  29  -3 -12    0.07    0.27
 -29   3  12    0.26    0.29
 -34   0  12    0.07    0.31
  33  -1 -12   -0.47    0.30
 -33   1  12   -0.08    0.27
 -32   2  12   -0.24    0.27
  32  -2 -12    0.08    0.25
  27  -1  13    2.36    0.40
  25  -1  13    2.25    0.37
  26   0  13   -0.08    0.30
 -27  -1 -13    2.75    0.40
  20  -4  13    3.14    0.41
  23  -1  13    3.72    0.40
 -24   0 -13   -0.06    0.25
  24   0  13    0.29    0.29
  25   1  13    1.91    0.35
 -25  -1 -13    2.20    0.36
  18  -4  13    3.81    0.42
 -21   1 -13    7.08    0.51
  21  -1  13    7.99    0.53
  22   0  13    0.09    0.24
 -22   0 -13    0.08    0.24
  23   1  13    3.72    0.42
 -23  -1 -13    3.98    0.41
  24   2  13    6.84    0.53
 -24  -2 -13    7.73    0.57
  16  -4  13    7.99    0.56
 -17   3 -13    0.42    0.26
  17  -3  13    0.42    0.26
  18  -2  13   12.58    0.63
 -18   2 -13   12.01    0.64
  19  -1  13   15.99    0.73
 -19   1 -13   16.13    0.73
 -20   0 -13    0.33    0.23
  20   0  13    0.06    0.22
 -21  -1 -13    7.41    0.51
  21   1  13    6.27    0.48
  22   2  13    4.03    0.43
 -22  -2 -13    4.04    0.41
 -23  -3 -13    1.09    0.34
  13  -5  13   11.40    0.68
  14  -4  13    7.76    0.52
 -14   4 -13    7.70    0.55
  15  -3  13    0.17    0.23
 -15   3 -13    0.35    0.25
  16  -2  13   41.01    1.34
  16  -2  13   40.13    1.29
 -16   2 -13   39.29    1.36
  17  -1  13   21.75    0.87
 -17   1 -13   22.91    0.88
 -18   0 -13    0.00    0.21
  18   0  13    0.07    0.23
 -19  -1 -13   15.36    0.70
  19   1  13   15.32    0.73
 -20  -2 -13    3.84    0.39
  20   2  13    4.42    0.42
 -21  -3 -13    0.76    0.31
  21   3  13    0.90    0.32
  11  -5  13   11.15    0.66
 -12   4 -13    9.60    0.59
  12  -4  13   10.09    0.59
 -13   3 -13    0.47    0.25
  13  -3  13    0.87    0.25
  14  -2  13   37.01    1.21
  14  -2  13   37.42    1.23
 -14   2 -13   36.27    1.27
  15  -1  13   25.44    0.93
 -15   1 -13   24.39    0.93
 -16   0 -13   -0.09    0.19
  16   0  13   -0.02    0.20
  17   1  13   21.20    0.87
 -17  -1 -13   20.89    0.82
 -18  -2 -13   11.25    0.58
  18   2  13   10.80    0.61
  19   3  13    0.13    0.26
 -19  -3 -13   -0.15    0.26
  20   4  13    2.36    0.39
   9  -5  13   13.96    0.72
  -9   5 -13   13.95    0.74
  10  -4  13    3.33    0.37
 -10   4 -13    4.54    0.41
  11  -3  13    6.74    0.45
 -11   3 -13    6.35    0.46
  12  -2  13   24.23    0.87
  12  -2  13   24.12    0.86
 -12   2 -13   24.29    0.93
  13  -1  13   17.78    0.67
 -13   1 -13   18.04    0.74
  13  -1  13   18.05    0.72
  14   0  13    0.05    0.20
 -14   0 -13    0.16    0.19
 -15  -1 -13   22.51    0.86
  15   1  13   23.16    0.89
  16   2  13   36.52    1.29
 -16  -2 -13   37.09    1.26
  17   3  13    0.37    0.26
 -17  -3 -13    0.05    0.25
  18   4  13    3.85    0.42
 -18  -4 -13    3.48    0.40
  -6   6 -13    4.75    0.50
  -7   5 -13   15.44    0.76
   7  -5  13   14.14    0.71
   8  -4  13    1.46    0.27
  -8   4 -13    1.54    0.30
  -9   3 -13    8.24    0.51
   9  -3  13    8.48    0.49
  10  -2  13    9.16    0.47
 -10   2 -13    9.93    0.54
  10  -2  13   10.41    0.47
 -11   1 -13   14.86    0.64
  11  -1  13   15.89    0.64
  11  -1  13   15.81    0.60
 -12   0 -13    0.22    0.19
  12   0  13   -0.29    0.19
  13   1  13   16.49    0.71
 -13  -1 -13   15.93    0.67
 -14  -2 -13   35.88    1.21
  14   2  13   36.39    1.26
 -15  -3 -13    0.23    0.22
  15   3  13    0.11    0.24
  16   4  13    6.30    0.50
 -16  -4 -13    6.96    0.52
  -4   6 -13    3.60    0.46
   5  -5  13   11.23    0.65
  -5   5 -13   12.91    0.69
   6  -4  13    2.71    0.33
  -6   4 -13    3.24    0.34
   7  -3  13    8.73    0.49
  -7   3 -13    9.98    0.54
   8  -2  13   22.47    0.79
   8  -2  13   22.15    0.79
  -8   2 -13   22.57    0.86
  -9   1 -13   27.35    0.93
   9  -1  13   26.01    0.86
   9  -1  13   25.24    0.91
  10   0  13   -0.28    0.18
 -10   0 -13    0.21    0.17
  10   0  13    0.28    0.15
 -11  -1 -13   13.49    0.59
  11   1  13   14.79    0.65
  12   2  13   23.06    0.90
 -12  -2 -13   22.73    0.84
  13   3  13    0.84    0.26
 -13  -3 -13    0.77    0.23
  14   4  13    6.83    0.51
 -14  -4 -13    7.30    0.52
   2  -6  13    1.12    0.37
  -2   6 -13    1.14    0.37
   3  -5  13    8.65    0.56
  -3   5 -13    9.21    0.59
  -4   4 -13    8.80    0.54
   4  -4  13   10.01    0.54
  -5   3 -13    0.94    0.25
   5  -3  13    0.83    0.21
   6  -2  13   29.27    0.95
  -6   2 -13   28.35    1.00
   6  -2  13   28.41    0.94
  -7   1 -13    6.10    0.37
   7  -1  13    6.25    0.38
   7  -1  13    5.56    0.34
   8   0  13   -0.02    0.14
   8   0  13    0.02    0.17
  -8   0 -13   -0.06    0.14
   9   1  13   25.05    0.93
  -9  -1 -13   26.55    0.90
  10   2  13   10.24    0.53
 -10  -2 -13    9.28    0.49
 -11  -3 -13    5.35    0.41
  11   3  13    5.69    0.44
 -12  -4 -13    8.56    0.52
  12   4  13    8.76    0.55
 -13  -5 -13   12.06    0.70
   0   6 -13    2.65    0.39
   0  -6  13    2.15    0.40
   1  -5  13   14.37    0.71
  -1   5 -13   13.71    0.72
   2  -4  13   14.50    0.66
  -2   4 -13   14.97    0.69
  -3   3 -13    1.39    0.26
   3  -3  13    2.07    0.26
   4  -2  13   31.20    1.01
  -4   2 -13   31.11    1.06
   4  -2  13   31.68    1.01
   5  -1  13   22.61    0.81
  -5   1 -13   25.37    0.88
   5  -1  13   27.47    0.89
   6   0  13   -0.08    0.17
  -6   0 -13    0.10    0.15
   6   0  13    0.09    0.13
  -7  -1 -13    6.68    0.33
  -7  -1 -13    6.58    0.37
   7   1  13    6.55    0.41
   8   2  13   22.49    0.86
  -8  -2 -13   20.82    0.79
   9   3  13    8.23    0.49
  -9  -3 -13    7.86    0.45
 -10  -4 -13    4.01    0.38
  10   4  13    3.59    0.35
 -11  -5 -13   11.30    0.66
   2   6 -13    2.55    0.41
  -2  -6  13    2.72    0.42
  -1  -5  13   12.21    0.63
   1   5 -13   12.15    0.67
   0   4 -13    8.80    0.53
   0  -4  13    9.20    0.49
  -1   3 -13    0.46    0.20
   1  -3  13    0.35    0.17
   2  -2  13   80.74    2.29
  -2   2 -13   81.52    2.36
   2  -2  13   81.47    2.32
  -3   1 -13   38.22    1.24
   3  -1  13   41.07    1.26
   3  -1  13   39.38    1.19
  -4   0 -13   -0.05    0.13
   4   0  13   -0.04    0.17
   4   0  13   -0.01    0.12
   5   1  13   26.39    0.93
  -5  -1 -13   25.51    0.81
  -5  -1 -13   25.26    0.87
   6   2  13   29.63    1.05
  -6  -2 -13   28.49    0.97
   7   3  13    9.63    0.54
  -7  -3 -13    8.67    0.48
  -8  -4 -13    1.92    0.28
   8   4  13    1.51    0.30
  -9  -5 -13   13.53    0.71
   9   5  13   14.36    0.70
   4   6 -13    3.81    0.46
  -4  -6  13    3.06    0.43
  -3  -5  13   10.80    0.58
   3   5 -13   10.02    0.62
   2   4 -13    7.18    0.48
  -2  -4  13    7.48    0.47
   1   3 -13    0.51    0.20
  -1  -3  13    0.82    0.21
   0  -2  13   57.12    1.66
   0  -2  13   56.78    1.66
   0   2 -13   55.55    1.70
   1  -1  13   86.46    2.50
  -1   1 -13   93.85    2.58
   1  -1  13   92.15    2.60
  -2   0 -13    0.13    0.15
   2   0  13    0.01    0.16
  -2   0 -13   -0.04    0.12
  -3  -1 -13   38.93    1.18
   3   1  13   41.18    1.31
  -3  -1 -13   39.70    1.23
  -4  -2 -13   30.23    0.99
   4   2  13   31.05    1.07
  -4  -2 -13   29.29    0.93
  -5  -3 -13    0.92    0.22
   5   3  13    0.78    0.24
  -6  -4 -13    3.63    0.34
   6   4  13    3.31    0.35
   7   5  13   14.97    0.73
  -7  -5 -13   15.77    0.75
  -6  -6  13    2.84    0.42
   6   6 -13    2.70    0.42
  -5  -5  13    5.91    0.48
   5   5 -13    6.31    0.51
   4   4 -13    1.54    0.28
  -4  -4  13    1.91    0.28
  -3  -3  13    3.09    0.29
   3   3 -13    3.01    0.29
  -2  -2  13   71.61    2.05
   2   2 -13   71.17    2.10
  -2  -2  13   73.14    2.07
  -1  -1  13   77.15    2.18
  -1  -1  13   81.78    2.26
   1   1 -13   74.88    2.23
   0   0 -13    0.17    0.13
   0   0 -13    0.11    0.13
   0   0  13    0.08    0.14
   1   1  13   88.54    2.47
  -1  -1 -13   79.34    2.35
  -1  -1 -13   84.23    2.32
  -2  -2 -13   78.46    2.22
   2   2  13   82.30    2.40
  -2  -2 -13   80.66    2.28
   3   3  13    1.58    0.25
  -3  -3 -13    1.69    0.23
  -4  -4 -13    8.83    0.50
   4   4  13    9.81    0.55
  -5  -5 -13   11.48    0.62
   5   5  13   12.30    0.65
  -6  -6 -13    4.39    0.46
  -8  -6  13    3.60    0.43
   8   6 -13    3.00    0.43
   7   5 -13    3.08    0.36
  -7  -5  13    3.50    0.38
   6   4 -13    0.52    0.23
  -6  -4  13    0.46    0.22
  -5  -3  13    7.11    0.42
   5   3 -13    6.69    0.43
  -4  -2  13   14.97    0.57
  -4  -2  13   15.73    0.61
   3   1 -13   13.37    0.56
   3   1 -13   15.42    0.59
  -3  -1  13   15.58    0.57
   2   0 -13    0.19    0.13
  -2   0  13    0.04    0.13
   2   0 -13   -0.01    0.14
   1  -1 -13   82.50    2.25
  -1   1  13   79.03    2.34
   1  -1 -13   78.33    2.21
   0  -2 -13   57.48    1.66
   0  -2 -13   58.03    1.69
   0   2  13   58.56    1.80
  -1  -3 -13    0.41    0.16
  -1  -3 -13    0.31    0.16
   1   3  13    0.75    0.24
   2   4  13   16.18    0.72
  -2  -4 -13   14.47    0.65
   3   5  13    9.09    0.55
  -3  -5 -13    8.63    0.52
  -4  -6 -13    2.94    0.40
 -10  -6  13    1.06    0.34
   9   5 -13    5.20    0.44
  -9  -5  13    5.36    0.44
   8   4 -13    4.28    0.38
  -8  -4  13    3.84    0.34
  -7  -3  13   14.41    0.60
   7   3 -13   14.62    0.64
  -6  -2  13   14.94    0.60
  -6  -2  13   15.00    0.56
  -5  -1  13   20.73    0.73
   5   1 -13   20.49    0.73
   5   1 -13   22.24    0.75
   4   0 -13   -0.03    0.13
  -4   0  13   -0.10    0.14
   4   0 -13    0.25    0.15
   3  -1 -13   15.98    0.55
  -3   1  13   13.72    0.60
   3  -1 -13   14.44    0.54
   2  -2 -13   72.35    2.02
  -2   2  13   72.03    2.15
   2  -2 -13   70.60    2.03
  -1   3  13    0.61    0.21
   1  -3 -13    0.61    0.18
   1  -3 -13    0.50    0.17
   0  -4 -13    8.59    0.47
   0   4  13    8.97    0.53
  -1  -5 -13   15.05    0.68
 -11  -5  13    4.90    0.42
  11   5 -13    4.38    0.42
  10   4 -13    1.49    0.29
 -10  -4  13    0.97    0.25
   9   3 -13    8.36    0.46
  -9  -3  13    8.03    0.43
  -8  -2  13    8.45    0.40
   8   2 -13    8.78    0.45
  -8  -2  13   10.33    0.46
  -7  -1  13    1.63    0.19
   7   1 -13    1.44    0.20
   7   1 -13    1.42    0.20
   6   0 -13   -0.01    0.14
   6   0 -13    0.35    0.14
  -6   0  13    0.14    0.15
   5  -1 -13   21.36    0.68
   5  -1 -13   20.00    0.69
  -5   1  13   18.46    0.72
  -4   2  13   15.87    0.64
   4  -2 -13   13.94    0.57
   4  -2 -13   15.62    0.57
   3  -3 -13    3.15    0.28
  -3   3  13    3.12    0.32
   3  -3 -13    3.33    0.28
  -2   4  13    7.25    0.48
   2  -4 -13    7.49    0.45
   2  -4 -13    7.59    0.42
   1  -5 -13   12.42    0.60
  13   5 -13    4.31    0.42
 -13  -5  13    4.86    0.42
 -12  -4  13    4.18    0.36
  12   4 -13    4.05    0.38
  11   3 -13    3.82    0.33
 -11  -3  13    3.72    0.32
 -10  -2  13   18.91    0.67
  10   2 -13   18.16    0.69
  -9  -1  13   20.32    0.73
   9   1 -13   20.82    0.74
   9   1 -13   20.88    0.72
   8   0 -13   -0.09    0.12
   8   0 -13   -0.20    0.14
  -8   0  13   -0.08    0.14
  -7   1  13    1.23    0.19
   7  -1 -13    1.83    0.18
   7  -1 -13    1.56    0.20
   6  -2 -13   14.48    0.53
  -6   2  13   14.49    0.62
   6  -2 -13   15.00    0.57
  -5   3  13    7.24    0.45
   5  -3 -13    6.22    0.37
   5  -3 -13    6.78    0.36
   4  -4 -13    1.82    0.23
  -4   4  13    1.51    0.28
   4  -4 -13    1.85    0.26
  15   5 -13    1.35    0.31
 -14  -4  13    1.36    0.27
  14   4 -13    0.71    0.27
  13   3 -13    1.62    0.26
 -13  -3  13    1.26    0.24
  12   2 -13   52.39    1.58
 -12  -2  13   52.67    1.56
  12   2 -13   51.01    1.57
  11   1 -13   14.63    0.59
 -11  -1  13   14.45    0.57
  10   0 -13   -0.05    0.15
  10   0 -13    0.03    0.12
 -10   0  13    0.05    0.14
   9  -1 -13   20.49    0.67
  -9   1  13   19.45    0.74
   9  -1 -13   20.62    0.72
   8  -2 -13    9.11    0.39
  -8   2  13    9.07    0.47
   8  -2 -13    9.30    0.45
   7  -3 -13   14.02    0.57
  -7   3  13   13.17    0.61
   7  -3 -13   14.45    0.54
   6  -4 -13    0.50    0.21
  -6   4  13    0.01    0.21
   5  -5 -13    6.79    0.47
 -16  -4  13    0.94    0.26
  16   4 -13    0.74    0.28
 -15  -3  13    0.48    0.22
  15   3 -13    0.05    0.20
  14   2 -13   13.82    0.59
  14   2 -13   14.15    0.60
  13   1 -13   31.50    1.01
  13   1 -13   31.19    0.97
 -13  -1  13   26.60    0.97
  12   0 -13    0.12    0.13
 -12   0  13    0.16    0.16
  12   0 -13    0.09    0.14
  11  -1 -13   15.47    0.54
 -11   1  13   14.03    0.61
  11  -1 -13   14.84    0.59
 -10   2  13   18.83    0.74
  10  -2 -13   18.57    0.69
  -9   3  13    8.34    0.48
   9  -3 -13    8.36    0.45
   8  -4 -13    4.13    0.34
  -8   4  13    3.59    0.35
   7  -5 -13    3.97    0.38
 -19  -5  13    0.54    0.30
  18   4 -13   -0.22    0.24
 -17  -3  13    0.13    0.23
  17   3 -13    0.45    0.22
  16   2 -13   21.86    0.81
  16   2 -13   21.26    0.81
 -16  -2  13   21.82    0.79
  15   1 -13   32.79    1.03
 -15  -1  13   32.05    1.07
  15   1 -13   31.56    1.06
  14   0 -13    0.09    0.15
 -14   0  13   -0.01    0.15
  14   0 -13    0.00    0.13
  13  -1 -13   30.60    1.01
 -13   1  13   31.94    1.06
  12  -2 -13   51.64    1.56
 -12   2  13   51.99    1.61
 -11   3  13    3.63    0.33
  11  -3 -13    4.45    0.33
  10  -4 -13    1.19    0.24
 -10   4  13    1.08    0.25
   9  -5 -13    5.69    0.46
   8  -6 -13    3.47    0.41
 -21  -5  13    0.23    0.29
 -20  -4  13    0.07    0.22
  19   3 -13    1.03    0.26
 -19  -3  13    1.32    0.27
 -18  -2  13    6.01    0.38
  18   2 -13    5.67    0.39
  18   2 -13    5.79    0.41
  17   1 -13    5.26    0.35
 -17  -1  13    7.31    0.41
  17   1 -13    5.88    0.40
 -16   0  13    0.16    0.17
  16   0 -13    0.16    0.18
 -15   1  13   32.49    1.09
  15  -1 -13   31.10    1.04
 -14   2  13   14.40    0.63
  14  -2 -13   13.74    0.59
  13  -3 -13    1.15    0.24
 -13   3  13    1.12    0.25
  12  -4 -13    3.81    0.34
 -12   4  13    4.11    0.37
  11  -5 -13    4.44    0.41
  10  -6 -13    1.30    0.34
 -22  -4  13   -0.08    0.25
  21   3 -13    5.21    0.45
  20   2 -13   10.32    0.55
  20   2 -13    9.92    0.51
 -20  -2  13    9.42    0.50
  19   1 -13    4.28    0.36
 -19  -1  13    4.13    0.34
 -18   0  13   -0.02    0.16
  18   0 -13    0.20    0.19
  17  -1 -13    5.56    0.38
 -17   1  13    5.64    0.40
 -16   2  13   22.11    0.84
  16  -2 -13   21.27    0.79
  15  -3 -13    0.02    0.21
 -15   3  13    0.00    0.20
  14  -4 -13    0.79    0.24
 -14   4  13    0.59    0.25
  13  -5 -13    5.07    0.44
  12  -6 -13    0.35    0.32
 -24  -4  13    0.06    0.25
 -23  -3  13    1.50    0.29
  23   3 -13    1.83    0.33
  22   2 -13    1.24    0.27
  22   2 -13    0.49    0.24
  21   1 -13    0.25    0.21
 -20   0  13    0.04    0.19
  20   0 -13   -0.12    0.18
  19  -1 -13    4.59    0.35
 -19   1  13    4.11    0.36
  18  -2 -13    5.28    0.38
 -18   2  13    5.28    0.41
 -17   3  13   -0.08    0.19
  17  -3 -13   -0.04    0.21
 -16   4  13    0.69    0.27
  16  -4 -13    1.06    0.28
  15  -5 -13    1.58    0.33
  25   3 -13    1.57    0.32
  24   2 -13    1.01    0.28
  23   1 -13    2.59    0.33
  23   1 -13    2.90    0.31
 -22   0  13   -0.15    0.19
  22   0 -13    0.04    0.19
  21  -1 -13    0.31    0.20
 -21   1  13    0.23    0.20
 -20   2  13    9.53    0.53
  20  -2 -13    8.90    0.50
  19  -3 -13    1.17    0.27
 -19   3  13    1.26    0.28
  18  -4 -13    0.14    0.25
 -18   4  13   -0.21    0.22
  17  -5 -13    1.26    0.33
[truncated: 122,794 more chars]
