# Supplementary material for: Bis{N-benzyl-N-[2-(thio­phen-2-yl)eth­yl]di­thio­carbamato-κ2 S,S′}lead(II)
Source: Acta Crystallogr Sect E Struct Rep Online. 2013 Jul 17;69(Pt 8):m457. doi: 10.1107/S1600536813019259 (PMC3793692; doi:10.1107/S1600536813019259)
Supplement: Supplementary file 2 [file e-69-0m457-Isup2.hkl]

#
# h,k,l, Fc-squared, Fo-squared, sigma(Fo-squared), status flag
#
data_I
_shelx_title '  C2/c'
_shelx_refln_list_code          4
_shelx_F_calc_maximum      512.54
_exptl_crystal_F_000      1552.00
_reflns_d_resolution_high  0.7569

loop_
 _space_group_symop_operation_xyz
 'x, y, z'
 '-x, y, -z+1/2'
 'x+1/2, y+1/2, z'
 '-x+1/2, y+1/2, -z+1/2'
 '-x, -y, -z'
 'x, -y, z-1/2'
 '-x+1/2, -y+1/2, -z'
 'x+1/2, -y+1/2, z-1/2'

_cell_length_a    27.4590
_cell_length_b     5.5580
_cell_length_c    19.4670
_cell_angle_alpha  90.000
_cell_angle_beta  100.168
_cell_angle_gamma  90.000

_shelx_F_squared_multiplier     1.000

loop_
 _refln_index_h
 _refln_index_k
 _refln_index_l
 _refln_F_squared_calc
 _refln_F_squared_meas
 _refln_F_squared_sigma
 _refln_observed_status
   4   0   0      87068.46      81931.35      2544.32 o
   6   0   0       3258.22       3958.73        57.01 o
   8   0   0      83004.82      84089.39      1096.31 o
  10   0   0      75623.39      77087.75      1007.14 o
  12   0   0      75530.77      74090.50       969.95 o
  14   0   0     104429.94     106118.38      1386.36 o
  16   0   0      44463.49      47106.23       625.10 o
  18   0   0      32689.10      32327.33       435.86 o
  20   0   0      12757.79      13045.37       274.46 o
  22   0   0       3783.87       3874.06       111.99 o
  24   0   0       6581.74       6974.04       210.38 o
  26   0   0       4190.95       4185.82       124.82 o
  28   0   0       4255.07       4283.38       131.63 o
  30   0   0        950.98       1096.45        71.82 o
  32   0   0        718.93        767.07        93.10 o
  34   0   0        217.07        216.73        82.22 o
   1   1   0      39588.50      44404.27       411.78 o
   3   1   0      64636.63      64074.75       591.40 o
   5   1   0      86134.89      93334.06       921.96 o
   7   1   0     116547.16     116294.97      1071.72 o
   9   1   0      49919.20      51731.44       480.65 o
  11   1   0      13277.53      14913.63       154.05 o
  13   1   0      20217.07      19308.42       186.12 o
  15   1   0      33103.69      34929.00       354.45 o
  17   1   0       9292.06       9322.83       113.11 o
  19   1   0       6295.38       6428.15        85.99 o
  21   1   0       5845.88       5861.76       103.30 o
  23   1   0       4252.39       4091.67        72.99 o
  25   1   0        981.55        896.21        41.38 o
  27   1   0       2146.70       2243.36        68.57 o
  29   1   0       1159.59       1157.23        52.20 o
  31   1   0        262.75        253.18        37.14 o
  33   1   0         88.79         76.85        34.68 o
   0   2   0       1033.86        965.55        24.83 o
   2   2   0       2699.62       2965.64        39.32 o
   4   2   0        400.53        289.12        11.42 o
   6   2   0       2144.70       2356.01        29.40 o
   8   2   0       7603.43       8224.23        83.37 o
  10   2   0       2141.82       2224.63        33.00 o
  12   2   0        447.37        399.26        19.59 o
  14   2   0        771.48        768.56        26.91 o
  16   2   0        596.26        498.14        22.53 o
  18   2   0        444.93        578.81        23.01 o
  20   2   0         15.95          5.86        15.76 o
  22   2   0         30.28         63.34        18.29 o
  24   2   0         12.94          5.05        17.86 o
  26   2   0        213.16        214.99        25.92 o
  28   2   0         49.44         68.51        29.80 o
  30   2   0        158.24        179.41        35.26 o
  32   2   0         77.25         31.63        33.10 o
  34   2   0         59.72        152.34        77.38 o
   1   3   0      27210.24      26516.89       252.73 o
   3   3   0      34368.19      35872.11       361.89 o
   5   3   0       8927.33       9392.32       112.67 o
   7   3   0      14648.23      15521.98       153.09 o
   9   3   0       2823.86       2706.13        36.46 o
  11   3   0      14020.04      13835.36       161.77 o
  13   3   0      13697.41      13372.07       159.51 o
  15   3   0      12097.77      11949.51       146.25 o
  17   3   0      13005.94      13168.32       160.90 o
  19   3   0       3930.25       4048.08        65.61 o
  21   3   0       1640.26       1539.70        40.35 o
  23   3   0        920.31        948.41        42.79 o
  25   3   0       2495.71       2475.64        54.40 o
  27   3   0       1509.39       1595.37        46.78 o
  29   3   0       1430.65       1558.92       109.59 o
  31   3   0        699.63        699.50        48.13 o
   0   4   0      14019.39      14501.45       241.52 o
   2   4   0      13867.97      14375.58       169.45 o
   4   4   0       8785.76       8893.02       112.02 o
   6   4   0       7950.94       7912.75       102.24 o
   8   4   0      12681.17      12718.73       171.69 o
  10   4   0      15296.19      15049.86       221.24 o
  12   4   0       8414.71       8226.40       135.09 o
  14   4   0       5818.64       5694.47       103.37 o
  16   4   0       3099.39       2805.95        67.00 o
  18   4   0       3170.92       3176.99        74.21 o
  20   4   0       1093.31       1037.11        46.21 o
  22   4   0       2290.29       2165.16        65.40 o
  24   4   0       1766.97       1796.15        62.52 o
  26   4   0       1980.84       1988.99        66.34 o
  28   4   0        825.82        957.96        60.38 o
   1   5   0         54.71         55.57        19.45 o
   3   5   0         14.63         23.10        18.53 o
   5   5   0       1453.24       1470.54        43.30 o
   7   5   0       1275.17       1352.04        48.91 o
   9   5   0       1993.92       1966.14        57.58 o
  11   5   0        168.52        179.42        28.94 o
  13   5   0         48.07         37.99        27.14 o
  15   5   0         28.05         63.03        28.58 o
  17   5   0         38.54         58.76        30.19 o
  19   5   0        332.02        247.09        35.46 o
  21   5   0        207.06        159.66        36.96 o
  23   5   0        213.33        258.52        40.35 o
  25   5   0         72.73         30.78        47.00 o
   0   6   0       1577.10       1330.45        68.28 o
   2   6   0       1388.56       1328.78        42.25 o
   4   6   0       1471.81       1442.98        55.17 o
   6   6   0       1507.10       1332.56        54.02 o
   8   6   0       1258.34       1234.68        53.14 o
  10   6   0       1135.92       1003.65        66.32 o
  12   6   0       1406.26       1552.18        60.38 o
  14   6   0       1084.94       1025.44        70.85 o
  16   6   0        446.34        470.17        43.90 o
  18   6   0        149.22        138.06        39.54 o
   1   7   0       1734.56       1647.14        74.34 o
   3   7   0       1082.12       1068.84        53.31 o
   5   7   0       1068.08        960.07        53.29 o
   7   7   0       1647.09       1875.49        97.46 o
   9   7   0       1551.23       1751.59       201.91 o
 -33   1   1        561.66        602.13        45.23 o
 -31   1   1        498.98        527.06        41.29 o
 -29   1   1        182.33        207.11        32.51 o
 -27   1   1        751.78        731.61        41.08 o
 -25   1   1       1192.94       1152.39        53.75 o
 -23   1   1       5397.86       5631.09        81.49 o
 -21   1   1       6526.64       6612.15        98.01 o
 -19   1   1      10033.40       9906.27       140.58 o
 -17   1   1       1425.86       1447.88        33.70 o
 -15   1   1       4874.46       4897.30        56.09 o
 -13   1   1       3350.60       3168.77        37.99 o
 -11   1   1      29162.33      31759.83       298.68 o
  -9   1   1     110474.94     112836.94      1201.69 o
  -7   1   1      69655.30      73825.13       682.61 o
  -5   1   1      51200.79      51673.99       478.42 o
  -3   1   1      27156.91      30524.84       303.21 o
  -1   1   1      32985.39      32402.64       346.22 o
   1   1   1      24198.82      25881.97       257.03 o
   3   1   1      71758.09      72569.59       669.79 o
   5   1   1      88599.34      87289.46       806.21 o
   7   1   1      41232.86      42539.43       423.64 o
   9   1   1     102047.23     100578.09       993.18 o
  11   1   1       9969.34      10514.85       112.75 o
  13   1   1      10432.71      10331.57       104.09 o
  15   1   1       4219.80       4432.41        56.41 o
  17   1   1       9698.58       9859.64       119.77 o
  19   1   1      14865.94      15205.62       179.45 o
  21   1   1       7811.84       7915.87       104.21 o
  23   1   1       8245.24       8541.54       125.71 o
  25   1   1       3156.99       3202.79        75.74 o
  27   1   1       2148.10       2348.11        65.51 o
  29   1   1        760.94        725.86        43.03 o
  31   1   1        499.11        534.40        42.89 o
  33   1   1        349.23        343.10        46.34 o
 -34   2   1        346.81        435.15        63.20 o
 -32   2   1        196.70        148.14        36.44 o
 -30   2   1        337.88        280.81        37.08 o
 -28   2   1        706.65        703.62        58.64 o
 -26   2   1       1157.92       1128.26        43.14 o
 -24   2   1       3870.91       3872.01        70.53 o
 -22   2   1       3690.35       3432.71        59.33 o
 -20   2   1       4494.10       4427.05        82.81 o
 -18   2   1       3619.91       3548.55        61.11 o
 -16   2   1      16637.45      16435.46       395.80 o
 -14   2   1      17320.95      18114.09       206.94 o
 -12   2   1      14055.77      14343.28       141.02 o
 -10   2   1       4723.75       4134.76        46.89 o
  -8   2   1      30125.69      31145.74       293.37 o
  -6   2   1      78565.61      80594.80       745.31 o
  -4   2   1      66938.69      69212.68       640.62 o
  -2   2   1      31782.29      32790.61       307.19 o
   0   2   1      14343.55      16233.36       155.69 o
   2   2   1      40485.46      38902.61       363.29 o
   4   2   1      29771.50      30349.38       285.07 o
   6   2   1      46449.26      46358.43       432.17 o
   8   2   1      66625.98      69007.51       640.32 o
  10   2   1      33109.80      35525.54       334.57 o
  12   2   1      28708.97      28878.45       295.17 o
  14   2   1       9904.24       9952.60       111.33 o
  16   2   1      13510.98      13502.05       175.94 o
  18   2   1      10105.30      10340.86       142.06 o
  20   2   1      15855.64      15587.44       186.51 o
  22   2   1      10769.19      10813.89       138.43 o
  24   2   1       3747.66       3671.50        63.70 o
  26   2   1       2071.50       2101.38        66.02 o
  28   2   1       2000.54       1994.57        64.89 o
  30   2   1       1902.90       1940.10        67.06 o
  32   2   1       1161.14       1208.03        57.03 o
  34   2   1        607.23        771.39       101.56 o
 -31   3   1         18.59        -32.05        33.23 o
 -29   3   1          9.22          9.61        31.34 o
 -27   3   1         18.79          1.21        22.71 o
 -25   3   1         37.67         17.91        21.47 o
 -23   3   1        133.99        126.99        21.15 o
 -21   3   1        167.03        187.95        20.89 o
 -19   3   1        888.23        794.28        29.01 o
 -17   3   1         88.65        112.49        17.65 o
 -15   3   1        519.70        510.83        27.31 o
 -13   3   1        844.08        925.72        27.75 o
 -11   3   1        382.97        397.17        16.02 o
  -9   3   1       1215.32       1221.34        23.03 o
  -7   3   1       1236.34       1266.48        22.32 o
  -5   3   1        350.33        523.58        25.60 o
  -3   3   1        158.02        197.58        12.18 o
  -1   3   1       8609.89       7902.74        82.19 o
   1   3   1       8919.85      10317.24       104.53 o
   3   3   1       7389.41       8659.03        89.35 o
   5   3   1       1299.10       1138.28        43.81 o
   7   3   1       1806.16       1914.94        28.79 o
   9   3   1       1181.94       1233.45        23.33 o
  11   3   1       1084.03       1182.80        64.23 o
  13   3   1       3669.07       3466.33        55.54 o
  15   3   1       3466.52       3434.17        62.17 o
  17   3   1       7124.88       6908.67        94.84 o
  19   3   1       1490.96       1467.27        38.26 o
  21   3   1        939.30        896.76        33.11 o
  23   3   1        584.89        507.80        28.66 o
  25   3   1        321.85        312.61        27.08 o
  27   3   1        662.00        561.40        32.56 o
  29   3   1        424.58        381.80        40.16 o
  31   3   1        380.48        292.64        41.57 o
 -30   4   1        202.43        244.23        72.54 o
 -28   4   1        172.86        293.63        39.13 o
 -26   4   1        768.89        818.02        60.38 o
 -24   4   1       1193.47       1316.68        53.63 o
 -22   4   1       2583.69       2429.51        67.74 o
 -20   4   1       2783.42       2993.60        73.91 o
 -18   4   1       1982.63       1886.52        69.81 o
 -16   4   1       1128.28       1143.32        65.97 o
 -14   4   1       1482.46       1478.11        47.66 o
 -12   4   1      10170.07       9925.89       156.83 o
 -10   4   1       8740.60       8483.59       136.62 o
  -8   4   1      17965.00      17176.59       199.32 o
  -6   4   1       4937.32       4955.54        70.98 o
  -4   4   1       6219.78       5851.60        93.90 o
  -2   4   1       6001.07       5403.18        75.64 o
   0   4   1        698.17        569.49        22.15 o
   2   4   1       6241.01       5938.67        88.22 o
   4   4   1       6704.12       6360.75        94.45 o
   6   4   1      24038.85      23625.89       267.01 o
   8   4   1       7228.44       6792.80       101.36 o
  10   4   1       3155.87       3004.28        88.57 o
  12   4   1        766.18        741.31        51.66 o
  14   4   1         98.52         97.22        24.14 o
  16   4   1       1323.74       1227.58        45.87 o
  18   4   1       1017.63       1100.30        45.96 o
  20   4   1       1696.52       1771.26        71.55 o
  22   4   1        645.59        636.82        40.93 o
  24   4   1        430.34        501.43        40.84 o
  26   4   1         18.63         55.61        33.43 o
  28   4   1         13.16         14.21        33.48 o
 -25   5   1       1039.93       1163.78        78.60 o
 -23   5   1       2418.33       2614.96        78.73 o
 -21   5   1       3494.58       3346.19       111.26 o
 -19   5   1       3999.71       4010.29        92.33 o
 -17   5   1       6309.68       6292.85       121.15 o
 -15   5   1       4899.11       4945.69       101.21 o
 -13   5   1       5218.10       5063.34       100.91 o
 -11   5   1       5290.13       5081.73       114.48 o
  -9   5   1      10751.53      10854.88       173.80 o
  -7   5   1      13776.68      12984.92       205.78 o
  -5   5   1      16588.17      16215.02       194.27 o
  -3   5   1      14662.07      14774.33       178.98 o
  -1   5   1      10822.39      11060.84       140.33 o
   1   5   1      14143.48      13846.38       171.21 o
   3   5   1      12834.17      12907.34       159.42 o
   5   5   1       9427.03       9294.55       134.40 o
   7   5   1       7198.44       6950.64       107.86 o
   9   5   1       6418.26       6081.44       112.11 o
  11   5   1       6731.99       6478.37       118.17 o
  13   5   1       5477.78       5416.31       105.48 o
  15   5   1       4552.03       4353.51        94.54 o
  17   5   1       2960.67       2812.79        74.92 o
  19   5   1       2428.57       2428.82        72.79 o
  21   5   1       1439.84       1429.63        81.67 o
  23   5   1        498.19        539.87        45.02 o
  25   5   1        282.28        297.08        72.54 o
 -18   6   1       1346.41       1272.73        59.29 o
 -16   6   1       2432.17       2397.19        74.82 o
 -14   6   1       2570.37       2429.68        73.30 o
 -12   6   1       2249.68       2184.07        76.09 o
 -10   6   1       1903.22       1997.09        64.33 o
  -8   6   1       2636.56       2689.48        74.04 o
  -6   6   1       2844.71       2797.06        73.99 o
  -4   6   1       2811.12       2852.36        74.35 o
  -2   6   1       4474.62       4540.54        77.12 o
   0   6   1       5895.10       6090.42        93.43 o
   2   6   1       4783.82       4816.86       123.56 o
   4   6   1       2654.07       2775.67        64.25 o
   6   6   1       1593.49       1480.11        73.30 o
   8   6   1       1226.09       1266.65        53.92 o
  10   6   1       2209.62       2149.79        67.69 o
  12   6   1       1764.05       1708.84        73.52 o
  14   6   1       1442.97       1423.42        61.89 o
  16   6   1       1069.45        985.37        68.41 o
  18   6   1        721.11        671.94        49.46 o
  -9   7   1          0.67        -30.10        49.50 o
  -7   7   1          3.90        -37.28        37.28 o
  -5   7   1          6.60          5.06        35.63 o
  -3   7   1         28.78         -0.06        33.66 o
  -1   7   1          9.41         11.49        39.11 o
   1   7   1         30.42          4.88        34.04 o
   3   7   1          1.64         38.14        34.75 o
   5   7   1         29.11         41.00        35.17 o
   7   7   1          0.36          1.33        49.50 o
   9   7   1          0.33        -49.59        49.59 o
 -34   0   2        421.58        461.63        63.20 o
 -32   0   2       2857.85       3220.07       118.75 o
 -30   0   2       3402.02       3369.51       117.94 o
 -28   0   2       9587.40       9813.65       250.28 o
 -26   0   2       5007.90       4875.39       138.47 o
 -24   0   2       5621.95       5529.16       146.19 o
 -22   0   2       6621.52       6399.75       234.56 o
 -20   0   2      33746.05      34895.16       621.02 o
 -18   0   2      24711.50      25849.71       351.27 o
 -16   0   2      42511.20      46257.25       613.65 o
 -14   0   2      48483.64      46543.40       615.80 o
 -12   0   2      33140.87      34385.07       456.83 o
 -10   0   2      33524.97      32373.34       428.73 o
  -8   0   2      28039.59      30665.91       405.20 o
  -6   0   2     262695.47     238323.42      3568.00 o
  -4   0   2     116997.33     113289.58      1476.40 o
  -2   0   2     137976.92     126524.52      2145.86 o
   0   0   2      46401.50      49201.59       748.57 o
   2   0   2      40676.31      37847.62       569.57 o
   4   0   2     108138.11     108981.78      1806.22 o
   6   0   2       5602.01       6235.09        87.84 o
   8   0   2      69181.84      66684.41       872.67 o
  10   0   2      36762.96      38635.09       510.31 o
  12   0   2      41609.32      42406.64       561.38 o
  14   0   2      40076.72      42495.34       564.07 o
  16   0   2      20532.60      20758.40       285.03 o
  18   0   2       7766.12       7806.66       212.91 o
  20   0   2        630.27        640.70        33.07 o
  22   0   2       3352.27       3318.41       215.21 o
  24   0   2       2278.92       2182.45        83.43 o
  26   0   2       2865.21       2915.96       174.11 o
  28   0   2       2134.72       2184.06       151.13 o
  30   0   2       1177.19       1291.51       118.49 o
  32   0   2         65.57         73.75        47.88 o
  34   0   2         69.74         84.94        53.84 o
 -35   1   2        608.99        761.71        96.73 o
 -33   1   2        751.70        629.79        44.60 o
 -31   1   2        759.52        728.96        44.35 o
 -29   1   2       2135.45       2115.07        64.96 o
 -27   1   2       1959.97       1980.36        61.59 o
 -25   1   2       7022.17       6857.11       198.95 o
 -23   1   2       3155.28       3035.19        60.85 o
 -21   1   2       6426.70       6535.28       144.70 o
 -19   1   2       4463.93       3882.10       100.03 o
 -17   1   2      14888.38      14949.58       188.14 o
 -15   1   2      17892.31      17774.84       173.36 o
 -13   1   2      53093.29      56882.74       566.68 o
 -11   1   2      32372.43      34185.80       343.50 o
  -9   1   2        583.67        517.63        22.43 o
  -7   1   2       5663.91       6318.56        68.77 o
  -5   1   2      70177.91      73904.87       682.53 o
  -3   1   2      15570.80      15154.77       152.58 o
  -1   1   2      44591.84      50078.09       532.46 o
   1   1   2      74360.88      71626.17       661.84 o
   3   1   2      87961.10      91966.72       847.73 o
   5   1   2       6302.09       7290.51        83.73 o
   7   1   2      18512.98      17268.38       176.61 o
   9   1   2        422.78        530.64        14.31 o
  11   1   2      19968.33      19382.38       200.21 o
  13   1   2       4368.67       4296.33        54.05 o
  15   1   2       8652.19       8931.65       100.96 o
  17   1   2       1228.26       1352.33        28.55 o
  19   1   2       2054.40       2088.25        41.06 o
  21   1   2        888.55        781.74        27.82 o
  23   1   2        460.58        480.04        27.99 o
  25   1   2         86.76        161.78        28.32 o
  27   1   2         77.34         82.16        28.58 o
  29   1   2        137.85        141.19        32.84 o
  31   1   2        486.19        517.15        42.81 o
  33   1   2         19.18         18.48        34.96 o
 -34   2   2        103.45         56.83        51.30 o
 -32   2   2         29.49         13.96        33.64 o
 -30   2   2          2.92         -6.59        29.56 o
 -28   2   2          4.36         -1.96        27.93 o
 -26   2   2         48.63         47.58        22.61 o
 -24   2   2         37.41         21.77        19.61 o
 -22   2   2        304.75        257.37        21.25 o
 -20   2   2       1538.85       1295.81        56.05 o
 -18   2   2        761.29        871.80        34.97 o
 -16   2   2       3113.19       2988.61        77.32 o
 -14   2   2       1214.03       1226.79        25.43 o
 -12   2   2        817.73        874.49        18.59 o
 -10   2   2        323.50        330.90        10.68 o
  -8   2   2        149.22        188.92        10.88 o
  -6   2   2       1268.92       1181.24        29.19 o
  -4   2   2       2836.65       2697.84        33.77 o
  -2   2   2      11583.79      12018.03       125.57 o
   0   2   2      40328.22      40506.61       403.39 o
   2   2   2       3906.23       3497.86        46.55 o
   4   2   2       4321.24       4122.09        46.73 o
   6   2   2        473.97        446.50        12.16 o
   8   2   2       1083.85        961.60        27.22 o
  10   2   2       2029.72       1938.60        30.72 o
  12   2   2      12537.56      12423.26       134.44 o
  14   2   2      17003.99      16773.63       178.69 o
  16   2   2       2979.87       3064.56        55.73 o
  18   2   2       5471.64       5239.73        75.79 o
  20   2   2       2230.58       2160.77        45.15 o
  22   2   2         56.95        111.81        27.84 o
  24   2   2        307.65        260.96        22.72 o
  26   2   2        739.36        817.41        36.99 o
  28   2   2       1616.49       1568.88        58.74 o
  30   2   2        515.82        626.07        43.86 o
  32   2   2        412.85        574.40        46.44 o
 -31   3   2        314.37        315.74        40.06 o
 -29   3   2        485.45        565.01        37.27 o
 -27   3   2        729.15        755.85        34.79 o
 -25   3   2        731.33        836.17        42.54 o
 -23   3   2       1524.45       1497.42        41.57 o
 -21   3   2       2328.59       2247.87        64.34 o
 -19   3   2       1500.41       1661.46        41.27 o
 -17   3   2       3632.56       3493.74        57.88 o
 -15   3   2      11568.01      11962.50       145.77 o
 -13   3   2      17207.54      17246.51       200.37 o
 -11   3   2      11679.31      11928.57       141.32 o
  -9   3   2      10417.89      10271.31       105.50 o
  -7   3   2      12616.46      12401.21       124.53 o
  -5   3   2      10069.79      10208.45       104.09 o
  -3   3   2      67834.06      68826.29       640.53 o
  -1   3   2      37982.42      37882.56       381.61 o
   1   3   2      51338.26      53266.69       531.64 o
   3   3   2      14339.77      13905.10       148.03 o
   5   3   2      26845.91      26789.30       256.23 o
   7   3   2      17378.99      17112.66       168.03 o
   9   3   2      17168.52      17321.88       170.36 o
  11   3   2      38064.34      35682.35       831.94 o
  13   3   2      26750.90      27038.95       304.32 o
  15   3   2      23248.00      23258.52       266.35 o
  17   3   2       8458.52       8425.88       111.54 o
  19   3   2       4421.46       4387.79        70.14 o
  21   3   2       5677.07       5765.81        86.57 o
  23   3   2       4035.52       4118.31        71.09 o
  25   3   2       4029.45       4063.58        72.72 o
  27   3   2       2420.98       2707.87        78.53 o
  29   3   2       2043.84       2097.82        69.20 o
  31   3   2        790.96        868.66        60.83 o
 -30   4   2        518.31        556.17        82.22 o
 -28   4   2        491.23        426.89        41.89 o
 -26   4   2        198.45        203.08        35.46 o
 -24   4   2        581.67        555.78        40.85 o
 -22   4   2       1269.09       1183.16        49.41 o
 -20   4   2       1655.54       1671.34        54.62 o
 -18   4   2       2655.07       2574.44        65.47 o
 -16   4   2       4116.75       3827.02        80.99 o
 -14   4   2       7568.56       7182.83       130.89 o
 -12   4   2       6181.83       5603.08       100.93 o
 -10   4   2       7994.14       8234.28       133.88 o
  -8   4   2       9508.56       9983.07       124.06 o
  -6   4   2      13605.72      13776.38       163.81 o
  -4   4   2      13762.45      14013.54       287.42 o
  -2   4   2      11067.76      10237.34       126.17 o
   0   4   2      13247.13      13082.37       170.85 o
   2   4   2      14519.46      14402.48       182.03 o
   4   4   2      18441.20      19173.67       241.56 o
   6   4   2      20163.76      20490.76       234.57 o
   8   4   2      16005.16      16282.57       210.43 o
  10   4   2       9812.10       9382.01       150.61 o
  12   4   2      10950.41      11020.37       171.64 o
  14   4   2       7202.50       6832.26       125.44 o
  16   4   2       4625.90       4875.19        84.71 o
  18   4   2       3292.72       3141.26        66.34 o
  20   4   2       4821.27       4672.15        85.62 o
  22   4   2       3927.26       3887.56       113.09 o
  24   4   2       2314.54       2217.46        69.35 o
  26   4   2       1690.30       1714.27        64.25 o
  28   4   2        718.22        742.96        49.17 o
 -25   5   2         44.14         35.84        36.24 o
 -23   5   2        238.35        152.71        37.45 o
 -21   5   2         51.72         20.54        31.82 o
 -19   5   2          4.08        -13.63        30.68 o
 -17   5   2         47.41         49.95        33.51 o
 -15   5   2        181.05        167.92        31.95 o
 -13   5   2          8.93         42.95        27.77 o
 -11   5   2        271.66        287.11        31.26 o
  -9   5   2        472.60        407.23        33.76 o
  -7   5   2       1931.34       1764.90        47.52 o
  -5   5   2        174.37        179.86        21.66 o
  -3   5   2        186.35        121.35        19.52 o
  -1   5   2         36.44          0.74        18.14 o
   1   5   2         49.01         91.76        25.75 o
   3   5   2       1621.93       1583.87        40.21 o
   5   5   2       1900.62       1870.52        48.26 o
   7   5   2        730.01        922.22        35.37 o
   9   5   2        384.91        435.63        33.82 o
  11   5   2         14.41         15.55        26.56 o
  13   5   2         69.98         97.68        29.27 o
  15   5   2         20.33          5.45        28.06 o
  17   5   2         92.20        129.43        33.69 o
  19   5   2        439.35        376.14        39.72 o
  21   5   2        430.20        421.77        41.60 o
  23   5   2         76.87         48.09        34.87 o
  25   5   2          1.85         36.78        48.53 o
 -18   6   2        660.56        782.86        52.01 o
 -16   6   2       1027.13       1010.85        53.05 o
 -14   6   2       1360.35       1419.31        64.61 o
 -12   6   2       1095.96       1131.81        51.86 o
 -10   6   2       1095.14       1055.34        50.67 o
  -8   6   2       1046.60       1084.24        49.17 o
  -6   6   2       1311.77       1130.25        49.17 o
  -4   6   2       1560.60       1584.44        57.04 o
  -2   6   2       1509.54       1403.09        43.78 o
   0   6   2       2749.91       2757.62        58.04 o
   2   6   2       2917.95       2683.77        92.17 o
   4   6   2       2517.59       2420.66        60.42 o
   6   6   2       1162.87       1126.22        50.96 o
   8   6   2       1285.01       1272.38        54.51 o
  10   6   2       1724.83       1644.32        61.76 o
  12   6   2       1182.11       1172.91        67.71 o
  14   6   2       1022.52       1124.07        61.88 o
  16   6   2        765.07        736.48        49.80 o
  18   6   2        739.26        828.38        52.87 o
  -9   7   2       1349.03       1503.09        90.62 o
  -7   7   2       1508.22       1484.38        71.55 o
  -5   7   2       1744.79       1746.34        66.58 o
  -3   7   2       1603.71       1726.94        76.09 o
  -1   7   2       1240.88       1293.63        67.44 o
   1   7   2       1590.53       1618.55        64.00 o
   3   7   2       2057.62       2010.56       101.92 o
   5   7   2       2273.62       2304.74        98.43 o
   7   7   2       2010.08       2001.35       101.73 o
 -35   1   3        156.30        149.92        77.38 o
 -33   1   3        269.07        312.54        40.49 o
 -31   1   3         24.46         19.81        29.54 o
 -29   1   3        453.28        505.91        45.37 o
 -27   1   3        950.60        977.20        53.13 o
 -25   1   3       2695.14       2853.98        60.97 o
 -23   1   3       4927.74       4803.29        81.47 o
 -21   1   3       5429.17       5240.60        75.41 o
 -19   1   3       6572.52       6399.39        93.43 o
 -17   1   3       5818.16       6218.40       128.17 o
 -15   1   3      14289.59      14683.57       156.02 o
 -13   1   3      21554.02      23460.66       240.47 o
 -11   1   3      37318.14      39275.18       393.46 o
  -9   1   3      23444.63      22922.03       232.54 o
  -7   1   3      55925.48      59134.23       585.47 o
  -5   1   3      71672.24      72314.92       667.56 o
  -3   1   3      22915.70      23212.46       217.08 o
  -1   1   3      36961.70      40120.54       371.99 o
   1   1   3      12463.22      12060.51       114.91 o
   3   1   3     182806.16     181137.19      2275.55 o
   5   1   3      68744.81      70820.73       699.82 o
   7   1   3     103465.62     101905.12      1006.41 o
   9   1   3      28994.23      29494.53       298.25 o
  11   1   3       8086.69       8184.20        91.06 o
  13   1   3      14404.14      14694.51       156.20 o
  15   1   3      10210.26      10475.26       116.51 o
  17   1   3      23437.91      23460.27       245.25 o
  19   1   3      15543.65      15485.84       183.29 o
  21   1   3      11686.33      11675.83       245.85 o
  23   1   3       7378.02       7434.63       123.69 o
  25   1   3       1706.05       1824.80        58.31 o
  27   1   3       1441.92       1418.69        54.33 o
  29   1   3        952.92        972.95        48.61 o
  31   1   3        986.29        998.34        50.33 o
  33   1   3        566.66        652.92        48.56 o
 -34   2   3        342.65        378.19        59.77 o
 -32   2   3        326.58        288.93        39.44 o
 -30   2   3        429.07        492.95        40.77 o
 -28   2   3        327.10        335.78        34.72 o
 -26   2   3       1769.37       1656.61        48.12 o
 -24   2   3       2504.29       2473.66        74.25 o
 -22   2   3       7358.80       7413.53       101.65 o
 -20   2   3      15634.43      15616.77       186.32 o
 -18   2   3       7906.84       7387.93       200.78 o
 -16   2   3       5893.57       5567.35        76.12 o
 -14   2   3       5408.71       5447.93        66.66 o
 -12   2   3      55741.80      56901.85       568.16 o
 -10   2   3      40412.48      43660.00       408.82 o
  -8   2   3      83387.72      84324.38       780.33 o
  -6   2   3      38147.01      39138.77       366.12 o
  -4   2   3      54789.06      57534.91       534.23 o
  -2   2   3      33864.61      35479.67       354.43 o
   0   2   3      48948.09      49826.61       494.50 o
   2   2   3      84487.83      86690.84       853.77 o
   4   2   3      57211.54      61859.73       573.88 o
   6   2   3     127263.29     126083.62      1162.14 o
   8   2   3      53457.38      55004.36       512.61 o
  10   2   3      55808.46      56737.03       567.51 o
  12   2   3      19884.92      20408.83       213.31 o
  14   2   3      16564.46      16402.15       175.43 o
  16   2   3      22268.31      21642.74       409.34 o
  18   2   3      15754.57      15654.18       250.17 o
  20   2   3      18847.86      19032.48       224.09 o
  22   2   3      10909.72      10844.82       152.28 o
  24   2   3       8392.33       8376.33       192.74 o
  26   2   3       2219.99       2200.77        61.93 o
  28   2   3        854.97        817.32        45.30 o
  30   2   3       1230.68       1284.83        56.99 o
  32   2   3       1146.14       1175.19        72.26 o
 -33   3   3         10.12         52.46        50.25 o
 -31   3   3         60.84         31.57        34.86 o
 -29   3   3        275.06        202.63        33.42 o
 -27   3   3        205.88        138.12        24.75 o
 -25   3   3         73.05         40.20        21.74 o
 -23   3   3         37.77         36.73        20.32 o
 -21   3   3       1642.95       1512.80        39.54 o
 -19   3   3       1336.73       1264.42        35.36 o
 -17   3   3       2062.01       1988.49        73.11 o
 -15   3   3       1978.83       1972.31        40.72 o
 -13   3   3       5006.41       4727.58        66.39 o
 -11   3   3       6276.85       5802.24        77.02 o
  -9   3   3       1810.92       1686.49        44.77 o
  -7   3   3       3720.86       3603.28        48.90 o
  -5   3   3      16032.09      17972.67       175.33 o
  -3   3   3      32175.46      32710.90       331.60 o
  -1   3   3      14401.31      15403.12       162.92 o
   1   3   3      12544.31      13079.78       140.35 o
   3   3   3      10560.82      10988.93       119.96 o
   5   3   3       5307.37       5430.79        60.93 o
   7   3   3       7843.38       8017.79        84.92 o
   9   3   3       3263.58       3128.65        44.71 o
  11   3   3      11295.36      11623.44       278.77 o
  13   3   3      10583.14      10493.35       119.66 o
  15   3   3      19608.95      19795.92       230.12 o
  17   3   3       4800.57       4778.17        73.15 o
  19   3   3        414.29        403.13        24.21 o
  21   3   3        509.03        456.57        26.88 o
  23   3   3        576.53        572.85        29.91 o
  25   3   3       1385.95       1391.72        53.53 o
  27   3   3        725.81        591.84        48.60 o
  29   3   3        830.47        812.04        48.21 o
  31   3   3        567.68        604.53        91.89 o
 -30   4   3        152.88        307.10        77.38 o
 -28   4   3         37.60         89.36        34.44 o
 -26   4   3        136.74        224.96        35.90 o
 -24   4   3        393.96        517.85        40.51 o
 -22   4   3       2270.45       2358.84        67.22 o
 -20   4   3       1074.04       1123.13        46.75 o
 -18   4   3        617.39        581.07        46.21 o
 -16   4   3         45.56         61.22        24.03 o
 -14   4   3        529.78        547.07        32.80 o
 -12   4   3        515.57        504.20        32.26 o
 -10   4   3       4346.95       3663.20        65.12 o
  -8   4   3       3204.45       3138.05        52.56 o
  -6   4   3        628.11        581.54        22.89 o
  -4   4   3       1670.49       1259.83        35.41 o
  -2   4   3        112.52        107.09        16.46 o
   0   4   3        806.89        860.18        27.55 o
   2   4   3        861.11        755.45        36.01 o
   4   4   3       3606.70       3233.53        53.70 o
   6   4   3       4170.51       3783.89        75.23 o
   8   4   3        227.14        246.19        19.46 o
  10   4   3        173.49        205.77        29.23 o
  12   4   3        213.91        295.72        23.67 o
  14   4   3        824.02        962.30        40.13 o
  16   4   3        726.93        722.30        35.09 o
  18   4   3        275.71        302.47        27.52 o
  20   4   3        436.66        437.96        31.09 o
  22   4   3        205.91        262.68        30.63 o
  24   4   3        135.79        168.87        30.22 o
  26   4   3         47.39         76.11        30.55 o
  28   4   3         14.79         32.19        29.95 o
 -25   5   3        894.88       1009.30        54.23 o
 -23   5   3       1310.69       1323.53        58.29 o
 -21   5   3        958.38       1080.44        63.87 o
 -19   5   3       2003.19       2076.15        66.28 o
 -17   5   3       1414.46       1471.53        55.47 o
 -15   5   3       2578.65       2470.61        66.90 o
 -13   5   3       3125.62       2973.93        73.11 o
 -11   5   3       4137.68       4070.61        86.73 o
  -9   5   3       5979.96       5892.26       109.42 o
  -7   5   3       5902.66       5579.17        91.83 o
  -5   5   3       6796.12       6820.96        95.58 o
  -3   5   3       3547.77       3456.48        63.62 o
  -1   5   3       5880.63       5955.00        86.51 o
   1   5   3       4443.69       4105.23        67.16 o
   3   5   3       4250.23       4188.67        87.34 o
   5   5   3       6484.45       5984.57        97.07 o
   7   5   3       5103.87       5001.64        86.84 o
   9   5   3       5262.90       4780.54        96.40 o
  11   5   3       2758.67       2720.80        69.82 o
  13   5   3       2738.34       2688.51        75.39 o
  15   5   3       1488.19       1380.20        54.96 o
  17   5   3       2097.31       2075.47        65.75 o
  19   5   3       1860.87       1908.91        66.09 o
  21   5   3       1090.67       1200.07        72.25 o
  23   5   3        591.73        595.99        46.22 o
 -18   6   3        849.64        855.78        61.43 o
 -16   6   3        772.70        719.78        65.27 o
 -14   6   3       1062.92        927.46        49.28 o
 -12   6   3        645.70        614.28        43.75 o
 -10   6   3        634.91        616.94        41.85 o
  -8   6   3        624.90        613.74        41.98 o
  -6   6   3       1626.30       1632.49        60.38 o
  -4   6   3       2830.15       2712.19        68.58 o
  -2   6   3       2737.16       2921.81        60.27 o
   0   6   3       1389.52       1415.15        43.98 o
   2   6   3        939.98        960.14        40.78 o
   4   6   3        841.22        811.90        38.75 o
   6   6   3        663.74        649.91        42.58 o
   8   6   3        815.55        780.56        45.92 o
  10   6   3        951.89        858.36        47.75 o
  12   6   3       1031.89       1143.93        53.62 o
  14   6   3       1638.02       1643.84        65.52 o
  16   6   3        724.67        776.75        50.08 o
  18   6   3        373.61        444.94        96.73 o
  -9   7   3         59.10         41.11        74.96 o
  -7   7   3        237.68        231.10        75.56 o
  -5   7   3        127.25        107.06        37.19 o
  -3   7   3         36.60         30.95        40.74 o
  -1   7   3          3.17         -7.93        44.87 o
   1   7   3          0.39        -29.09        33.77 o
   3   7   3         66.87         20.09        36.09 o
   5   7   3         56.00         63.63        42.58 o
   7   7   3        169.79         64.32        50.96 o
 -34   0   4        731.43        674.00        64.91 o
 -32   0   4        702.14        605.02        62.39 o
 -30   0   4       1331.24       1229.21        73.52 o
 -28   0   4       1346.12       1392.75       107.61 o
 -26   0   4       1080.29       1025.23        60.68 o
 -24   0   4       2111.55       1999.01       120.91 o
 -22   0   4        641.36        644.61        55.53 o
 -20   0   4        743.59        703.93        35.12 o
 -18   0   4      10531.00      11255.66       241.53 o
 -16   0   4      20707.17      19274.76       265.14 o
 -14   0   4      18568.93      19788.71       270.05 o
 -12   0   4      10502.00      11939.77       166.70 o
 -10   0   4      10833.37      10604.70       151.83 o
  -8   0   4       1201.74       1777.81        99.47 o
  -6   0   4      34629.80      35190.20       463.21 o
  -4   0   4      69556.26      69580.11       908.04 o
  -2   0   4      97245.49     102907.55      1556.23 o
   0   0   4       1461.23       2512.72       246.65 o
   2   0   4      90841.99      88023.73      1729.09 o
   4   0   4      10343.60      11319.96       176.32 o
   6   0   4      28971.28      28642.65       379.79 o
   8   0   4      31927.27      32475.22       430.56 o
  10   0   4      35344.70      38073.30       505.17 o
  12   0   4      44454.52      45855.16       607.30 o
  14   0   4      24981.82      25624.62       347.38 o
  16   0   4      14234.30      14303.70       202.46 o
  18   0   4      14288.17      14813.15       283.93 o
  20   0   4       6071.36       6004.16       119.40 o
  22   0   4       8711.80       8522.65       159.94 o
  24   0   4       3605.13       3487.97       110.28 o
  26   0   4       6519.38       6431.27       182.57 o
  28   0   4       2815.06       2928.33       193.45 o
  30   0   4       2921.41       2748.66       110.20 o
  32   0   4       2392.94       2542.84       222.47 o
 -35   1   4         15.49        -21.95        35.87 o
 -33   1   4         61.08         28.49        34.08 o
 -31   1   4        383.02        365.03        37.95 o
 -29   1   4        238.53        239.26        32.55 o
 -27   1   4        967.50        923.92        66.96 o
 -25   1   4        618.09        551.72        29.95 o
 -23   1   4        152.65        127.88        26.81 o
 -21   1   4        888.40        748.26        29.58 o
 -19   1   4       1618.17       1639.67        32.34 o
 -17   1   4       6689.24       6979.96        88.85 o
 -15   1   4        662.41        817.35        21.26 o
 -13   1   4       4046.31       4173.89        52.40 o
 -11   1   4       1503.07       1271.56        24.74 o
  -9   1   4      14609.47      15525.31       160.49 o
  -7   1   4        730.89        821.35        14.11 o
  -5   1   4        966.72       1110.04        16.03 o
  -3   1   4      28513.86      29662.70       276.73 o
  -1   1   4      18037.86      19065.25       186.05 o
   1   1   4      15500.59      14479.23       137.80 o
   3   1   4       4104.44       3674.19        39.44 o
   5   1   4       4700.94       3779.64        40.93 o
   7   1   4        441.93        594.42        31.94 o
   9   1   4      16309.16      16300.56       169.55 o
  11   1   4      31759.88      32194.09       326.69 o
  13   1   4       5985.73       6536.43        77.35 o
  15   1   4       7978.03       7647.91        96.77 o
  17   1   4       3708.20       3713.04        71.57 o
  19   1   4       1887.48       1891.84        36.62 o
  21   1   4        260.84        301.33        24.63 o
  23   1   4       2915.46       3045.69        62.71 o
  25   1   4       5854.78       5823.30        98.37 o
  27   1   4       2307.97       2282.66        66.42 o
  29   1   4       1105.95       1197.57        52.81 o
  31   1   4        250.06        232.93        37.14 o
  33   1   4        322.94        406.59        50.39 o
 -34   2   4         37.17         12.92        81.01 o
 -32   2   4         92.82         96.30        35.06 o
 -30   2   4        126.14        149.56        34.11 o
 -28   2   4        636.98        668.07        35.30 o
 -26   2   4        153.48        182.49        25.50 o
 -24   2   4        802.26        850.80        37.20 o
 -22   2   4         24.53         49.24        18.06 o
 -20   2   4       3068.27       3192.50        54.89 o
 -18   2   4        588.20        583.62        22.83 o
 -16   2   4       4302.29       4493.48        58.95 o
 -14   2   4      10006.32       9912.79       110.74 o
 -12   2   4       5301.40       5271.98        64.39 o
 -10   2   4       1573.80       1349.75        23.37 o
  -8   2   4       7953.99       9001.30        91.17 o
  -6   2   4      18954.38      19620.37       187.59 o
  -4   2   4      10591.57      10885.42       107.65 o
  -2   2   4      26128.06      26769.45       269.95 o
   0   2   4      25862.61      26377.60       266.29 o
   2   2   4       2451.79       1947.72        29.82 o
   4   2   4       2074.25       1934.85        33.73 o
   6   2   4        538.18        647.62        17.71 o
   8   2   4      16801.35      16620.46       161.79 o
  10   2   4       7295.52       7414.49        85.38 o
  12   2   4      26881.21      26372.19       272.16 o
  14   2   4       2854.23       2871.76        43.70 o
  16   2   4       1653.69       1624.11        33.24 o
  18   2   4         25.50         49.25        21.09 o
  20   2   4        253.96        271.65        21.67 o
  22   2   4        378.97        395.34        26.86 o
  24   2   4        297.39        310.62        27.71 o
  26   2   4        398.30        532.75        46.50 o
  28   2   4        594.00        550.21        41.37 o
  30   2   4        111.09        125.84        35.87 o
  32   2   4          2.47         -4.34        34.72 o
 -33   3   4        111.01         99.52        54.40 o
 -31   3   4        819.29        886.78        52.61 o
 -29   3   4       1494.96       1511.54        55.15 o
 -27   3   4       1962.44       1988.30        51.17 o
 -25   3   4        473.43        607.09        30.38 o
 -23   3   4        445.31        534.54        27.68 o
 -21   3   4       3476.43       3638.84        63.23 o
 -19   3   4       7533.22       7286.05       100.15 o
 -17   3   4      16032.87      16102.84       191.98 o
 -15   3   4      13497.81      13888.88       166.81 o
 -13   3   4      18978.55      19159.33       218.75 o
 -11   3   4      13756.78      13487.59       180.70 o
  -9   3   4      18023.87      19014.25       185.89 o
  -7   3   4      16908.72      17153.65       168.45 o
  -5   3   4      40421.88      41478.76       417.54 o
  -3   3   4      44147.18      42357.21       426.14 o
  -1   3   4      48980.50      49100.73       491.70 o
   1   3   4      52352.08      52116.14       520.81 o
   3   3   4      19438.83      19231.74       200.65 o
   5   3   4      22135.01      21966.49       227.56 o
   7   3   4      21234.73      20840.24       202.40 o
   9   3   4      31747.68      31512.39       435.69 o
  11   3   4      21359.20      20966.68       276.45 o
  13   3   4      17421.11      17113.70       184.97 o
  15   3   4      24270.48      24237.61       277.34 o
  17   3   4       5864.68       5697.72        83.04 o
  19   3   4       4016.73       4004.00        66.59 o
  21   3   4       1709.52       1670.85        45.05 o
  23   3   4       3415.72       3338.29        69.66 o
  25   3   4       3181.06       3157.35        70.43 o
  27   3   4       2185.89       2229.56        69.38 o
  29   3   4        835.64        905.95        58.70 o
 -30   4   4         33.39         48.36        65.29 o
 -28   4   4        446.54        376.68        40.32 o
 -26   4   4        841.56        839.38        47.33 o
 -24   4   4       1167.30       1100.30        50.56 o
 -22   4   4       1227.89       1213.78        50.35 o
 -20   4   4       3806.49       3478.57        80.04 o
 -18   4   4       3066.03       2805.49        68.78 o
 -16   4   4       3858.18       3918.84        85.51 o
 -14   4   4       5759.65       5650.13       102.76 o
 -12   4   4       9503.56       9228.17       172.77 o
 -10   4   4       8974.74       8481.99       161.45 o
  -8   4   4      11710.12      11150.42       169.96 o
  -6   4   4      14721.55      14449.73       186.99 o
  -4   4   4      14058.98      13561.05       256.08 o
  -2   4   4      14233.08      13925.85       153.13 o
   0   4   4      20480.42      20490.61       216.85 o
   2   4   4      15475.90      15166.01       164.96 o
   4   4   4      17787.27      17678.99       223.81 o
   6   4   4      15408.28      16136.21       190.35 o
   8   4   4      17668.51      17503.19       205.79 o
  10   4   4       9641.21       9418.59       132.73 o
  12   4   4       5531.57       5339.11        87.69 o
  14   4   4       4977.53       4928.70        84.50 o
  16   4   4       6799.40       6830.59       108.12 o
  18   4   4       4792.32       4578.85        84.31 o
  20   4   4       3387.92       3473.33        73.50 o
  22   4   4       2671.54       2584.37        69.10 o
  24   4   4       2110.66       2277.69        62.68 o
  26   4   4        595.78        637.26        40.77 o
  28   4   4        278.22        200.71        51.96 o
 -25   5   4         61.01         -2.06        35.57 o
 -23   5   4         47.98        -20.26        31.87 o
 -21   5   4         67.88          8.57        31.87 o
 -19   5   4         32.68         45.97        31.70 o
 -17   5   4         14.95         32.80        29.01 o
 -15   5   4          8.00         28.44        27.04 o
 -13   5   4        343.95        271.77        30.68 o
 -11   5   4        790.45        722.28        39.87 o
  -9   5   4        543.23        525.49        34.96 o
  -7   5   4        221.06        207.36        24.76 o
  -5   5   4         23.51         15.73        18.87 o
  -3   5   4         62.09         44.03        18.78 o
  -1   5   4        222.04        231.89        22.05 o
   1   5   4       1015.57       1084.07        36.16 o
   3   5   4        674.39        741.82        32.78 o
   5   5   4        104.80         99.20        22.99 o
   7   5   4        791.62        907.47        45.39 o
   9   5   4        705.03        626.41        37.74 o
  11   5   4         22.62         62.25        27.27 o
  13   5   4         20.11         23.80        28.06 o
  15   5   4         28.64         56.94        29.71 o
  17   5   4        269.71        281.35        36.03 o
  19   5   4        156.81        139.12        35.76 o
  21   5   4        203.94        187.35        38.20 o
  23   5   4        154.48        129.93        38.46 o
 -18   6   4        589.52        693.22        49.12 o
 -16   6   4       1121.38       1215.68        57.65 o
 -14   6   4       1420.82       1477.48        61.01 o
 -12   6   4        945.01        991.46        49.71 o
 -10   6   4       1378.30       1412.56        57.35 o
  -8   6   4        568.80        531.98        40.69 o
  -6   6   4        940.33        956.97        46.59 o
  -4   6   4       1630.87       1462.68        48.95 o
  -2   6   4       4560.66       4625.93        78.26 o
   0   6   4       3153.65       3087.24        68.50 o
   2   6   4       1872.23       1686.01        52.28 o
   4   6   4       1069.27        970.31        46.98 o
   6   6   4        694.96        702.46        44.01 o
   8   6   4       1513.50       1481.95        63.17 o
  10   6   4       2009.26       1872.05        68.64 o
  12   6   4       2329.18       2438.51        75.23 o
  14   6   4        884.91        823.33        51.35 o
  16   6   4        401.66        383.41        43.79 o
  -9   7   4       1416.51       1552.45       130.58 o
  -7   7   4       1554.02       1577.74        75.69 o
  -5   7   4       1677.69       1802.80        66.68 o
  -3   7   4       1848.77       1718.14        77.14 o
  -1   7   4       1622.06       1655.47        65.79 o
   1   7   4       1667.37       1675.18        65.28 o
   3   7   4       2382.76       2478.28        78.16 o
   5   7   4       2708.64       2843.94        97.08 o
   7   7   4       1955.00       2365.09       111.10 o
 -35   1   5        270.67        234.91        44.78 o
 -33   1   5        407.55        443.35        43.04 o
 -31   1   5         89.04         59.26        31.62 o
 -29   1   5        439.58        441.86        38.07 o
 -27   1   5        440.94        449.35        35.23 o
 -25   1   5       7032.85       7148.00       111.51 o
 -23   1   5       6808.62       6584.51       102.36 o
 -21   1   5       6717.07       6676.64        91.03 o
 -19   1   5       5358.40       5425.70        69.27 o
 -17   1   5       4317.76       4192.63        60.02 o
 -15   1   5      10618.59      11096.34       121.71 o
 -13   1   5      15567.88      16973.30       177.97 o
 -11   1   5      28450.14      28800.98       292.35 o
  -9   1   5      36622.93      38237.38       357.97 o
  -7   1   5      40868.82      40625.55       378.93 o
  -5   1   5      46737.75      45951.23       426.46 o
  -3   1   5      15525.09      18138.06       183.87 o
  -1   1   5      22101.09      21820.91       205.30 o
   1   1   5      41440.40      42457.98       394.49 o
   3   1   5     106150.06     103345.73       952.13 o
   5   1   5      31542.45      31948.04       299.37 o
   7   1   5      38485.12      38294.61       358.40 o
   9   1   5      10902.84      11237.90       111.89 o
  11   1   5      24385.32      24188.51       231.48 o
  13   1   5      10448.80      10570.61       117.19 o
  15   1   5       6001.11       5669.40        70.95 o
  17   1   5      14990.10      14212.89       259.80 o
  19   1   5      10802.38      11235.33       128.85 o
  21   1   5      12109.62      12308.41       169.62 o
  23   1   5       3113.56       2962.60        62.37 o
  25   1   5       1082.93       1166.87        43.32 o
  27   1   5        399.53        449.91        37.74 o
  29   1   5        211.92        264.11        35.65 o
  31   1   5        832.96        908.05        50.17 o
  33   1   5        639.22        735.07        59.56 o
 -34   2   5        278.15        250.23        42.21 o
 -32   2   5        454.10        406.01        42.13 o
 -30   2   5        282.66        317.72        38.32 o
 -28   2   5       1368.17       1324.90        46.29 o
 -26   2   5       4611.15       4374.53       112.70 o
 -24   2   5       4036.36       3902.24        79.49 o
 -22   2   5      10494.96      10090.98       130.16 o
 -20   2   5       6189.83       6021.67        85.12 o
 -18   2   5      17188.60      17122.24       200.48 o
 -16   2   5       5954.60       5844.43        79.25 o
 -14   2   5      12496.96      12332.13       134.93 o
 -12   2   5      23710.41      23564.71       262.45 o
 -10   2   5      63279.46      64186.16       597.42 o
  -8   2   5      65479.75      68564.15       636.64 o
  -6   2   5      24494.52      25472.21       241.75 o
  -4   2   5      40670.27      41145.04       384.89 o
  -2   2   5      19613.33      20350.47       194.33 o
   0   2   5      63357.18      66012.92       654.29 o
   2   2   5      61418.86      64497.95       598.60 o
   4   2   5      70362.66      71209.17       660.34 o
   6   2   5      47090.78      46988.91       439.29 o
   8   2   5      21894.79      21419.81       206.22 o
  10   2   5      30256.24      30630.81       313.27 o
  12   2   5       2818.93       2991.25        43.98 o
  14   2   5      19933.98      19338.94       425.00 o
  16   2   5      17586.96      17506.63       189.12 o
  18   2   5      24643.75      24839.84       284.33 o
  20   2   5       6477.96       6310.44        90.38 o
  22   2   5       1789.95       1818.12        43.63 o
  24   2   5       1677.71       1746.44        64.27 o
  26   2   5       1548.28       1523.19        59.51 o
  28   2   5       1623.00       1693.72        62.45 o
  30   2   5        791.83        715.88        47.72 o
  32   2   5        580.08        742.89        59.52 o
 -33   3   5        414.30        448.22        63.20 o
 -31   3   5        522.73        490.00        42.47 o
 -29   3   5        490.10        379.28        33.91 o
 -27   3   5        970.31        893.55        41.09 o
 -25   3   5       1045.11        951.56        35.71 o
 -23   3   5        636.53        542.54        28.36 o
 -21   3   5        183.76        132.78        21.05 o
 -19   3   5       1855.82       1601.09        41.82 o
 -17   3   5       9025.00       8410.26       110.71 o
 -15   3   5       5269.10       4998.96        73.18 o
 -13   3   5       7743.98       6983.31        88.13 o
 -11   3   5       1612.21       1721.14        31.74 o
  -9   3   5       5148.71       5279.23        60.70 o
  -7   3   5       4733.82       4736.29        59.90 o
  -5   3   5      16994.98      17028.83       179.55 o
  -3   3   5       7537.08       8177.68        93.19 o
  -1   3   5       6419.44       6811.93        79.88 o
   1   3   5       4689.86       4595.54        58.46 o
   3   3   5       1844.72       1598.28        29.58 o
   5   3   5       3437.57       3786.57        52.19 o
   7   3   5       3118.38       3398.24        47.48 o
   9   3   5      11795.06      12010.20       144.39 o
  11   3   5       7240.92       7017.92        92.74 o
  13   3   5       2138.10       2128.73        43.44 o
  15   3   5        186.67        244.43        23.28 o
  17   3   5         75.54         90.82        22.73 o
  19   3   5        762.75        870.19        35.22 o
  21   3   5         99.80         88.20        23.64 o
  23   3   5        325.03        377.16        34.09 o
  25   3   5        501.89        412.92        37.80 o
  27   3   5        212.38        194.24        35.56 o
  29   3   5        115.61         61.92        34.51 o
 -30   4   5         52.20         21.76        62.87 o
 -28   4   5         10.30         35.94        33.67 o
 -26   4   5        147.68        180.39        34.71 o
 -24   4   5        130.25        188.60        33.64 o
 -22   4   5         29.01         86.63        29.69 o
 -20   4   5         61.18         52.94        26.81 o
 -18   4   5         65.54         50.44        25.36 o
 -16   4   5         99.33        110.31        22.39 o
 -14   4   5        100.84        159.13        22.50 o
 -12   4   5        931.31        918.58        30.21 o
 -10   4   5        613.42        665.89        25.60 o
  -8   4   5       2049.68       2203.70        47.23 o
  -6   4   5       2765.61       2596.95        43.14 o
  -4   4   5        639.17        587.18        27.90 o
  -2   4   5        175.48        188.59        29.75 o
   0   4   5       1127.59       1084.90        28.97 o
   2   4   5       1721.84       1564.77        32.93 o
   4   4   5       5961.13       5773.06        74.23 o
   6   4   5       7412.08       6361.45       102.76 o
   8   4   5       5929.74       5816.55        83.02 o
  10   4   5       1338.82       1140.98        33.76 o
  12   4   5        520.95        468.01        27.34 o
  14   4   5        950.93       1004.75        37.15 o
  16   4   5       1563.35       1380.96        45.18 o
  18   4   5       3354.73       3322.21        84.12 o
  20   4   5       3795.03       3758.44        90.50 o
  22   4   5       1238.61       1413.96        60.02 o
  24   4   5        605.59        664.34        40.50 o
  26   4   5        154.49        180.02        32.16 o
 -25   5   5        102.38         96.21        35.82 o
 -23   5   5        347.19        427.59        48.99 o
 -21   5   5        705.19        736.29        45.97 o
 -19   5   5        970.78        920.87        52.13 o
 -17   5   5        395.94        422.00        37.69 o
 -15   5   5       1250.04       1167.80        49.02 o
 -13   5   5        958.28       1063.12        46.14 o
 -11   5   5       4293.02       4244.60       106.45 o
  -9   5   5       3679.00       3324.31        67.32 o
  -7   5   5       5490.32       5450.52        90.95 o
  -5   5   5       2742.82       2674.04        58.53 o
  -3   5   5       4662.21       4525.41        79.10 o
  -1   5   5       6678.99       6378.48       105.98 o
   1   5   5       6942.54       6857.44        97.03 o
   3   5   5       9682.17       9398.48       136.80 o
   5   5   5       5634.56       5274.27        90.11 o
   7   5   5       6590.17       6304.08       102.26 o
   9   5   5       5944.20       5855.12       157.18 o
  11   5   5       5653.72       5610.57       109.10 o
  13   5   5       5523.59       5277.11       186.03 o
  15   5   5       4913.52       5167.55       106.70 o
  17   5   5       4725.40       5016.54       107.60 o
  19   5   5       2129.16       2296.75        78.74 o
  21   5   5       1845.72       1882.17        69.68 o
  23   5   5       1339.18       1538.48        74.42 o
 -18   6   5        167.06        196.40        39.79 o
 -16   6   5        473.14        451.00        42.90 o
 -14   6   5        427.52        435.76        41.84 o
 -12   6   5        615.11        578.18        43.50 o
 -10   6   5        588.00        568.02        41.35 o
  -8   6   5        820.02        798.21        45.02 o
  -6   6   5       1291.91       1270.38        52.79 o
  -4   6   5       1244.52       1321.39        48.07 o
  -2   6   5       1257.77       1264.55        46.16 o
   0   6   5       1929.19       1943.20        55.93 o
   2   6   5       2077.06       2158.58        58.93 o
   4   6   5       1421.24       1269.71        46.87 o
   6   6   5       1201.73       1326.08        55.83 o
   8   6   5       2160.45       1953.77        65.14 o
  10   6   5       2206.30       2425.16        74.28 o
  12   6   5       2585.44       2848.61        81.25 o
  14   6   5       1138.10       1237.95        58.52 o
  16   6   5        918.22        979.39        54.15 o
  -9   7   5        269.87        311.94        84.63 o
  -7   7   5         42.01         -3.39        55.62 o
  -5   7   5          0.44         36.11        51.13 o
  -3   7   5         15.75        -39.96        39.96 o
  -1   7   5          3.70        -16.37        34.52 o
   1   7   5         27.66         -3.00        34.37 o
   3   7   5        102.60         74.80        44.03 o
   5   7   5        116.25        126.90        55.55 o
   7   7   5         42.11         33.85        74.96 o
 -34   0   6         72.13         63.12        50.42 o
 -32   0   6        219.93        204.16        48.53 o
 -30   0   6        887.64        871.00        74.96 o
 -28   0   6         54.37         63.54        40.15 o
 -26   0   6        242.36        119.19        38.44 o
 -24   0   6       1112.46       1187.28        50.73 o
 -22   0   6        382.22        377.69        40.58 o
 -20   0   6       4880.50       4793.27        98.45 o
 -18   0   6       5970.76       5621.68       109.61 o
 -16   0   6      22122.59      21782.06       298.73 o
 -14   0   6      30029.57      33702.77       523.27 o
 -12   0   6      14614.45      13880.24       193.30 o
 -10   0   6      16086.10      18392.01       250.45 o
  -8   0   6      14253.60      14826.49       210.37 o
  -6   0   6     112403.31     107448.44      1399.96 o
  -4   0   6      56042.59      60921.82       798.01 o
  -2   0   6     116154.00     110110.66      1666.51 o
   0   0   6      93523.81      90456.45      2166.66 o
   2   0   6      88004.65      88809.59      1160.01 o
   4   0   6      50793.46      47893.51       629.34 o
   6   0   6      49350.43      50966.58       699.10 o
   8   0   6      39197.25      40433.85       535.67 o
  10   0   6      86886.85      87554.80      1146.66 o
  12   0   6     145488.12     141969.66      1852.24 o
  14   0   6      45747.36      46032.39       613.28 o
  16   0   6      20931.46      20787.53       337.27 o
  18   0   6       8749.72       8725.61       164.95 o
  20   0   6      14280.80      13857.13       239.98 o
  22   0   6      12938.05      13298.02       233.96 o
  24   0   6      12193.95      11985.78       525.95 o
  26   0   6      12419.05      12547.16       469.12 o
  28   0   6       5866.55       5669.71       466.70 o
  30   0   6       3199.75       3515.45       181.36 o
  32   0   6        740.75        759.65        71.75 o
 -35   1   6         23.65         28.23        40.66 o
 -33   1   6         38.86         47.74        34.11 o
 -31   1   6        116.08         81.63        31.69 o
 -29   1   6        104.77        108.69        29.91 o
 -27   1   6         44.01         47.46        22.50 o
 -25   1   6        714.77        661.78        32.13 o
 -23   1   6        385.47        338.85        27.36 o
 -21   1   6        189.21        154.47        16.12 o
 -19   1   6       2758.94       2767.48        43.94 o
 -17   1   6       4016.57       3961.01        54.17 o
 -15   1   6       8685.57       9357.48       105.65 o
 -13   1   6       3660.24       3163.35        43.93 o
 -11   1   6       2310.06       2040.98        29.02 o
  -9   1   6      15091.40      16165.55       185.29 o
  -7   1   6       6183.47       6202.46        64.32 o
  -5   1   6      38493.94      38578.75       359.58 o
  -3   1   6      34473.47      37661.64       402.38 o
  -1   1   6      26812.29      26039.15       244.72 o
   1   1   6      23493.51      24873.05       234.43 o
   3   1   6      27055.03      26733.37       251.84 o
   5   1   6      61198.12      63806.06       591.54 o
   7   1   6      26803.35      28002.55       264.74 o
   9   1   6      53654.91      51762.32       483.07 o
  11   1   6      10272.74      10999.38       111.39 o
  13   1   6      24612.78      25194.79       282.49 o
  15   1   6      11877.37      11557.44       129.17 o
  17   1   6      11480.46      11564.23       131.09 o
  19   1   6      10548.45      10300.14       131.21 o
  21   1   6       9574.79       9701.58       140.26 o
  23   1   6       5840.75       5815.05        96.19 o
  25   1   6       3171.17       2932.88        69.67 o
  27   1   6       2706.48       2888.76        75.83 o
  29   1   6       1281.44       1195.87        53.49 o
  31   1   6        486.97        511.38        61.08 o
 -34   2   6        358.71        445.70        46.44 o
 -32   2   6        686.96        797.94        49.55 o
 -30   2   6       1511.66       1437.67        58.52 o
 -28   2   6        299.93        400.61        32.28 o
 -26   2   6         47.93         75.54        24.46 o
 -24   2   6         85.77         55.59        24.83 o
 -22   2   6        137.06        226.70        21.66 o
 -20   2   6       3449.85       3386.21        57.47 o
 -18   2   6       2299.61       2258.23        39.93 o
 -16   2   6       7081.24       6937.10       103.91 o
 -14   2   6        617.70        748.31        28.18 o
 -12   2   6       1951.45       2187.30        40.37 o
 -10   2   6        397.69        432.21        15.48 o
  -8   2   6         42.70         81.42         8.62 o
  -6   2   6       1087.32       1044.39        32.59 o
  -4   2   6       4007.76       4393.14        49.05 o
  -2   2   6       3169.99       3116.36        38.67 o
   0   2   6       1889.24       2452.21        38.43 o
   2   2   6       3086.76       3178.21        38.10 o
   4   2   6        145.69        187.56        11.88 o
   6   2   6        942.96        745.15        21.28 o
   8   2   6         49.32        104.00        16.46 o
  10   2   6        481.27        456.32        16.96 o
  12   2   6        205.59        207.25        14.60 o
  14   2   6         41.97         40.24        13.83 o
  16   2   6        174.62        113.60        15.87 o
  18   2   6       1235.81       1207.67        43.77 o
  20   2   6        314.30        285.20        23.79 o
  22   2   6         47.96         25.98        21.74 o
  24   2   6        134.15        141.87        25.82 o
  26   2   6        365.00        407.31        33.15 o
  28   2   6         19.67         38.34        27.83 o
  30   2   6         12.12          1.58        33.10 o
 -31   3   6        761.29        869.46        45.86 o
 -29   3   6        537.25        597.21        45.47 o
 -27   3   6       1299.63       1333.11        48.73 o
 -25   3   6       1546.52       1564.09        44.67 o
 -23   3   6       1655.61       1653.68        43.91 o
 -21   3   6       1895.24       2024.12        46.08 o
 -19   3   6       6101.99       6340.33        90.59 o
 -17   3   6      14358.13      14748.71       177.94 o
 -15   3   6       7482.09       7462.54        90.41 o
 -13   3   6      13726.92      13764.89       151.00 o
 -11   3   6       4344.61       4252.40        65.08 o
  -9   3   6       8464.77       8616.12        98.19 o
  -7   3   6      10107.09      10380.66       126.20 o
  -5   3   6      33271.34      34913.64       354.33 o
  -3   3   6      28837.51      27175.66       278.75 o
  -1   3   6      28979.29      30004.14       345.94 o
   1   3   6      12849.39      12128.16       132.32 o
   3   3   6       8892.52       9412.93       122.08 o
   5   3   6       7202.59       7242.57        85.02 o
   7   3   6      10088.33       9201.45       188.29 o
   9   3   6      24380.76      24980.97       282.08 o
  11   3   6      22110.21      20800.03       337.53 o
  13   3   6      10162.04      10743.52       134.37 o
  15   3   6       2611.61       2265.55        49.94 o
  17   3   6       2257.22       2269.48        60.82 o
  19   3   6       4188.13       4017.39        75.03 o
  21   3   6       1458.94       1486.74        54.21 o
  23   3   6       2884.11       2972.20        67.74 o
  25   3   6       1873.54       1929.02        73.91 o
  27   3   6       1286.39       1380.45        58.55 o
  29   3   6        629.72        664.20        47.37 o
 -30   4   6        177.26        101.56        67.71 o
 -28   4   6        555.00        559.55        44.94 o
 -26   4   6       1118.19       1028.63        50.82 o
 -24   4   6       1978.45       1760.12        54.52 o
 -22   4   6       1304.32       1247.54        45.23 o
 -20   4   6       1430.54       1313.38        44.82 o
 -18   4   6       2404.18       2408.65        56.39 o
 -16   4   6       4076.88       4039.85        73.70 o
 -14   4   6       5105.37       4818.40        82.15 o
 -12   4   6       6725.22       6732.51        93.16 o
 -10   4   6       8743.13       8508.38       121.43 o
  -8   4   6       6618.02       6199.21       100.75 o
  -6   4   6       9779.58       9645.75       112.24 o
  -4   4   6      10380.76      10049.09       125.48 o
  -2   4   6      12433.98      12495.21       140.05 o
   0   4   6       7597.29       7875.57       102.94 o
   2   4   6      17122.88      16701.03       202.17 o
   4   4   6      12745.49      12981.00       163.48 o
   6   4   6       5471.44       5564.84        80.40 o
   8   4   6       4999.26       4935.60        74.48 o
  10   4   6       8476.19       8603.90       114.15 o
  12   4   6       7855.15       7408.23       112.44 o
  14   4   6       3966.08       4038.49        74.75 o
  16   4   6       3968.23       3739.33        73.27 o
  18   4   6       4035.91       4222.60        81.31 o
  20   4   6       2442.25       2397.15        61.61 o
  22   4   6       1507.20       1555.97        53.74 o
  24   4   6        849.24        905.57        43.60 o
  26   4   6        694.68        617.68        40.95 o
 -25   5   6        155.19         91.17        38.39 o
 -23   5   6        125.45        109.85        35.03 o
 -21   5   6        265.25        159.58        35.94 o
 -19   5   6        122.00         92.49        32.13 o
 -17   5   6         18.50         -1.87        27.93 o
 -15   5   6         24.42         67.66        29.56 o
 -13   5   6         53.52         37.53        27.18 o
 -11   5   6        686.84        585.43        37.39 o
  -9   5   6        788.53        753.61        34.44 o
  -7   5   6        471.94        382.87        33.29 o
  -5   5   6        965.83        979.42        37.89 o
  -3   5   6         16.76         32.69        19.53 o
  -1   5   6        107.81         92.47        20.95 o
   1   5   6         25.17         41.32        19.66 o
   3   5   6       2067.67       2121.88        53.52 o
   5   5   6       1670.64       1709.28        49.29 o
   7   5   6        302.83        307.60        29.15 o
   9   5   6         29.22         10.63        26.99 o
  11   5   6         29.05         57.60        27.61 o
  13   5   6         15.06         12.98        29.60 o
  15   5   6         67.68        104.65        32.61 o
  17   5   6        444.86        368.42        40.16 o
  19   5   6        275.99        363.74        39.29 o
  21   5   6        121.16        126.89        49.21 o
  23   5   6          6.71        -28.71        52.27 o
 -18   6   6        443.77        601.85        48.30 o
 -16   6   6        457.27        452.25        54.45 o
 -14   6   6        273.68        331.36        39.87 o
 -12   6   6        318.31        360.42        39.56 o
 -10   6   6        282.38        323.12        36.44 o
  -8   6   6       1077.67       1116.88        55.84 o
  -6   6   6       1608.42       1658.76        53.77 o
  -4   6   6       1590.55       1617.37        53.14 o
  -2   6   6       1503.73       1386.94        49.55 o
   0   6   6       1101.90        956.18        42.12 o
   2   6   6        876.88        890.69        50.37 o
   4   6   6        707.45        605.37        37.04 o
   6   6   6       1827.21       1823.91        63.70 o
   8   6   6       1260.36       1180.72        54.68 o
  10   6   6        551.40        488.19        43.08 o
  12   6   6        887.41        908.90        52.28 o
  14   6   6       1102.10        946.85        75.74 o
  16   6   6        774.57        856.85        80.36 o
  -7   7   6       1272.30       1431.54       118.49 o
  -5   7   6        942.74        966.58        76.72 o
  -3   7   6       1002.48        964.09        73.13 o
  -1   7   6       1232.32       1186.60        56.56 o
   1   7   6       1586.23       1786.25        68.47 o
   3   7   6       1111.14       1293.34        69.08 o
   5   7   6       1063.87       1240.51       118.49 o
 -35   1   7         38.12         -0.62        40.35 o
 -33   1   7         12.49          0.20        32.90 o
 -31   1   7        102.20         57.73        31.99 o
 -29   1   7        409.86        423.45        38.32 o
 -27   1   7        877.29        895.19        38.13 o
 -25   1   7       3957.46       3890.47        74.23 o
 -23   1   7       2075.74       2035.64        60.65 o
 -21   1   7       6146.24       6611.86        91.80 o
 -19   1   7        519.35        605.53        32.19 o
 -17   1   7        609.80        610.45        20.32 o
 -15   1   7       2760.73       2809.06        42.36 o
 -13   1   7       4644.74       4594.30        53.32 o
 -11   1   7      39745.35      40742.58       382.84 o
  -9   1   7      18087.52      19173.97       184.56 o
  -7   1   7      33235.14      33731.89       316.82 o
  -5   1   7       7831.00       9385.65        93.41 o
  -3   1   7      19461.33      19041.77       181.53 o
  -1   1   7       6965.35       6668.53        68.35 o
   1   1   7      11611.39      11387.58       111.83 o
   3   1   7      46296.55      46285.87       431.77 o
   5   1   7      49824.68      51110.36       476.45 o
   7   1   7      26004.34      25097.13       238.89 o
   9   1   7       3260.33       2979.12        37.78 o
  11   1   7       8661.28       8272.98        87.27 o
  13   1   7       7211.42       7465.99        88.33 o
  15   1   7      16652.14      16329.06       276.25 o
  17   1   7      14258.39      14689.85       162.21 o
  19   1   7       8851.95       8426.85       112.17 o
  21   1   7       5657.30       5532.91       111.17 o
  23   1   7        758.08        780.69        37.20 o
  25   1   7       1147.01       1236.63        44.31 o
  27   1   7        560.64        554.71        40.16 o
  29   1   7       1537.47       1572.59       111.69 o
  31   1   7       1325.66       1398.24        60.46 o
 -34   2   7         57.56         14.83        37.33 o
 -32   2   7        173.05        174.39        37.70 o
 -30   2   7        389.91        358.31        33.33 o
 -28   2   7       1035.17        914.78        39.68 o
 -26   2   7       1347.07       1361.22        58.98 o
 -24   2   7       3598.24       3532.70        70.20 o
 -22   2   7       3211.98       3078.33        87.42 o
 -20   2   7        671.19        630.78        31.13 o
 -18   2   7       3166.55       2841.13        45.98 o
 -16   2   7       1666.43       1743.05        35.09 o
 -14   2   7      16210.04      17005.88       195.40 o
 -12   2   7      12070.57      12349.99       134.81 o
 -10   2   7      29769.22      30503.63       290.21 o
  -8   2   7       6489.05       6146.84        66.59 o
  -6   2   7      15019.89      15518.18       151.64 o
  -4   2   7      14317.74      14590.22       149.43 o
  -2   2   7      22308.10      23573.85       225.01 o
   0   2   7      18445.60      18522.76       179.11 o
   2   2   7      20757.74      20914.62       201.12 o
   4   2   7      41837.75      41641.04       391.16 o
   6   2   7      20505.50      19892.36       192.70 o
   8   2   7      14818.11      15180.25       150.41 o
  10   2   7       9273.19       8591.41        98.86 o
  12   2   7      16730.60      17674.38       189.36 o
  14   2   7      17547.77      17617.69       190.17 o
  16   2   7       7210.22       7086.98       120.94 o
  18   2   7       9871.85       9542.33       141.67 o
  20   2   7       5053.37       5075.36        85.73 o
  22   2   7       4930.42       5078.74        93.28 o
  24   2   7       2230.29       2226.33        57.68 o
  26   2   7       1842.49       2000.31        67.66 o
  28   2   7       1449.78       1438.84        53.35 o
  30   2   7       1040.20       1246.68        57.01 o
 -31   3   7         51.09         13.28        31.21 o
 -29   3   7         13.16          3.15        27.90 o
 -27   3   7         73.98         92.46        28.24 o
 -25   3   7          8.88         24.90        21.57 o
 -23   3   7        232.96        164.39        22.90 o
 -21   3   7        356.63        281.15        23.27 o
 -19   3   7       2012.42       1738.92        45.48 o
 -17   3   7        267.85        226.20        20.31 o
 -15   3   7        992.44        795.97        26.40 o
 -13   3   7        151.20        148.13        16.37 o
 -11   3   7        427.38        382.45        19.42 o
  -9   3   7        593.42        525.24        29.02 o
  -7   3   7        606.02        642.10        19.92 o
  -5   3   7        115.27        148.70        13.08 o
  -3   3   7       1735.60       1394.82        28.00 o
  -1   3   7       2462.50       2812.28        42.26 o
   1   3   7       1007.97        957.56        23.83 o
   3   3   7       1601.16       1596.00        30.32 o
   5   3   7        777.93        809.30        28.30 o
   7   3   7        184.14        196.27        18.74 o
   9   3   7        981.61       1129.56        31.34 o
  11   3   7       1331.82       1339.63        37.15 o
  13   3   7       1342.14       1473.28        37.81 o
  15   3   7         69.15         91.46        23.37 o
  17   3   7        638.57        715.43        31.76 o
  19   3   7        348.18        333.64        27.87 o
  21   3   7        651.91        643.54        39.45 o
  23   3   7        324.18        348.25        31.69 o
  25   3   7        210.65        193.57        35.64 o
  27   3   7        213.32        263.44        38.35 o
  29   3   7        151.66        119.41        43.72 o
 -30   4   7        132.13        159.60        72.54 o
 -28   4   7         37.01        110.20        43.96 o
 -26   4   7        286.09        430.18        35.68 o
 -24   4   7        930.82        973.66        42.51 o
 -22   4   7        991.24       1091.41        43.38 o
 -20   4   7        490.52        542.82        32.50 o
 -18   4   7        436.42        510.97        30.41 o
 -16   4   7         74.37        114.61        22.30 o
 -14   4   7       1537.99       1632.27        54.16 o
 -12   4   7       4493.93       4514.59        78.58 o
 -10   4   7       6914.55       7314.57        99.46 o
  -8   4   7      11132.98      10596.59       133.21 o
  -6   4   7       1513.00       1515.09        33.92 o
  -4   4   7       1822.01       1683.54        43.33 o
  -2   4   7       2419.28       2460.13        43.01 o
   0   4   7      12894.94      12243.99       154.62 o
   2   4   7      12246.89      11627.67       132.33 o
   4   4   7       8728.45       8323.50       109.51 o
   6   4   7       3725.69       3286.90        57.22 o
   8   4   7       3626.73       3310.49        67.96 o
  10   4   7       4205.25       3798.73        63.95 o
  12   4   7       2196.39       2217.55        48.01 o
  14   4   7       2461.61       2221.71        90.38 o
  16   4   7       3038.66       2832.10        70.81 o
  18   4   7       4225.93       4464.94        84.97 o
  20   4   7       1656.73       1490.21        51.40 o
  22   4   7        825.39        928.17        63.80 o
  24   4   7        196.40        120.15        31.89 o
  26   4   7         51.08         39.49        35.28 o
 -25   5   7        357.94        438.13        54.13 o
 -23   5   7        473.25        589.07        46.26 o
 -21   5   7       1015.40        984.61        51.55 o
 -19   5   7       1029.75       1098.76        51.27 o
 -17   5   7       2294.18       2223.72        66.78 o
 -15   5   7       2440.74       2500.64        69.77 o
 -13   5   7       4909.16       5043.54       101.86 o
 -11   5   7       5303.09       5007.76        99.70 o
  -9   5   7       5615.08       5538.05        93.97 o
  -7   5   7       6814.65       6617.54       106.11 o
  -5   5   7       8954.19       8880.20       131.41 o
  -3   5   7       9370.53       9388.54       124.33 o
  -1   5   7       5794.28       5750.33       126.17 o
   1   5   7       8959.59       8708.34       129.73 o
   3   5   7      12082.70      11491.67       162.60 o
   5   5   7      13239.58      12739.04       177.11 o
   7   5   7      11923.85      11360.82       162.37 o
   9   5   7       5331.37       5240.73        92.50 o
  11   5   7       5518.10       5610.90       110.00 o
  13   5   7       4460.44       4484.74        97.02 o
  15   5   7       5606.17       5610.30       114.20 o
  17   5   7       3368.63       3199.10        84.31 o
  19   5   7       2844.31       2894.33        82.79 o
  21   5   7       1940.88       2086.11        72.70 o
 -18   6   7        700.56        627.94        67.01 o
 -16   6   7       1201.81       1102.56        55.15 o
 -14   6   7        921.76       1025.04        57.94 o
 -12   6   7       1206.65       1016.24        50.67 o
 -10   6   7        582.34        667.00        51.89 o
  -8   6   7       1192.68       1105.64        51.27 o
  -6   6   7       1781.32       1762.28        55.73 o
  -4   6   7       3946.67       4015.42        81.60 o
  -2   6   7       3981.76       3791.87       102.36 o
   0   6   7       3046.93       3166.91        71.56 o
   2   6   7       2249.28       2254.33        61.38 o
   4   6   7       2675.90       2880.94        69.45 o
   6   6   7       2261.49       2205.56        69.39 o
   8   6   7       1660.98       1629.35        81.67 o
  10   6   7       2359.04       2507.96        80.87 o
  12   6   7       2618.31       2489.78        75.86 o
  14   6   7       1808.51       1906.51        70.42 o
  16   6   7       1158.54       1276.88        88.91 o
  -5   7   7         45.47         41.11        79.80 o
  -3   7   7         67.57         51.90        43.10 o
  -1   7   7          8.72         22.84        41.90 o
   1   7   7          1.08         41.22        42.52 o
 -34   0   8        665.55        677.73        69.23 o
 -32   0   8        948.61        887.28        68.40 o
 -30   0   8       2508.48       2450.49       207.96 o
 -28   0   8       1065.34        944.62        64.10 o
 -26   0   8       1986.68       2080.98        87.15 o
 -24   0   8         96.81        116.31        27.70 o
 -22   0   8       5832.76       5813.57       119.27 o
 -20   0   8      21289.45      22133.03       359.94 o
 -18   0   8      24755.57      25021.69       400.46 o
 -16   0   8      49242.30      51807.93       689.49 o
 -14   0   8      12277.38      12402.12       177.86 o
 -12   0   8      44619.14      44969.19       597.89 o
 -10   0   8      17213.60      18469.12       252.84 o
  -8   0   8      29726.38      28751.33       384.58 o
  -6   0   8      37325.56      40562.29       536.26 o
  -4   0   8      93563.22      96500.99      1582.28 o
  -2   0   8     225909.08     207566.42      3133.88 o
   0   0   8      49275.34      53502.92       819.28 o
   2   0   8      55369.27      52234.69       687.91 o
   4   0   8      22935.41      23840.04       319.82 o
   6   0   8      70206.69      71962.52       943.85 o
   8   0   8      64958.70      66568.15       875.26 o
  10   0   8      60089.51      57959.30       765.58 o
  12   0   8      25745.73      25710.46       350.38 o
  14   0   8      16212.25      16005.33       236.99 o
  16   0   8      18286.51      18027.14       298.14 o
  18   0   8       5111.29       4786.65       102.77 o
  20   0   8       9719.19       9806.73       180.86 o
  22   0   8       7638.04       7396.40       147.40 o
  24   0   8       9404.45       9187.45       219.32 o
  26   0   8       3093.65       3078.51       111.91 o
  28   0   8       1026.30       1068.43        99.14 o
  30   0   8        276.04        411.86       117.28 o
 -35   1   8        134.58        146.30        56.83 o
 -33   1   8        183.41        190.20        36.53 o
 -31   1   8        258.17        304.45        50.19 o
 -29   1   8        484.99        421.01        38.07 o
 -27   1   8        547.93        496.09        31.72 o
 -25   1   8       2097.94       1906.78        51.72 o
 -23   1   8       3693.90       3411.79        66.69 o
 -21   1   8       3601.25       3777.57        69.21 o
 -19   1   8       9664.03       9154.77       195.52 o
 -17   1   8       8612.25       7909.03       101.13 o
 -15   1   8      10491.44      10810.75       131.12 o
 -13   1   8       8805.29       8796.55        92.21 o
 -11   1   8      19127.09      20551.69       198.65 o
  -9   1   8      15171.92      14831.53       145.34 o
  -7   1   8      32506.93      33461.64       315.22 o
  -5   1   8      56864.80      60007.82       556.89 o
  -3   1   8      35659.92      37398.54       374.64 o
  -1   1   8      29999.24      30340.28       285.90 o
   1   1   8      20519.18      20802.99       199.11 o
   3   1   8      22399.68      22944.86       218.99 o
   5   1   8      17330.96      17651.89       170.81 o
   7   1   8      25673.53      25679.82       245.28 o
   9   1   8      16688.16      16557.64       162.65 o
  11   1   8      13042.87      13328.17       230.98 o
  13   1   8      16224.37      15527.92       193.24 o
  15   1   8       6108.04       6378.16       112.27 o
  17   1   8       4608.42       4435.85       118.41 o
  19   1   8       2427.22       2371.12        48.85 o
  21   1   8       2291.51       2261.00        49.01 o
  23   1   8       1727.65       1647.86        48.43 o
  25   1   8       1031.25       1064.85        42.09 o
  27   1   8        605.42        529.90        40.44 o
  29   1   8        286.10        322.93        40.84 o
  31   1   8        382.68        396.94        48.82 o
 -34   2   8          2.00        -12.42        40.84 o
 -32   2   8          6.83         -0.65        33.44 o
 -30   2   8          5.73        -22.57        26.56 o
 -28   2   8        321.50        269.97        30.07 o
 -26   2   8        153.57        129.06        25.90 o
 -24   2   8        304.07        245.88        25.38 o
 -22   2   8        130.84        138.94        20.25 o
 -20   2   8         44.37         45.98        15.88 o
 -18   2   8        570.32        650.85        22.76 o
 -16   2   8        177.62        186.26        17.06 o
 -14   2   8        388.82        328.43        20.51 o
 -12   2   8        732.62        624.69        33.16 o
 -10   2   8       5361.00       5062.60        58.04 o
  -8   2   8       1784.86       1732.57        26.82 o
  -6   2   8        372.59        387.63        12.82 o
  -4   2   8       3678.51       3736.99        44.48 o
  -2   2   8       4233.93       4308.38        49.58 o
   0   2   8         72.46        108.79         9.43 o
   2   2   8       1691.93       1601.19        25.48 o
   4   2   8       1885.77       2150.66        30.85 o
   6   2   8       1741.14       1856.34        28.85 o
   8   2   8        330.14        392.31        36.49 o
  10   2   8       1624.99       1511.34        66.57 o
  12   2   8        886.02        803.37        27.13 o
  14   2   8       1368.55       1153.62        30.12 o
  16   2   8         27.00         56.75        20.22 o
  18   2   8        189.79        192.82        19.65 o
  20   2   8        841.84        765.50        30.44 o
  22   2   8        387.24        421.14        30.36 o
  24   2   8        700.79        766.92        37.51 o
  26   2   8        505.07        510.50        35.84 o
  28   2   8        186.60        209.72        37.06 o
  30   2   8        179.20        206.49        45.55 o
 -31   3   8        300.92        283.09        40.50 o
 -29   3   8        318.85        347.86        38.93 o
 -27   3   8         72.07         85.94        32.51 o
 -25   3   8         34.04         54.14        24.99 o
 -23   3   8        557.49        572.13        36.61 o
 -21   3   8        699.86        731.83        36.62 o
 -19   3   8       4546.41       4644.57        80.44 o
 -17   3   8       3322.29       3443.54        58.15 o
 -15   3   8       3866.96       3847.54        61.24 o
 -13   3   8       1224.03       1238.89        37.67 o
 -11   3   8       1081.93       1252.81        35.72 o
  -9   3   8      10796.60      10559.24       129.42 o
  -7   3   8       5631.34       5635.05        70.23 o
  -5   3   8       9629.77       9225.94       196.13 o
  -3   3   8      11875.55      12607.41       165.47 o
  -1   3   8      16663.48      17291.02       183.48 o
   1   3   8       9339.11       8204.90       149.76 o
   3   3   8       8282.61       8819.92       101.32 o
   5   3   8      13608.95      13109.30       143.73 o
   7   3   8       9090.05       9411.84       131.57 o
   9   3   8      13619.93      12241.16       180.34 o
  11   3   8      11564.33      11088.61       138.30 o
  13   3   8      13320.14      13438.33       164.61 o
  15   3   8       4553.49       4193.21        68.10 o
  17   3   8       4614.48       4931.35       104.06 o
  19   3   8       3053.31       2866.88        71.92 o
  21   3   8       4246.97       4357.14        82.82 o
  23   3   8       4189.97       4108.14       162.30 o
  25   3   8       2801.34       2844.67        96.95 o
  27   3   8       2032.80       2254.72        73.65 o
 -28   4   8        352.64        362.74        50.61 o
 -26   4   8        368.08        312.53        34.17 o
 -24   4   8        439.71        435.73        39.22 o
 -22   4   8        465.63        434.07        32.09 o
 -20   4   8        584.57        545.10        32.56 o
 -18   4   8       1429.78       1423.03        44.15 o
 -16   4   8       2058.33       1832.02        48.55 o
 -14   4   8       1694.68       1624.56        41.34 o
 -12   4   8       2514.59       2415.76        48.11 o
 -10   4   8       5487.19       5150.50        76.97 o
  -8   4   8       4901.12       4944.00        81.81 o
  -6   4   8       4158.44       4019.57        65.12 o
  -4   4   8       6813.90       6620.02        83.76 o
  -2   4   8      10757.48      10935.71       172.85 o
   0   4   8       6089.82       5843.69        76.61 o
   2   4   8       4230.79       4478.26        63.52 o
   4   4   8       4082.54       4196.41        80.21 o
   6   4   8      12305.17      11854.46       148.17 o
   8   4   8       7596.21       7689.63       104.92 o
  10   4   8       7202.17       6953.25        98.51 o
  12   4   8       6266.64       6342.20        93.05 o
  14   4   8       5097.45       4988.42        87.76 o
  16   4   8       2870.57       3007.98        66.35 o
  18   4   8       2381.43       2385.07        60.55 o
  20   4   8       2912.13       2869.29        70.47 o
  22   4   8       1758.13       1886.15        63.11 o
  24   4   8       1393.79       1401.07        60.55 o
 -25   5   8        281.82        266.75        50.35 o
 -23   5   8        121.64         66.60        36.36 o
 -21   5   8         16.48         10.79        32.09 o
 -19   5   8        281.03        371.73        39.01 o
 -17   5   8         22.52         79.84        31.40 o
 -15   5   8         43.51         18.62        28.19 o
 -13   5   8        340.11        332.65        39.44 o
 -11   5   8        957.95        815.57        36.55 o
  -9   5   8        408.77        326.74        29.01 o
  -7   5   8        127.38        148.34        25.64 o
  -5   5   8        239.16        250.82        26.59 o
  -3   5   8        129.85        121.92        21.76 o
  -1   5   8         78.15        101.53        21.97 o
   1   5   8         12.23         42.62        23.97 o
   3   5   8        270.68        369.32        29.19 o
   5   5   8       1759.34       1612.23        50.30 o
   7   5   8        448.48        558.13        33.22 o
   9   5   8         85.34        110.98        25.59 o
  11   5   8         50.68          6.31        27.77 o
  13   5   8         55.77         89.69        31.05 o
  15   5   8        317.88        338.67        38.01 o
  17   5   8        317.16        381.25        40.96 o
  19   5   8        285.75        320.99        46.25 o
  21   5   8         65.76        153.27        46.03 o
 -18   6   8         71.24        120.67        59.55 o
 -16   6   8        288.87        305.65        42.03 o
 -14   6   8        472.78        619.41        45.85 o
 -12   6   8        554.80        538.73        54.80 o
 -10   6   8        150.52        138.24        34.28 o
  -8   6   8        511.41        555.33        47.47 o
  -6   6   8       1496.76       1563.93        54.37 o
  -4   6   8       2072.54       2157.89        66.94 o
  -2   6   8        762.48        751.25        45.31 o
   0   6   8        669.95        782.31        40.31 o
   2   6   8        573.64        636.93        42.41 o
   4   6   8        861.58        816.36        42.47 o
   6   6   8       1032.54       1077.00        45.72 o
   8   6   8       1594.31       1443.27        60.88 o
  10   6   8       1655.82       1674.84        65.24 o
  12   6   8        734.78        646.34        57.94 o
  14   6   8        440.65        498.56        65.68 o
 -35   1   9          6.15        -47.50        50.42 o
 -33   1   9         43.98         34.62        34.68 o
 -31   1   9         67.62         77.89        33.23 o
 -29   1   9        177.84        220.71        29.43 o
 -27   1   9       1845.04       1934.90        54.30 o
 -25   1   9       1334.61       1217.87        44.26 o
 -23   1   9       1299.12       1363.62        38.70 o
 -21   1   9        813.53        799.72        29.38 o
 -19   1   9        472.37        415.99        20.15 o
 -17   1   9       1660.06       1689.78        33.80 o
 -15   1   9        821.22        823.41        24.19 o
 -13   1   9      20621.51      20854.12       203.25 o
 -11   1   9      34869.88      37844.89       357.85 o
  -9   1   9      21249.48      22876.19       219.99 o
  -7   1   9      12261.13      12659.19       125.49 o
  -5   1   9       1757.91       2470.01        32.04 o
  -3   1   9      17598.68      17621.49       170.16 o
  -1   1   9      15111.57      16437.14       159.32 o
   1   1   9      46650.64      48078.58       449.40 o
   3   1   9      20720.14      20072.04       193.50 o
   5   1   9      30783.09      29594.67       280.95 o
   7   1   9      24789.56      25089.49       240.55 o
   9   1   9      11566.83      11814.48       128.73 o
  11   1   9       9327.87       9078.79       186.11 o
  13   1   9      10408.55      10349.40       118.16 o
  15   1   9      18706.78      19325.19       248.81 o
  17   1   9      10728.98      10586.23       134.49 o
  19   1   9       8165.81       8042.27       116.43 o
  21   1   9       2880.52       2785.34        77.68 o
  23   1   9       2270.56       2306.85        90.70 o
  25   1   9       2503.67       2576.76        63.00 o
  27   1   9       1908.08       1913.52        65.52 o
  29   1   9       1839.73       1839.63        70.34 o
 -34   2   9         27.79         -0.82        41.11 o
 -32   2   9         13.95          0.70        33.64 o
 -30   2   9         43.06        -21.52        26.59 o
 -28   2   9        189.26        155.64        28.39 o
 -26   2   9        672.22        600.29        36.09 o
 -24   2   9       1362.40       1325.30        44.92 o
 -22   2   9        328.86        304.15        22.75 o
 -20   2   9        673.75        668.17        24.89 o
 -18   2   9       1930.81       1974.06        41.45 o
 -16   2   9       5244.66       5077.08        67.73 o
 -14   2   9       8367.12       7941.92       108.04 o
 -12   2   9       3776.59       4106.44        90.09 o
 -10   2   9      13451.60      13685.89       137.52 o
  -8   2   9      20450.70      19886.05       193.61 o
  -6   2   9      17915.53      18689.95       182.09 o
  -4   2   9      10097.40      10286.35       105.00 o
  -2   2   9      16248.80      17974.82       175.50 o
   0   2   9      32987.16      31760.89       301.92 o
   2   2   9      27952.98      28177.13       269.35 o
   4   2   9      36828.15      35214.44       334.25 o
   6   2   9      26100.23      28083.74       269.36 o
   8   2   9      23793.55      23284.97       370.08 o
  10   2   9      13748.94      13769.29       151.19 o
  12   2   9      18663.59      18948.60       244.82 o
  14   2   9      12501.34      11796.92       157.32 o
  16   2   9      15121.91      15400.75       171.74 o
  18   2   9      13496.45      13525.72       168.24 o
  20   2   9       9346.70       9600.94       238.28 o
  22   2   9       5192.57       5131.30       154.28 o
  24   2   9       2400.79       2553.34        62.92 o
  26   2   9       2403.40       2471.38        65.70 o
  28   2   9       2212.10       2394.53        70.43 o
 -31   3   9         16.16         13.72        35.35 o
 -29   3   9          9.82         44.27        31.41 o
 -27   3   9         65.77         92.86        32.42 o
 -25   3   9         27.62         45.91        35.60 o
 -23   3   9          8.00         11.51        22.75 o
 -21   3   9        189.82        119.09        23.47 o
 -19   3   9        221.64        161.93        22.99 o
 -17   3   9        283.60        245.30        22.22 o
 -15   3   9        171.63        112.97        18.35 o
 -13   3   9        295.71        265.47        19.18 o
 -11   3   9        536.76        468.83        22.11 o
  -9   3   9       1070.05        971.44        28.78 o
  -7   3   9       2391.21       2354.58        41.77 o
  -5   3   9        796.60        751.51        24.60 o
  -3   3   9       3860.17       4056.90        67.82 o
  -1   3   9       3181.63       3081.95        46.35 o
   1   3   9       5800.79       5453.50        69.19 o
   3   3   9       1221.63       1544.24        34.61 o
   5   3   9       2986.17       2883.92        67.27 o
   7   3   9       3098.88       3244.07        69.91 o
   9   3   9       3099.77       3127.13        68.49 o
  11   3   9       2971.80       3040.91        54.36 o
  13   3   9       3860.43       3752.02        63.07 o
  15   3   9       4712.45       4958.26        77.47 o
  17   3   9       2023.30       2018.90        52.11 o
  19   3   9       1025.02       1081.03        41.61 o
  21   3   9        836.68        823.34        39.10 o
  23   3   9        786.98        793.20        52.11 o
  25   3   9       1361.19       1412.36        81.72 o
  27   3   9       1050.68       1174.73        56.52 o
 -28   4   9        847.05        949.06        52.55 o
 -26   4   9        615.15        685.89        52.15 o
 -24   4   9       1096.60       1238.24        47.78 o
 -22   4   9        293.06        438.60        33.14 o
 -20   4   9        365.22        461.40        34.53 o
 -18   4   9        353.47        443.00        30.30 o
 -16   4   9        352.53        448.18        29.90 o
 -14   4   9       3050.96       3112.61        57.78 o
 -12   4   9       2130.75       2247.45        48.04 o
 -10   4   9       9142.55       9021.64       118.57 o
  -8   4   9       1730.27       1754.25        41.73 o
  -6   4   9       2408.77       2571.83        49.80 o
  -4   4   9        330.03        320.94        19.95 o
  -2   4   9        169.26        189.44        18.06 o
   0   4   9       1560.13       1398.58        34.04 o
   2   4   9       4737.43       4538.21        64.55 o
   4   4   9       6307.52       5761.00        84.00 o
   6   4   9       1876.56       1711.52        41.27 o
   8   4   9        513.17        552.61        27.42 o
  10   4   9         91.94         65.64        20.82 o
  12   4   9        204.28        211.73        23.56 o
  14   4   9       1352.92       1132.84        42.24 o
  16   4   9       1313.63       1495.99        49.25 o
  18   4   9        756.16        753.38        40.01 o
  20   4   9         35.84         52.18        28.29 o
  22   4   9         32.64         21.09        29.28 o
  24   4   9         20.93         36.60        31.34 o
 -25   5   9        924.84       1196.06       139.04 o
 -23   5   9        928.02        932.03        51.30 o
 -21   5   9       1262.55       1300.73        56.75 o
 -19   5   9       1333.16       1374.22        57.34 o
 -17   5   9       2081.44       1999.33        64.96 o
 -15   5   9       2440.50       2562.91        70.72 o
 -13   5   9       3371.88       3432.05        80.99 o
 -11   5   9       2946.72       2924.25        65.29 o
  -9   5   9       3587.89       3651.91        73.05 o
  -7   5   9       2979.61       2966.51        64.77 o
  -5   5   9       3943.40       3820.54        74.11 o
  -3   5   9       4676.62       4545.02        73.99 o
  -1   5   9       8732.65       8413.32       115.29 o
   1   5   9       7555.78       7377.40       115.64 o
   3   5   9       4645.27       4342.17        80.84 o
   5   5   9       3522.40       3612.16        78.54 o
   7   5   9       2195.86       2072.34        55.47 o
   9   5   9       2796.97       2800.15        64.81 o
  11   5   9       3221.68       3264.15        79.74 o
  13   5   9       2593.89       2532.95        71.56 o
  15   5   9       2145.94       2119.71        70.50 o
  17   5   9       1726.25       1816.65        79.23 o
  19   5   9       1560.97       1451.85        62.55 o
 -18   6   9       1040.95       1139.13        82.07 o
 -16   6   9        607.90        689.88        48.96 o
 -14   6   9        431.47        402.81        42.27 o
 -12   6   9        360.32        351.81        39.62 o
 -10   6   9       1166.47       1125.80        53.16 o
  -8   6   9       1455.98       1363.19        53.99 o
  -6   6   9       1592.93       1694.19        77.83 o
  -4   6   9       1883.24       1808.95        65.36 o
  -2   6   9       2228.64       2353.76        71.51 o
   0   6   9       1341.67       1395.39        58.22 o
   2   6   9        693.00        719.21        39.58 o
   4   6   9        631.02        555.15        38.42 o
   6   6   9       1183.37       1150.48        47.32 o
   8   6   9       1821.67       1873.92        67.22 o
  10   6   9       1317.82       1222.89        56.14 o
  12   6   9        595.36        686.43        80.29 o
  14   6   9        553.91        664.83        72.65 o
 -34   0  10        552.21        613.86        66.62 o
 -32   0  10       1060.68       1139.00       100.35 o
 -30   0  10        783.84        740.34        63.69 o
 -28   0  10        133.89         88.90        43.58 o
 -26   0  10        189.80        216.77        34.42 o
 -24   0  10        881.87        797.71        43.15 o
 -22   0  10      13843.10      13661.60       237.61 o
 -20   0  10       7415.27       6890.67       134.15 o
 -18   0  10      22065.30      23381.95       486.05 o
 -16   0  10       4602.10       4930.02        84.29 o
 -14   0  10        284.66        342.45        20.93 o
 -12   0  10       1058.24       1137.07        43.09 o
 -10   0  10       2337.58       2341.97        78.88 o
  -8   0  10      55643.09      61366.56       808.18 o
  -6   0  10      21264.21      23590.14       467.70 o
  -4   0  10      70845.84      67102.73      1266.80 o
  -2   0  10      18341.91      19574.94       313.09 o
   0   0  10       8185.12       8480.55       147.40 o
   2   0  10       5450.42       5610.61       104.54 o
   4   0  10       3104.99       3251.09        55.53 o
   6   0  10      26095.47      25472.23       456.05 o
   8   0  10      16180.41      15897.59       222.42 o
  10   0  10      20879.58      21059.48       290.45 o
  12   0  10       9543.78       9141.11       138.45 o
  14   0  10      11067.34      10588.84       186.33 o
  16   0  10       4158.07       4073.36        98.32 o
  18   0  10       4305.99       4387.85       167.89 o
  20   0  10       4557.53       4370.66       101.61 o
  22   0  10       2706.24       2647.29       148.62 o
  24   0  10       3140.63       3090.91        86.97 o
  26   0  10       1717.82       1736.08        86.75 o
  28   0  10       1056.12       1054.31       111.23 o
 -35   1  10        177.33        124.28        56.35 o
 -33   1  10        336.26        293.51        40.98 o
 -31   1  10        584.57        518.71        42.50 o
 -29   1  10        341.48        277.22        30.85 o
 -27   1  10        980.31        925.41        39.28 o
 -25   1  10       1144.38       1030.15        39.89 o
 -23   1  10       1250.06       1211.73        37.96 o
 -21   1  10        358.15        432.25        59.12 o
 -19   1  10       1445.35       1266.25        34.80 o
 -17   1  10       3193.61       3327.83        53.98 o
 -15   1  10       9260.30       8767.39       102.37 o
 -13   1  10       3100.00       3042.33        41.23 o
 -11   1  10       1295.10       1368.90        25.12 o
  -9   1  10       3786.93       3708.44        69.71 o
  -7   1  10       3944.03       3986.57        63.09 o
  -5   1  10       1944.96       1632.66        24.71 o
  -3   1  10       4826.92       5131.97        56.65 o
  -1   1  10      10571.19      11205.24       112.58 o
   1   1  10       4747.09       5333.71        58.79 o
   3   1  10       2950.05       2797.76        36.00 o
   5   1  10       2967.60       2884.18        37.88 o
   7   1  10       1364.03       1312.00        30.75 o
   9   1  10       5216.05       5314.07       156.44 o
  11   1  10       7776.08       7219.89       135.14 o
  13   1  10       2080.78       2064.90        37.98 o
  15   1  10        237.11        304.27        18.63 o
  17   1  10        794.63        758.23        34.06 o
  19   1  10       1331.44       1439.27        58.65 o
  21   1  10       1611.64       1577.33        44.08 o
  23   1  10        873.66        883.37        61.01 o
  25   1  10        547.76        521.46        34.52 o
  27   1  10        408.66        433.85        40.44 o
  29   1  10        217.97        299.85        84.63 o
 -32   2  10          2.29        -30.51        32.71 o
 -30   2  10        119.01         60.43        29.82 o
 -28   2  10         85.71         39.30        26.43 o
 -26   2  10         85.12         38.09        24.84 o
 -24   2  10        138.00        100.71        24.15 o
 -22   2  10        126.06        204.30        23.60 o
 -20   2  10        556.27        587.44        24.43 o
 -18   2  10       1009.19       1273.47        32.07 o
 -16   2  10         37.28         39.88        14.50 o
 -14   2  10         59.64        103.21        15.21 o
 -12   2  10         40.26         42.34        13.26 o
 -10   2  10         22.79        101.20        11.72 o
  -8   2  10       3611.47       4152.17        50.46 o
  -6   2  10       2560.30       2432.35        43.96 o
  -4   2  10       4005.86       3735.47        46.06 o
  -2   2  10       6818.24       6211.90        68.73 o
   0   2  10       6172.96       6885.67        75.09 o
   2   2  10       2743.41       2662.02        37.08 o
   4   2  10        191.66        109.10        11.77 o
   6   2  10       2157.00       2046.04        32.34 o
   8   2  10       4971.92       4235.84        92.93 o
  10   2  10       7565.70       7273.24        88.86 o
  12   2  10       4750.27       4562.61        63.56 o
  14   2  10       2034.74       1752.35        40.76 o
  16   2  10       1229.78       1222.78        34.71 o
  18   2  10        797.30        647.60        26.79 o
  20   2  10        726.42        823.20        36.75 o
  22   2  10       1495.27       1427.66        48.46 o
  24   2  10       1248.31       1316.65        48.76 o
  26   2  10        283.04        249.01        33.30 o
  28   2  10        162.99        233.21        55.55 o
 -31   3  10         10.70        -38.34        38.34 o
 -29   3  10         75.19         85.52        38.56 o
 -27   3  10         15.39         62.85        35.24 o
 -25   3  10        116.34        101.55        31.26 o
 -23   3  10        467.43        552.47        33.73 o
 -21   3  10        929.26        979.96        38.81 o
 -19   3  10       2964.65       3293.30        65.50 o
 -17   3  10       2195.09       2296.22        47.34 o
 -15   3  10       7510.68       7605.96       102.28 o
 -13   3  10        549.39        642.38        25.59 o
 -11   3  10       1574.64       1668.29        37.62 o
  -9   3  10       2396.32       2494.04        45.78 o
  -7   3  10      15251.18      15631.92       169.23 o
  -5   3  10      30339.71      29583.07       344.61 o
  -3   3  10      15628.28      16578.44       178.12 o
  -1   3  10      16117.46      15577.09       270.95 o
   1   3  10       8277.74       8473.14       140.19 o
   3   3  10       9469.01       8844.10       103.35 o
   5   3  10       9669.81       9373.51       118.87 o
   7   3  10      18870.91      18912.36       220.63 o
   9   3  10      22142.52      21314.62       246.96 o
  11   3  10      13098.62      13401.14       164.68 o
  13   3  10      11264.39      10169.88       131.97 o
  15   3  10       5881.71       5934.83       113.26 o
  17   3  10       5040.54       4906.88       134.01 o
  19   3  10       4100.61       3989.96       139.29 o
  21   3  10       5874.80       5878.62       102.30 o
  23   3  10       2839.10       2811.77        77.64 o
  25   3  10       1890.50       2007.15       105.46 o
 -28   4  10         45.00         35.44        36.49 o
 -26   4  10        134.55        161.76        31.73 o
 -24   4  10         86.96         39.69        28.55 o
 -22   4  10        341.88        343.13        31.52 o
 -20   4  10        425.74        462.03        31.88 o
 -18   4  10        421.03        406.29        31.30 o
 -16   4  10       1438.55       1395.58        50.47 o
 -14   4  10       2628.75       2513.79        52.29 o
 -12   4  10       2778.43       2556.45        51.95 o
 -10   4  10       2897.32       2988.19        56.20 o
  -8   4  10       7165.15       7253.28       100.13 o
  -6   4  10       6545.17       6320.17        89.74 o
  -4   4  10       2950.91       3202.87        58.04 o
  -2   4  10       2620.15       2537.28        46.50 o
   0   4  10       8295.59       8346.03       114.29 o
   2   4  10       7687.56       7898.32       106.99 o
   4   4  10      10528.98      10049.19       130.19 o
   6   4  10       9805.30       9794.24       128.23 o
   8   4  10       8602.29       8215.26       115.59 o
  10   4  10       5556.39       5620.68        85.76 o
  12   4  10       3648.78       3673.68        66.62 o
  14   4  10       3754.40       4003.98        78.20 o
  16   4  10       3312.57       3259.35        91.62 o
  18   4  10       3179.94       3259.68        73.08 o
  20   4  10       2939.62       3249.67        89.92 o
  22   4  10       1933.87       2048.62        69.76 o
  24   4  10       1321.94       1645.40       110.03 o
 -23   5  10          6.32         -0.07        35.30 o
 -21   5  10         83.44        208.17        38.21 o
 -19   5  10        137.52        158.31        35.59 o
 -17   5  10          7.15         15.59        31.12 o
 -15   5  10        103.03         68.84        29.83 o
 -13   5  10        494.80        372.77        40.84 o
 -11   5  10        168.35        116.90        26.78 o
  -9   5  10        207.46        208.54        28.09 o
  -7   5  10          4.37        -11.47        23.31 o
  -5   5  10        552.81        655.01        41.80 o
  -3   5  10         98.04        115.06        25.93 o
  -1   5  10        312.75        274.46        28.07 o
   1   5  10       2215.79       2305.62        57.66 o
   3   5  10        439.57        432.09        31.68 o
   5   5  10          8.88         18.34        24.03 o
   7   5  10         11.26          3.59        25.00 o
   9   5  10        112.01        139.51        28.30 o
  11   5  10         49.33        109.45        31.69 o
  13   5  10        188.07        204.95        35.59 o
  15   5  10        218.07        287.41        37.45 o
  17   5  10         79.88         92.64        41.74 o
  19   5  10         56.27         16.13        52.13 o
 -16   6  10        447.99        628.30        56.69 o
 -14   6  10        250.41        317.36        41.45 o
 -12   6  10        602.73        633.95        45.54 o
 -10   6  10        936.55       1083.54        55.56 o
  -8   6  10        649.76        789.17        46.82 o
  -6   6  10        472.11        591.52        38.64 o
  -4   6  10        776.85        818.71        47.25 o
  -2   6  10       1358.00       1471.15        61.53 o
   0   6  10        933.49       1049.50        62.83 o
   2   6  10       1294.64       1274.87        48.97 o
   4   6  10       1036.73       1137.68        47.43 o
   6   6  10        734.22        646.65        41.17 o
   8   6  10        945.72        962.31        52.24 o
  10   6  10       1556.01       1576.36        65.07 o
  12   6  10       1054.38       1131.69       113.65 o
 -33   1  11          8.43         24.90        35.01 o
 -31   1  11        345.89        301.66        38.60 o
 -29   1  11        697.46        663.19        37.87 o
 -27   1  11       1524.67       1563.79        51.07 o
 -25   1  11        207.84        189.39        26.31 o
 -23   1  11        710.31        726.06        30.38 o
 -21   1  11         54.31         44.46        18.60 o
 -19   1  11       1429.88       1523.57        52.81 o
 -17   1  11       4884.28       5170.43        74.40 o
 -15   1  11       8098.58       8415.58        99.43 o
 -13   1  11      22251.84      22699.41       237.77 o
 -11   1  11       5016.22       4718.94        56.20 o
  -9   1  11      14724.04      15111.47       150.27 o
  -7   1  11       4210.08       4479.81        53.79 o
  -5   1  11       5950.31       6166.65        85.15 o
  -3   1  11      10137.86       9840.49       100.30 o
  -1   1  11      13240.29      13504.58       134.19 o
   1   1  11      47123.59      49407.44       521.19 o
   3   1  11      24052.97      24245.15       233.30 o
   5   1  11      30534.44      31005.58       317.94 o
   7   1  11      10142.80      10000.54       128.87 o
   9   1  11       6563.70       6469.04       100.13 o
  11   1  11       6024.05       5740.48       119.44 o
  13   1  11       9493.38       9451.92       127.46 o
  15   1  11      12347.03      12195.06       140.87 o
  17   1  11       8054.75       7605.69       173.69 o
  19   1  11       5638.60       5587.02       136.50 o
  21   1  11       2632.93       2651.58        70.97 o
  23   1  11       2259.30       2181.17        76.31 o
  25   1  11       1317.43       1169.16        61.30 o
  27   1  11       1523.46       1523.13        92.29 o
  29   1  11       1001.71        904.38       103.98 o
 -32   2  11         41.04        -15.67        29.64 o
 -30   2  11         93.24        115.19        30.31 o
 -28   2  11        599.90        600.57        36.73 o
 -26   2  11        895.10        904.27        39.75 o
 -24   2  11       3142.27       3266.68        76.53 o
 -22   2  11       2458.31       2280.28        55.33 o
 -20   2  11       2115.68       2204.80        43.65 o
 -18   2  11        203.72        187.79        18.77 o
 -16   2  11       4477.42       4571.68        64.30 o
 -14   2  11      12775.37      13137.72       146.23 o
 -12   2  11      18548.08      18890.06       201.41 o
 -10   2  11      23429.40      22640.87       276.95 o
  -8   2  11      11396.28      12457.94       127.00 o
  -6   2  11      14661.25      14211.41       142.74 o
  -4   2  11       7568.31       7951.81        85.37 o
  -2   2  11      17589.82      16822.78       166.50 o
   0   2  11      32151.54      33708.42       321.52 o
   2   2  11      35699.21      35058.56       753.65 o
   4   2  11      32612.08      32695.09       312.71 o
   6   2  11      13952.78      13672.84       139.15 o
   8   2  11      16431.03      16155.55       175.01 o
  10   2  11      10344.14      11082.96       134.36 o
  12   2  11      15751.64      15035.38       166.87 o
  14   2  11      13484.18      13475.38       183.64 o
  16   2  11      11732.39      11869.20       272.12 o
  18   2  11       6263.76       6393.16       105.56 o
  20   2  11       5708.22       5342.66       122.74 o
  22   2  11       3496.69       3494.60       127.58 o
  24   2  11       1686.07       1608.67        70.70 o
  26   2  11       1580.04       1622.20        74.40 o
  28   2  11       1584.56       1869.22       147.51 o
 -31   3  11        105.97        105.44        36.77 o
 -29   3  11         30.07        -30.81        30.81 o
 -27   3  11         32.33         29.85        34.74 o
 -25   3  11         80.38         90.19        30.63 o
 -23   3  11        580.37        521.32        32.97 o
 -21   3  11       1038.50        900.49        38.00 o
 -19   3  11        924.08        759.80        31.18 o
 -17   3  11       1473.57       1412.54        39.23 o
 -15   3  11       2525.37       2321.22        47.45 o
 -13   3  11       2211.09       2154.22        45.25 o
 -11   3  11        184.92        140.28        18.19 o
  -9   3  11        391.04        407.20        27.22 o
  -7   3  11       5712.71       5310.55        77.83 o
  -5   3  11      15507.03      15695.52       170.48 o
  -3   3  11       8189.98       7953.21        95.11 o
  -1   3  11       6401.32       6260.22        78.37 o
   1   3  11       1511.87       1608.89        33.12 o
   3   3  11       2100.78       2022.69        39.41 o
   5   3  11       3154.59       3047.33        53.31 o
   7   3  11       4061.20       4292.65        67.20 o
   9   3  11       4358.54       4385.18        69.52 o
  11   3  11       4151.11       3995.00        66.42 o
  13   3  11       4258.79       4536.78        99.47 o
  15   3  11       1715.92       1627.55        56.09 o
  17   3  11        436.86        482.91        35.62 o
  19   3  11        879.57        893.83        66.48 o
  21   3  11        764.62        764.01        62.39 o
  23   3  11        775.76        875.40        69.11 o
  25   3  11        189.20        239.47        54.40 o
 -28   4  11          5.96          6.10        40.89 o
 -26   4  11        127.74        193.48        33.07 o
 -24   4  11         55.38         77.35        28.92 o
 -22   4  11         79.17         24.63        26.02 o
 -20   4  11        122.07        121.55        26.61 o
 -18   4  11        205.32        176.04        27.87 o
 -16   4  11        565.69        651.27        42.36 o
 -14   4  11       1057.59       1210.80        39.59 o
 -12   4  11       1238.42       1446.16        39.94 o
 -10   4  11         44.40        104.81        20.57 o
  -8   4  11       1438.11       1284.13        37.47 o
  -6   4  11         43.80         67.10        19.49 o
  -4   4  11         70.82         81.59        16.89 o
  -2   4  11       1420.22       1500.42        35.76 o
   0   4  11        531.06        496.63        23.89 o
   2   4  11       1307.68       1387.15        74.31 o
   4   4  11       1081.65        960.56        33.61 o
   6   4  11        405.55        431.92        25.96 o
   8   4  11         64.18         69.21        21.18 o
  10   4  11         50.63         60.96        21.27 o
  12   4  11        535.26        583.59        33.85 o
  14   4  11        627.71        588.99        38.93 o
  16   4  11        685.20        765.43        44.01 o
  18   4  11        561.49        444.42        44.63 o
  20   4  11        454.72        504.55        49.24 o
  22   4  11        194.94        135.25        74.96 o
 -23   5  11        262.87        352.32        49.24 o
 -21   5  11        389.93        447.79        43.50 o
 -19   5  11        158.73        155.33        36.47 o
 -17   5  11        182.28        184.20        35.52 o
 -15   5  11        189.04        202.36        37.70 o
 -13   5  11        305.45        335.50        36.21 o
 -11   5  11       1137.30       1186.57        44.76 o
  -9   5  11       1598.16       1606.81        61.05 o
  -7   5  11       2280.60       2358.00        59.68 o
  -5   5  11       1026.61       1187.06        43.88 o
  -3   5  11       1737.95       1739.46        50.70 o
  -1   5  11       1355.74       1301.71        44.73 o
   1   5  11       2149.50       2213.64        57.21 o
   3   5  11       2317.85       2333.71        61.16 o
   5   5  11       1831.81       1921.43        53.81 o
   7   5  11       1402.81       1417.03        56.54 o
   9   5  11       2156.99       2369.84        69.48 o
  11   5  11       2090.67       2024.18        76.05 o
  13   5  11       2572.52       2721.40        89.82 o
  15   5  11       2027.45       2173.59       165.64 o
  17   5  11       1433.19       1470.23       125.74 o
 -16   6  11         66.57         33.28        53.68 o
 -14   6  11        121.87         98.06        37.11 o
 -12   6  11         56.57         68.74        35.96 o
 -10   6  11        101.88         89.53        40.01 o
  -8   6  11        282.24        285.11        34.57 o
  -6   6  11        820.43        799.55        42.73 o
  -4   6  11        638.24        682.96        46.14 o
  -2   6  11        484.82        499.07        42.71 o
   0   6  11        356.06        368.05        46.35 o
   2   6  11        455.30        419.94        40.27 o
   4   6  11        341.14        365.14        49.56 o
   6   6  11        554.48        657.82        73.30 o
   8   6  11        521.48        613.64        75.10 o
  10   6  11        512.90        423.17        91.89 o
 -34   0  12          9.33         16.93        74.96 o
 -32   0  12          9.69         39.90        46.17 o
 -30   0  12         51.67         12.61        43.58 o
 -28   0  12        224.04        198.62        37.55 o
 -26   0  12         51.94         23.46        30.30 o
 -24   0  12        425.63        478.37        39.71 o
 -22   0  12        188.49        216.04        31.72 o
 -20   0  12        387.97        293.98        36.49 o
 -18   0  12        852.51        914.13        43.54 o
 -16   0  12        134.43        129.89        23.10 o
 -14   0  12       4278.00       5111.63        97.95 o
 -12   0  12        228.08        277.84        19.31 o
 -10   0  12       1515.49       1338.06        52.06 o
  -8   0  12      15239.07      15327.89       307.61 o
  -6   0  12      16170.90      15824.89       261.02 o
  -4   0  12      22006.74      22006.84       354.03 o
  -2   0  12       1453.59       1397.96        45.04 o
   0   0  12      16053.19      15063.23       250.21 o
   2   0  12       1174.70       1319.79        72.51 o
   4   0  12      12779.51      13330.21       224.56 o
   6   0  12      27425.55      26329.80       420.40 o
   8   0  12      28431.66      28926.77       460.41 o
  10   0  12      22735.99      22507.35       552.13 o
  12   0  12      12774.00      12755.92       276.11 o
  14   0  12      10548.80       9730.66       222.27 o
  16   0  12       5967.26       5897.92       154.68 o
  18   0  12       6951.71       6414.13       192.24 o
  20   0  12       7598.13       7229.35       186.28 o
  22   0  12       7589.44       7302.22       216.42 o
  24   0  12       4485.52       4438.13       141.64 o
  26   0  12       2455.95       2749.43       166.85 o
 -33   1  12         17.00        -37.49        45.37 o
 -31   1  12          3.01         32.50        33.41 o
 -29   1  12         16.73          3.44        26.40 o
 -27   1  12        340.85        434.69        32.38 o
 -25   1  12        711.01        816.12        33.98 o
 -23   1  12         17.98          9.61        21.60 o
 -21   1  12       1390.96       1275.17        37.00 o
 -19   1  12       1047.29       1041.48        33.29 o
 -17   1  12        117.98        117.31        16.29 o
 -15   1  12         59.27         82.86        14.62 o
 -13   1  12       1130.55       1076.34        27.64 o
 -11   1  12        282.50        230.44        13.59 o
  -9   1  12        669.52        702.49        25.14 o
  -7   1  12       4615.92       4380.18        63.23 o
  -5   1  12       4727.81       4849.28        68.05 o
  -3   1  12       3588.69       3610.13        54.86 o
  -1   1  12       4847.28       4593.29        77.68 o
   1   1  12        703.87        718.02        35.28 o
   3   1  12       2445.17       2374.39        43.07 o
   5   1  12       2535.76       2614.15        45.67 o
   7   1  12      10911.67      10594.85       131.21 o
   9   1  12       6929.57       6658.84       100.42 o
  11   1  12       3818.86       3622.67        66.52 o
  13   1  12       5258.30       5108.33       157.30 o
  15   1  12       5608.49       5161.17       117.17 o
  17   1  12       2493.00       2610.64        74.69 o
  19   1  12       1825.02       1750.65        58.31 o
  21   1  12       3266.31       3197.77        79.78 o
  23   1  12       2473.61       2204.25        78.41 o
  25   1  12       1560.27       1512.25        97.11 o
  27   1  12        958.93       1078.94        64.53 o
 -32   2  12         43.51         28.77        33.74 o
 -30   2  12         43.58         39.02        32.26 o
 -28   2  12         45.72         41.90        27.79 o
 -26   2  12        162.51        223.95        29.57 o
 -24   2  12        247.40        329.44        30.46 o
 -22   2  12       1177.68       1118.28        57.86 o
 -20   2  12       1839.99       2078.19        43.12 o
 -18   2  12       4230.15       4211.84        67.84 o
 -16   2  12        454.79        610.77        25.16 o
 -14   2  12          9.80         47.65        15.28 o
 -12   2  12         57.19         58.19        14.60 o
 -10   2  12       2922.75       3158.88        47.58 o
  -8   2  12       7066.98       6638.49        80.46 o
  -6   2  12       6344.88       6571.39        92.99 o
  -4   2  12      12261.40      12462.47       163.61 o
  -2   2  12       1265.97       1253.26        32.23 o
   0   2  12        260.17        312.13        24.03 o
   2   2  12         49.19         74.56        15.73 o
   4   2  12        161.53        172.91        17.24 o
   6   2  12       1710.56       1574.54        41.34 o
   8   2  12       2776.67       2488.79        53.04 o
  10   2  12       5043.19       5026.96        84.22 o
  12   2  12        423.56        305.71        24.28 o
  14   2  12        149.16        164.33        24.26 o
  16   2  12        151.15        118.58        24.56 o
  18   2  12         60.48         73.37        26.81 o
  20   2  12         20.31         17.07        31.57 o
  22   2  12         13.00         21.30        34.42 o
  24   2  12         53.86         58.41        44.06 o
  26   2  12        104.08         36.27        72.54 o
 -31   3  12        284.69        227.31        82.22 o
 -29   3  12        106.31         66.89        32.80 o
 -27   3  12         41.13         32.20        30.71 o
 -25   3  12        461.06        399.61        37.01 o
 -23   3  12       1021.97       1054.77        42.25 o
 -21   3  12       3549.48       3946.32        76.95 o
 -19   3  12       3190.28       3319.51        68.06 o
 -17   3  12       1705.47       1736.17        43.96 o
 -15   3  12       1609.00       1799.66        42.75 o
 -13   3  12       2334.55       2252.01        49.71 o
 -11   3  12       9270.16       9487.95       121.80 o
  -9   3  12       4031.92       4089.88        71.19 o
  -7   3  12      15556.40      16184.95       176.22 o
  -5   3  12      13146.63      13572.15       163.64 o
  -3   3  12      12819.79      12912.63       156.60 o
  -1   3  12       7409.79       7028.33        94.64 o
   1   3  12       3658.77       3793.26        67.31 o
   3   3  12       8918.12       8715.71       142.50 o
   5   3  12       8645.46       8534.33       141.00 o
   7   3  12      14319.47      13465.47       206.58 o
   9   3  12       9912.90       9990.74       162.85 o
  11   3  12       9062.57       8787.44       158.46 o
  13   3  12       4844.55       4761.12       189.84 o
  15   3  12       2402.88       2402.65        66.38 o
  17   3  12       1985.11       1884.16        86.16 o
  19   3  12       2043.76       2034.18        80.49 o
  21   3  12       2662.30       2530.68       107.72 o
  23   3  12       2515.73       2599.28       183.78 o
 -26   4  12        184.40        189.11        37.21 o
 -24   4  12        109.89         94.66        29.45 o
 -22   4  12        419.28        389.25        33.67 o
 -20   4  12        691.70        695.26        37.39 o
 -18   4  12       1131.43       1126.16        43.85 o
 -16   4  12       1907.77       1824.28        50.62 o
 -14   4  12       2755.22       2791.95        56.84 o
 -12   4  12       4112.04       3862.06        67.16 o
 -10   4  12       2005.79       2009.44        46.51 o
  -8   4  12       2098.86       1913.53        44.48 o
  -6   4  12       2766.87       2925.73        60.81 o
  -4   4  12       5836.33       5817.54        85.85 o
  -2   4  12       5535.44       5494.45        93.30 o
   0   4  12       5120.22       5445.80        82.19 o
   2   4  12       7341.89       7094.76       110.49 o
   4   4  12       7919.18       8135.48       140.11 o
   6   4  12       4789.94       4465.79        93.04 o
   8   4  12       4300.58       4379.28        92.46 o
  10   4  12       2648.21       2594.06        69.15 o
  12   4  12       2425.76       2619.25        71.26 o
  14   4  12       2856.14       2869.04        88.39 o
  16   4  12       3105.51       3072.42       104.63 o
  18   4  12       2303.44       2435.84        85.53 o
  20   4  12       1484.09       1441.50        71.20 o
 -23   5  12         20.35         54.43        53.35 o
 -21   5  12         20.00          9.27        43.22 o
 -19   5  12        109.84         49.12        40.44 o
 -17   5  12         27.54         10.05        37.10 o
 -15   5  12         61.48         13.71        36.64 o
 -13   5  12        265.59        214.25        34.28 o
 -11   5  12        208.63        226.52        34.11 o
  -9   5  12         59.30         60.33        28.66 o
  -7   5  12         13.95         64.67        28.32 o
  -5   5  12         99.94        117.37        30.12 o
  -3   5  12         43.40          9.52        31.29 o
  -1   5  12        222.54        236.96        32.13 o
   1   5  12        582.56        571.79        74.36 o
   3   5  12        449.98        404.08        43.14 o
   5   5  12        242.79        270.21        40.35 o
   7   5  12        151.87        177.69        39.49 o
   9   5  12          6.77         58.51        36.25 o
  11   5  12          9.56         33.33        47.00 o
  13   5  12         19.10         80.82        48.53 o
  15   5  12        254.63        203.88        57.26 o
 -14   6  12        101.81         49.43        62.87 o
 -12   6  12         37.12        108.53        42.33 o
 -10   6  12        218.04        258.80        46.44 o
  -8   6  12        753.81        841.05        56.69 o
  -6   6  12        675.01        745.49        56.09 o
  -4   6  12        644.88        963.07       177.73 o
  -2   6  12        553.98        524.05        63.97 o
   0   6  12        471.43        407.17        85.84 o
   2   6  12        318.90        407.71        49.36 o
   4   6  12        425.80        342.64        48.98 o
   6   6  12       1234.89       1325.08        69.04 o
   8   6  12        935.91        952.75       108.82 o
 -33   1  13         28.94        -36.27        72.54 o
 -31   1  13          9.31         37.58        37.10 o
 -29   1  13        127.42        120.56        36.50 o
 -27   1  13       1096.78       1149.38       136.62 o
 -25   1  13        955.11       1000.94        45.57 o
 -23   1  13        605.77        643.34        37.36 o
 -21   1  13         37.75         63.73        28.37 o
 -19   1  13        965.21       1036.48        42.58 o
 -17   1  13       1565.59       1440.02        68.56 o
 -15   1  13       7380.98       7739.70       114.35 o
 -13   1  13       7117.03       7355.16       178.46 o
 -11   1  13       3519.41       3562.91        62.56 o
  -9   1  13       5181.11       4944.59        70.95 o
  -7   1  13        358.45        375.14        19.04 o
  -5   1  13       4863.56       4980.73        96.97 o
  -3   1  13       3675.25       3585.21        98.23 o
  -1   1  13      19410.71      19101.16       233.41 o
   1   1  13      22780.26      21117.21       441.76 o
   3   1  13       9358.42       9605.79       121.70 o
   5   1  13       6277.64       6147.36       110.49 o
   7   1  13       1623.43       1523.29        35.92 o
   9   1  13       6636.10       6302.96        97.85 o
  11   1  13       3792.23       3626.15        85.98 o
  13   1  13       4439.32       4175.66       101.13 o
  15   1  13       5979.76       5769.40       145.20 o
  17   1  13       5482.49       5243.38       103.86 o
  19   1  13       3927.25       3796.75        87.31 o
  21   1  13       1763.26       1740.80        71.55 o
  23   1  13        960.01        921.43        57.21 o
  25   1  13        522.10        513.73        50.22 o
  27   1  13        601.52        621.43        68.40 o
 -32   2  13         90.90        106.19        59.24 o
 -30   2  13        730.14        749.37        88.85 o
 -28   2  13       1155.46       1108.03        59.56 o
 -26   2  13        600.16        711.02        49.78 o
 -24   2  13        257.48        203.98        36.85 o
 -22   2  13        206.15        213.39        33.16 o
 -20   2  13       2448.30       2325.04        55.90 o
 -18   2  13       1457.81       1360.11        42.53 o
 -16   2  13       4993.47       5237.84        87.31 o
 -14   2  13       3528.09       3390.08        72.77 o
 -12   2  13      12601.60      12561.29       170.40 o
 -10   2  13       4378.05       4502.48        84.17 o
  -8   2  13       2350.75       2217.41        46.14 o
  -6   2  13       3570.89       3575.00        62.01 o
  -4   2  13       3805.59       3679.90        74.77 o
  -2   2  13      17120.24      17367.64       204.21 o
   0   2  13      13342.60      13842.37       167.13 o
   2   2  13      19003.21      19543.26       227.99 o
   4   2  13       7834.92       7429.46        99.55 o
   6   2  13       7100.28       6968.86       105.94 o
   8   2  13       5051.14       5342.04        88.23 o
  10   2  13       2479.32       2372.93        56.27 o
  12   2  13       5856.05       5727.47        94.98 o
  14   2  13       8972.86       8851.94       133.58 o
  16   2  13       9472.76       9388.71       193.30 o
  18   2  13       2942.65       2821.02        88.65 o
  20   2  13        990.01        998.43        70.13 o
  22   2  13        964.30        975.78        71.75 o
  24   2  13       1851.41       1760.37       107.61 o
 -29   3  13         38.88         19.08        46.07 o
 -27   3  13        181.80        116.11        47.00 o
 -25   3  13        445.27        363.41        42.14 o
 -23   3  13        472.97        390.41        37.05 o
 -21   3  13       1133.29       1047.81        92.51 o
 -19   3  13        423.56        290.42        32.61 o
 -17   3  13         96.15         25.55        25.50 o
 -15   3  13         17.66         31.65        25.03 o
 -13   3  13        304.51        316.01        29.88 o
 -11   3  13       1010.41        949.93        39.67 o
  -9   3  13       2231.05       1998.87        54.88 o
  -7   3  13       3690.94       3423.75        63.69 o
  -5   3  13       1713.20       1640.71        43.41 o
  -3   3  13        778.48        761.08        31.47 o
  -1   3  13        129.78        148.84        20.75 o
   1   3  13         63.14        105.67        19.42 o
   3   3  13        345.38        414.66        30.11 o
   5   3  13        178.34        210.49        27.61 o
   7   3  13       2300.03       2231.30        77.14 o
   9   3  13       2210.70       1981.13        58.45 o
  11   3  13       1342.46       1461.25        71.55 o
  13   3  13        168.82        180.08        29.83 o
  15   3  13         42.07         51.64        28.32 o
  17   3  13         44.33         75.54        31.12 o
  19   3  13         27.77         -2.42        44.46 o
  21   3  13        191.10        200.44        53.84 o
  23   3  13        349.82        263.58        82.22 o
 -26   4  13         11.16          4.84        62.87 o
 -24   4  13          4.44         25.87        36.25 o
 -22   4  13         11.81         13.70        34.90 o
 -20   4  13         40.30         39.33        33.27 o
 -18   4  13         21.88        -24.94        32.90 o
 -16   4  13        139.84        211.11        32.90 o
 -14   4  13        213.72        223.04        38.91 o
 -12   4  13        860.98        975.59        43.72 o
 -10   4  13        275.48        287.76        30.90 o
  -8   4  13        738.18        958.96        42.49 o
  -6   4  13         66.16         89.03        26.24 o
  -4   4  13        252.25        423.75        28.51 o
  -2   4  13       1740.78       1793.04        49.55 o
   0   4  13       2087.32       2149.64        60.81 o
   2   4  13       3537.73       3629.24        82.02 o
   4   4  13       2329.42       2265.73        76.44 o
   6   4  13        756.76        785.54        41.08 o
   8   4  13        493.29        394.60        34.65 o
  10   4  13        911.31        937.25        56.89 o
  12   4  13       2316.71       2232.59        82.72 o
  14   4  13       1828.23       1790.10        63.40 o
  16   4  13       1582.98       1713.44       103.49 o
  18   4  13        829.04        897.92        57.66 o
  20   4  13        576.23        673.71        94.31 o
 -21   5  13         12.93         55.62        70.13 o
 -19   5  13         81.86        115.12        52.13 o
 -17   5  13        281.07        304.69        79.80 o
 -15   5  13        422.66        354.71        54.64 o
 -13   5  13       1094.10       1150.66        59.52 o
 -11   5  13        964.37       1108.20        58.16 o
  -9   5  13       1150.14       1309.71        62.32 o
  -7   5  13        840.99        855.77        52.95 o
  -5   5  13       1545.54       1539.32        67.82 o
  -3   5  13       2622.13       2527.07       102.42 o
  -1   5  13       2764.45       2967.27        88.15 o
   1   5  13       3466.96       3487.79        98.11 o
   3   5  13       2153.16       2148.81        66.90 o
   5   5  13       2893.33       2896.22        87.26 o
   7   5  13       3388.59       3645.49        89.08 o
   9   5  13       3101.67       3375.56        86.70 o
  11   5  13       2570.82       2714.48       112.85 o
  13   5  13       2595.31       2836.41       117.94 o
 -12   6  13         91.42         84.63        77.38 o
 -10   6  13        318.57        288.29        58.14 o
  -8   6  13        759.51        817.23        59.06 o
  -6   6  13        636.96        670.25        71.82 o
  -4   6  13        738.38        834.45        90.68 o
  -2   6  13        540.81        637.35        70.94 o
   0   6  13        584.05        588.16        67.52 o
   2   6  13        304.95        273.27        63.27 o
   4   6  13        519.18        787.66        79.80 o
   6   6  13        954.70       1103.18        81.86 o
 -32   0  14        144.18        147.51        77.38 o
 -30   0  14        187.80        195.87        79.80 o
 -28   0  14         37.26         67.71        58.04 o
 -26   0  14         61.95        -15.72        37.62 o
 -24   0  14        616.24        557.43        51.21 o
 -22   0  14       1209.89       1026.67        63.27 o
 -20   0  14       3619.09       3724.33       114.41 o
 -18   0  14       2843.27       2581.55       125.74 o
 -16   0  14       1606.84       1813.60       106.40 o
 -14   0  14       2494.19       2644.18        68.75 o
 -12   0  14       2195.67       2154.35        73.57 o
 -10   0  14      13824.29      14318.54       299.00 o
  -8   0  14      16598.66      15758.79       617.83 o
  -6   0  14      27760.98      27329.36       531.77 o
  -4   0  14      17117.66      17455.82       290.31 o
  -2   0  14      10173.68       9272.97       199.92 o
   0   0  14      23875.82      23942.54       469.30 o
   2   0  14      16965.74      16516.72       276.60 o
   4   0  14      18644.32      18326.43       304.55 o
   6   0  14       9306.23      10092.68       181.23 o
   8   0  14      34330.13      34269.65       675.92 o
  10   0  14      38218.33      38895.84       701.63 o
  12   0  14      13679.20      12782.22       282.95 o
  14   0  14       6718.71       6553.49       168.36 o
  16   0  14       4775.90       4575.60       135.05 o
  18   0  14       6479.77       6107.54       166.65 o
  20   0  14       5877.85       5835.17       164.94 o
  22   0  14       6518.05       6135.08       175.21 o
  24   0  14       4262.72       4270.70       143.51 o
 -31   1  14          8.29         58.37        49.10 o
 -29   1  14         19.07         -4.20        35.35 o
 -27   1  14         15.92         -9.83        32.21 o
 -25   1  14        329.01        356.49        52.11 o
 -23   1  14         10.45         12.46        25.63 o
 -21   1  14        882.74        816.46        39.56 o
 -19   1  14        497.41        505.30        33.82 o
 -17   1  14       1223.94       1107.33        38.76 o
 -15   1  14        146.98        198.80        22.78 o
 -13   1  14       2918.16       2644.08        55.06 o
 -11   1  14       4862.05       4571.86        95.11 o
  -9   1  14       3579.86       3494.20        56.99 o
  -7   1  14      12653.26      11967.83       151.94 o
  -5   1  14      10273.01       9884.88       124.80 o
  -3   1  14       5449.66       4780.49       135.47 o
  -1   1  14       1604.50       1693.09        38.75 o
   1   1  14       5999.35       5839.92        82.55 o
   3   1  14      12152.25      12466.94       166.36 o
   5   1  14      11802.72      11701.24       157.91 o
   7   1  14      19961.20      20032.14       259.35 o
   9   1  14       8527.58       8258.26       122.24 o
  11   1  14       4921.41       4967.00        84.84 o
  13   1  14       1939.84       1820.80        54.88 o
  15   1  14       4626.58       4637.45        95.18 o
  17   1  14       4912.80       4660.87       116.23 o
  19   1  14       3570.41       3411.78        84.30 o
  21   1  14       1965.05       1839.13        64.25 o
  23   1  14       1772.52       1712.98        74.78 o
  25   1  14       1140.22       1240.25        81.86 o
 -30   2  14         20.25         72.84        39.65 o
 -28   2  14          8.89          2.81        35.12 o
 -26   2  14          1.32         34.49        33.45 o
 -24   2  14        501.29        512.98        46.25 o
 -22   2  14        298.60        291.67        31.95 o
 -20   2  14         21.68         48.56        22.33 o
 -18   2  14          3.81         10.59        21.49 o
 -16   2  14         53.58        -19.99        19.99 o
 -14   2  14          4.83         19.85        19.60 o
 -12   2  14         89.95         66.76        22.05 o
 -10   2  14        954.48        849.69        58.61 o
  -8   2  14        702.22        706.85        26.58 o
  -6   2  14        896.55        967.43        30.24 o
  -4   2  14         20.59         25.23        15.97 o
  -2   2  14       1489.72       1457.64        40.23 o
   0   2  14        467.86        499.43        23.51 o
   2   2  14       1882.01       1747.31        50.29 o
   4   2  14        495.89        621.08        26.31 o
   6   2  14        827.07        626.92        39.48 o
   8   2  14        978.52       1031.11        36.60 o
  10   2  14        141.12        142.41        23.40 o
  12   2  14         16.29          2.04        21.98 o
  14   2  14        164.36        219.99        30.34 o
  16   2  14        860.46        906.88        52.95 o
  18   2  14         15.49         25.34        33.32 o
  20   2  14        222.11        138.92        40.01 o
  22   2  14        147.93         89.02        50.42 o
  24   2  14        124.63        108.82        74.96 o
 -29   3  14         74.50         60.45        70.13 o
 -27   3  14         93.22        105.30        48.71 o
 -25   3  14        125.67        237.44        47.15 o
 -23   3  14        446.71        499.96        55.55 o
 -21   3  14       1415.34       1570.48        66.51 o
 -19   3  14       1307.32       1216.21        50.12 o
 -17   3  14       1526.96       1855.24        59.00 o
 -15   3  14        355.92        358.09        32.64 o
 -13   3  14        237.72        275.27        47.47 o
 -11   3  14        982.07        992.77        42.81 o
  -9   3  14       3795.88       3820.92        80.97 o
  -7   3  14       7664.14       8117.82       136.81 o
  -5   3  14       2726.69       2655.68        87.35 o
  -3   3  14       4661.88       4583.74        85.98 o
  -1   3  14        903.45        964.48        36.10 o
   1   3  14       1329.71       1482.25        47.16 o
   3   3  14       2775.15       2733.54        85.81 o
   5   3  14       5476.44       5223.56       101.97 o
   7   3  14       7419.95       7240.44       142.40 o
   9   3  14       3835.84       3773.25        84.89 o
  11   3  14       2795.51       2808.33        72.44 o
  13   3  14       1132.30       1186.12        49.98 o
  15   3  14       1566.19       1430.79        57.65 o
  17   3  14       2132.20       2031.66        66.68 o
  19   3  14       1910.50       1815.35        94.89 o
  21   3  14       1372.93       1314.40        82.81 o
 -26   4  14        147.23         58.04        67.71 o
 -24   4  14        299.17        273.67        44.11 o
 -22   4  14        268.62        266.23        40.84 o
 -20   4  14        309.82        353.23        43.15 o
 -18   4  14        951.92        922.67        54.40 o
 -16   4  14        912.24        890.80        47.38 o
 -14   4  14        855.88        800.28        58.64 o
 -12   4  14        849.34        822.31        43.14 o
 -10   4  14       1258.20       1273.14        51.35 o
  -8   4  14       1726.05       1615.29        53.75 o
  -6   4  14       1340.54       1213.16        48.21 o
  -4   4  14       2444.37       2324.44        67.88 o
  -2   4  14       2488.98       2797.21        73.45 o
   0   4  14       4305.22       4008.31       132.63 o
   2   4  14       3202.88       3338.47        79.67 o
   4   4  14       1722.13       1644.42        57.79 o
   6   4  14       1686.26       1732.31        65.88 o
   8   4  14       1922.34       2029.43        64.59 o
  10   4  14       2245.29       2270.37        69.32 o
  12   4  14       2129.09       2235.22        70.41 o
  14   4  14       1564.79       1472.65        60.91 o
  16   4  14       1408.16       1780.44        76.76 o
  18   4  14       1519.56       1588.77        89.46 o
 -19   5  14          1.45        -25.31        51.21 o
 -17   5  14         64.37         14.16        47.51 o
 -15   5  14        272.44        262.49        78.59 o
 -13   5  14        187.45        187.54        41.84 o
 -11   5  14         75.61         44.05        37.21 o
  -9   5  14         42.03         12.09        35.82 o
  -7   5  14          9.80         25.79        32.30 o
  -5   5  14          2.70         -1.61        33.86 o
  -3   5  14         24.46         13.38        35.24 o
  -1   5  14        484.52        475.81        48.39 o
   1   5  14        423.80        416.90        64.85 o
   3   5  14        284.12        334.07        37.96 o
   5   5  14         62.66         64.76        32.84 o
   7   5  14         52.01         24.55        33.18 o
   9   5  14          5.40         26.15        33.82 o
  11   5  14         26.11         58.83        35.84 o
  13   5  14         54.66         74.96        70.13 o
 -10   6  14        116.71         91.33        55.39 o
  -8   6  14        177.63        307.10        89.47 o
  -6   6  14        349.49        539.25        99.14 o
  -4   6  14        315.06        473.96        96.73 o
  -2   6  14        136.85        160.43        57.11 o
   0   6  14        240.96        251.49        82.22 o
   2   6  14        242.57        282.92        91.89 o
 -31   1  15         62.69         97.93       112.44 o
 -29   1  15        126.72         97.02        37.64 o
 -27   1  15        131.95        206.97        38.46 o
 -25   1  15         92.01         80.35        29.08 o
 -23   1  15        125.28        140.62        29.83 o
 -21   1  15         17.33         27.45        25.27 o
 -19   1  15        249.06        187.76        28.66 o
 -17   1  15        453.69        467.01        28.80 o
 -15   1  15       2435.83       2643.83        57.25 o
 -13   1  15       2041.11       2015.37        73.13 o
 -11   1  15       1978.76       2003.81        43.28 o
  -9   1  15        805.01        780.80        27.92 o
  -7   1  15        373.93        398.88        22.08 o
  -5   1  15       3075.00       3013.56        72.28 o
  -3   1  15       1287.67       1375.70        39.34 o
  -1   1  15      11345.79      10485.86       133.10 o
   1   1  15      10409.10      10077.28       194.70 o
   3   1  15      11778.13      11888.87       148.96 o
   5   1  15       1479.94       1392.03        37.16 o
   7   1  15        221.81        211.31        27.18 o
   9   1  15       2245.20       2321.66        55.16 o
  11   1  15       4464.42       4291.44        78.95 o
  13   1  15       9358.46       9191.51       156.52 o
  15   1  15       5560.23       5245.08       105.68 o
  17   1  15       3769.26       3531.83        98.08 o
  19   1  15       1734.34       1734.19        62.51 o
  21   1  15        643.02        552.92        43.82 o
  23   1  15        659.71        737.68        56.69 o
 -30   2  15         42.73         82.22        67.71 o
 -28   2  15         84.31         97.35        37.53 o
 -26   2  15        432.07        474.82        44.95 o
 -24   2  15         50.50         12.45        28.10 o
 -22   2  15         19.66        -22.72        25.82 o
 -20   2  15         27.52         29.92        23.87 o
 -18   2  15        367.76        353.08        27.82 o
 -16   2  15       1952.18       2002.86        63.05 o
 -14   2  15       2121.37       2078.50        51.04 o
 -12   2  15       2549.31       2521.04        97.38 o
 -10   2  15        150.65        145.05        20.97 o
  -8   2  15       1091.63       1189.80        37.85 o
  -6   2  15       1913.78       1916.39        42.02 o
  -4   2  15       9043.76       8700.35       115.16 o
  -2   2  15       7098.11       7113.90        98.34 o
   0   2  15       4025.41       4167.87        66.97 o
   2   2  15       5574.07       5270.42       136.59 o
   4   2  15       2289.78       2276.67        60.33 o
   6   2  15       4183.30       4235.64        87.07 o
   8   2  15       3445.43       3194.66        74.57 o
  10   2  15       8128.28       8225.76       166.14 o
  12   2  15       6126.59       6166.87       180.45 o
  14   2  15       3750.58       3760.86        86.21 o
  16   2  15       3565.39       3294.25        97.13 o
  18   2  15       2800.84       2636.64        87.66 o
  20   2  15       2196.44       2175.63        95.59 o
  22   2  15       1599.04       1529.52        94.04 o
 -27   3  15         13.29         11.74        47.00 o
 -25   3  15          3.35         -4.60        49.57 o
 -23   3  15          9.16         18.16        43.58 o
 -21   3  15          5.40         40.16        29.57 o
 -19   3  15          8.75        -22.23        27.49 o
 -17   3  15          6.73        -12.90        25.94 o
 -15   3  15        298.41        352.09        33.54 o
 -13   3  15         42.16         11.83        24.76 o
 -11   3  15        200.68        183.86        27.73 o
  -9   3  15        513.43        357.63        30.91 o
  -7   3  15         22.67         37.15        24.47 o
  -5   3  15         30.65         56.01        20.92 o
  -3   3  15         83.57         46.54        21.08 o
  -1   3  15         78.00         79.09        21.98 o
   1   3  15        731.87        750.33        37.21 o
   3   3  15        882.76        702.21        39.17 o
   5   3  15        658.67        741.43        38.46 o
   7   3  15        634.79        628.11        48.17 o
   9   3  15        548.84        654.13        39.79 o
  11   3  15        417.77        418.02        37.40 o
  13   3  15         65.94         68.87        30.19 o
  15   3  15        200.36        291.06        36.39 o
  17   3  15        382.63        344.13        39.53 o
  19   3  15        400.01        407.48        64.08 o
 -24   4  15         39.15         47.73        48.71 o
 -22   4  15         18.08        -13.21        37.49 o
 -20   4  15         87.83        102.52        40.44 o
 -18   4  15        394.85        501.43        47.02 o
 -16   4  15       1056.39       1192.02        52.87 o
 -14   4  15       1315.79       1504.61        68.41 o
 -12   4  15       1734.68       1917.36        62.05 o
 -10   4  15        838.26        911.39        45.00 o
  -8   4  15        383.32        475.66        36.68 o
  -6   4  15         45.43         39.51        27.10 o
  -4   4  15       1100.46       1182.81        74.09 o
  -2   4  15       2935.17       2724.90        77.83 o
   0   4  15       4110.57       4252.80        92.60 o
   2   4  15       2642.66       2586.18        70.97 o
   4   4  15        573.27        593.99        40.98 o
   6   4  15        668.17        705.39        46.42 o
   8   4  15        485.82        487.62        40.69 o
  10   4  15        350.96        385.99        39.79 o
  12   4  15        759.45        730.92        46.44 o
  14   4  15       1190.80       1167.16        55.84 o
  16   4  15       1258.96       1234.70        67.47 o
 -17   5  15        320.12        323.34        62.39 o
 -15   5  15       1127.14       1239.96        65.50 o
 -13   5  15       1276.04       1417.14        70.67 o
 -11   5  15       1064.72       1132.13        53.18 o
  -9   5  15       1380.55       1489.04        71.90 o
  -7   5  15       1683.18       1696.95        63.43 o
  -5   5  15       2595.57       2801.01        92.12 o
  -3   5  15       1657.00       1707.62       112.38 o
  -1   5  15       2469.39       2521.91       105.85 o
   1   5  15       2067.27       2099.03        80.21 o
   3   5  15       2498.00       2579.95        76.37 o
   5   5  15       2342.78       2441.79        76.01 o
   7   5  15       1714.67       1952.60        70.02 o
   9   5  15       1867.26       1840.06        69.64 o
  11   5  15       2281.90       2946.61       216.42 o
 -30   0  16        263.67        239.62        51.21 o
 -28   0  16        193.12        214.89        51.21 o
 -26   0  16         73.14         95.14        44.36 o
 -24   0  16       1544.39       1431.60        99.14 o
 -22   0  16       2759.69       2451.12       168.06 o
 -20   0  16       4161.47       4393.92       211.59 o
 -18   0  16       3939.84       3822.72       182.57 o
 -16   0  16        773.13        974.72        84.63 o
 -14   0  16       1049.99        952.23        45.90 o
 -12   0  16       2694.47       2937.68        89.00 o
 -10   0  16      15106.10      14193.27       245.18 o
  -8   0  16       9511.69       9078.25       168.88 o
  -6   0  16      20528.05      20142.22       334.96 o
  -4   0  16       7874.45       7836.24       150.21 o
  -2   0  16       2056.55       1864.72        59.43 o
   0   0  16        268.06        278.27        31.39 o
   2   0  16       5938.52       6059.27       124.40 o
   4   0  16      25227.19      26256.94       427.85 o
   6   0  16      17425.22      17900.55       332.07 o
   8   0  16      11533.90      11277.11       340.01 o
  10   0  16       2867.21       2880.76        99.13 o
  12   0  16       2230.06       2078.19        84.63 o
  14   0  16       1332.60       1392.81        75.00 o
  16   0  16       1666.00       1437.54        78.60 o
  18   0  16       4133.17       4364.13       137.64 o
  20   0  16       2908.26       2650.10       111.10 o
  22   0  16       2311.91       2220.02       117.28 o
 -31   1  16         96.70        175.91        91.89 o
 -29   1  16          9.53        -35.70        35.70 o
 -27   1  16        228.08        197.82        35.00 o
 -25   1  16        875.38        813.39        45.58 o
 -23   1  16       1028.80       1039.76        47.23 o
 -21   1  16       1007.85       1058.99        61.43 o
 -19   1  16        768.31        600.06        37.33 o
 -17   1  16       1877.47       1895.68        54.18 o
 -15   1  16       1331.77       1190.51        41.29 o
 -13   1  16       3753.70       3534.76        77.08 o
 -11   1  16       2322.08       2205.83        46.17 o
  -9   1  16       2944.78       2598.56        50.22 o
  -7   1  16       1538.54       1549.50        38.73 o
  -5   1  16       2891.33       2813.30        57.17 o
  -3   1  16       7115.13       6512.50       112.56 o
  -1   1  16       2878.22       2841.67        53.75 o
   1   1  16       3789.50       3784.87        63.58 o
   3   1  16       3423.29       3385.73        59.54 o
   5   1  16       3720.72       3679.45        63.51 o
   7   1  16        693.53        708.37        32.63 o
   9   1  16       1710.22       1848.46        53.54 o
  11   1  16       3644.74       3361.96        79.87 o
  13   1  16       1254.63       1356.56        53.40 o
  15   1  16        606.79        670.44        41.85 o
  17   1  16        718.48        665.60        47.47 o
  19   1  16        917.17        869.78        48.36 o
  21   1  16        596.88        673.08        46.49 o
  23   1  16        373.76        429.40        64.10 o
 -30   2  16        166.20         43.53        67.71 o
 -28   2  16         92.33         99.14        49.59 o
 -26   2  16        222.47        274.14        50.52 o
 -24   2  16          0.98        -26.72        27.38 o
 -22   2  16         21.79          0.95        28.24 o
 -20   2  16         54.90         44.30        27.10 o
 -18   2  16        378.07        299.81        28.02 o
 -16   2  16         37.21          3.92        22.40 o
 -14   2  16         37.67         45.38        21.55 o
 -12   2  16        169.36        162.14        26.39 o
 -10   2  16        228.47        211.70        23.64 o
  -8   2  16         66.68         64.44        18.03 o
  -6   2  16        644.49        816.59        47.08 o
  -4   2  16        105.63         88.59        20.56 o
  -2   2  16         60.33        102.93        21.90 o
   0   2  16          9.46         16.55        20.29 o
   2   2  16        150.37        207.69        23.80 o
   4   2  16       1153.53       1073.93        45.39 o
   6   2  16        468.82        411.80        32.97 o
   8   2  16       1138.36       1147.04        47.94 o
  10   2  16         57.01         51.84        27.27 o
  12   2  16        200.73        238.18        33.30 o
  14   2  16         83.94         92.82        32.48 o
  16   2  16        172.07        127.17        40.44 o
  18   2  16        315.24        326.74        45.50 o
  20   2  16        502.75        525.33        59.41 o
 -25   3  16         50.74         92.77        46.81 o
 -23   3  16        160.61        211.08        51.30 o
 -21   3  16        497.67        485.89        67.71 o
 -19   3  16         54.14         70.98        30.11 o
 -17   3  16         26.90          1.54        27.15 o
 -15   3  16         80.50        142.16        30.37 o
 -13   3  16        540.99        622.95        38.04 o
 -11   3  16       1090.03       1003.05        44.80 o
  -9   3  16       2318.37       2350.68        65.18 o
  -7   3  16       1753.46       1763.40        80.28 o
  -5   3  16       1603.86       1711.26        53.12 o
  -3   3  16       1311.03       1404.85        48.11 o
  -1   3  16        708.37        745.04        34.39 o
   1   3  16       2413.62       2507.38        67.47 o
   3   3  16       2034.18       2035.62        61.44 o
   5   3  16       4278.98       4543.50       111.39 o
   7   3  16       6077.78       5785.12       113.47 o
   9   3  16       4071.58       3897.30        89.22 o
  11   3  16       2332.63       2280.68        69.32 o
  13   3  16       1124.30       1134.95        52.99 o
  15   3  16       1762.33       1801.62        65.71 o
  17   3  16       1412.38       1344.88        70.23 o
 -24   4  16          8.60        -21.76        65.29 o
 -22   4  16         61.80        -21.12        53.20 o
 -20   4  16        341.08        314.79        46.95 o
 -18   4  16        149.05        180.99        35.93 o
 -16   4  16         65.25         80.37        32.90 o
 -14   4  16        246.39        239.15        36.21 o
 -12   4  16        285.66        236.97        36.65 o
 -10   4  16        491.27        475.47        38.98 o
  -8   4  16        624.95        554.02        40.14 o
  -6   4  16       1587.71       1616.87        59.45 o
  -4   4  16       1287.82       1411.72        88.65 o
  -2   4  16       1028.98       1032.39        49.56 o
   0   4  16       1120.17       1183.09        51.15 o
   2   4  16       1143.83       1222.90        52.50 o
   4   4  16       2246.96       2208.64       131.23 o
   6   4  16       1908.64       2014.21        68.73 o
   8   4  16       1393.57       1252.39        55.10 o
  10   4  16       1191.30       1305.22        58.56 o
  12   4  16       1408.17       1438.36        62.78 o
  14   4  16       1706.25       1948.03        79.93 o
  16   4  16       1616.72       1726.55       140.25 o
 -15   5  16        158.14        199.50        54.45 o
 -13   5  16        100.90         99.99        37.45 o
 -11   5  16          4.11         52.02        35.35 o
  -9   5  16        152.23        180.32        38.38 o
  -7   5  16         41.03         83.13        35.26 o
  -5   5  16         60.49         85.16        42.24 o
  -3   5  16         81.90         98.46        50.32 o
  -1   5  16        111.89        126.14        41.84 o
   1   5  16         83.40        106.27        35.23 o
   3   5  16        115.60        132.24        36.51 o
   5   5  16         34.07         97.75        36.12 o
   7   5  16        105.30        125.24        42.58 o
   9   5  16          4.06         56.96        52.87 o
 -29   1  17        491.66        605.93        53.17 o
 -27   1  17        113.83        116.71        33.84 o
 -25   1  17         61.31         22.48        30.63 o
 -23   1  17         63.40         79.36        31.09 o
 -21   1  17         56.24         73.99        29.05 o
 -19   1  17        304.28        223.67        31.95 o
 -17   1  17        853.89        833.48        40.69 o
 -15   1  17       3401.00       3302.71        67.37 o
 -13   1  17       1729.58       1803.43        48.59 o
 -11   1  17       1225.83       1259.06        35.79 o
  -9   1  17         61.58         55.14        18.29 o
  -7   1  17        546.25        521.22        25.77 o
  -5   1  17       4739.73       4534.53        72.32 o
  -3   1  17       8635.81       8305.94       113.04 o
  -1   1  17       7809.71       7840.64       108.39 o
   1   1  17       1312.93       1325.10        38.36 o
   3   1  17       3137.45       2998.03        56.87 o
   5   1  17       1665.77       1680.37        43.02 o
   7   1  17       3383.42       3532.89        79.56 o
   9   1  17       2688.17       2559.14        60.73 o
  11   1  17       4838.56       4548.41       105.06 o
  13   1  17       6246.80       6066.34       124.60 o
  15   1  17       3319.30       3088.88        80.48 o
  17   1  17       2163.97       2178.91        86.16 o
  19   1  17        592.59        617.13        43.79 o
  21   1  17        563.78        629.86        48.34 o
 -28   2  17         14.24        -16.93        58.04 o
 -26   2  17         85.22         35.06        46.17 o
 -24   2  17         12.83         -4.97        36.25 o
 -22   2  17        115.30        101.59        38.42 o
 -20   2  17         83.96         91.42        34.73 o
 -18   2  17        910.17        966.58        45.21 o
 -16   2  17        632.46        537.99        37.96 o
 -14   2  17        999.14       1023.74        52.50 o
 -12   2  17       2021.53       2064.20        60.73 o
 -10   2  17       3519.14       3262.19        75.50 o
  -8   2  17       2070.26       1940.63        49.82 o
  -6   2  17        578.02        547.34        29.02 o
  -4   2  17       3512.13       3744.62        71.58 o
  -2   2  17       5344.32       5252.26        89.48 o
   0   2  17       8551.33       8109.15       123.60 o
   2   2  17       6763.16       6473.35       104.48 o
   4   2  17       4366.49       4633.67        98.08 o
   6   2  17       3579.87       3325.67        77.99 o
   8   2  17       2776.60       2973.85        75.75 o
  10   2  17       6210.97       6250.81       120.38 o
  12   2  17       5125.38       5293.78       109.60 o
  14   2  17       4997.31       4798.88       217.46 o
  16   2  17       2916.62       2757.61       118.33 o
  18   2  17       2130.14       2231.11        86.54 o
  20   2  17       1686.83       1666.10       142.67 o
 -25   3  17          3.99         39.44        49.50 o
 -23   3  17          4.28          6.62        45.29 o
 -21   3  17         29.38          9.51        30.74 o
 -19   3  17        228.52        183.30        34.29 o
 -17   3  17         89.28         66.49        30.74 o
 -15   3  17          5.08        -27.41        27.41 o
 -13   3  17         36.05         11.72        28.36 o
 -11   3  17        234.97        167.66        31.05 o
  -9   3  17        422.37        362.56        34.72 o
  -7   3  17        298.15        250.12        31.58 o
  -5   3  17       1166.57       1111.50        41.14 o
  -3   3  17       1534.36       1359.21        47.42 o
  -1   3  17       1160.57       1216.81        48.89 o
   1   3  17        187.12        187.37        30.43 o
   3   3  17        457.84        471.60        45.04 o
   5   3  17       2032.94       2172.59        69.46 o
   7   3  17       1654.64       1638.34        60.52 o
   9   3  17       1067.68       1170.42        53.01 o
  11   3  17        687.44        722.56        46.13 o
  13   3  17        616.17        649.69        46.19 o
  15   3  17        547.97        506.43        45.39 o
  17   3  17        517.95        534.41       101.56 o
 -22   4  17          2.61         22.76        49.50 o
 -20   4  17         95.17        104.11        42.24 o
 -18   4  17        216.27        260.51        37.45 o
 -16   4  17        270.89        285.93        38.04 o
 -14   4  17        169.43        288.65        37.60 o
 -12   4  17        171.62        253.59        37.70 o
 -10   4  17         14.45         23.90        31.34 o
  -8   4  17         33.61         26.44        30.60 o
  -6   4  17         38.94         54.89        31.88 o
  -4   4  17        423.36        520.17        40.93 o
  -2   4  17        503.19        568.73        41.15 o
   0   4  17        906.53        984.47        49.59 o
   2   4  17         60.31         13.75        31.52 o
   4   4  17         86.74         86.96        33.41 o
   6   4  17         24.27        -19.67        32.23 o
   8   4  17         32.84         38.32        34.00 o
  10   4  17        357.14        324.94        42.06 o
  12   4  17        387.33        411.57        44.71 o
  14   4  17        416.66        506.41        69.23 o
 -15   5  17        481.19        610.81        57.66 o
 -13   5  17        383.87        466.09        59.99 o
 -11   5  17        412.50        490.53        46.51 o
  -9   5  17        201.10        251.08        39.90 o
  -7   5  17        249.81        365.55        51.62 o
  -5   5  17        414.09        439.86        53.97 o
  -3   5  17        714.31        739.33        57.63 o
  -1   5  17        929.54        963.02        65.08 o
   1   5  17        705.11        722.18        74.47 o
   3   5  17        841.35       1032.59        54.56 o
   5   5  17        469.45        530.68        53.43 o
 -28   0  18         19.60         39.50        48.17 o
 -26   0  18         94.56         31.35        46.07 o
 -24   0  18       1253.95       1135.41        74.25 o
 -22   0  18        513.97        556.90        58.06 o
 -20   0  18        504.99        449.77        53.84 o
 -18   0  18        170.44        198.39        45.29 o
 -16   0  18         77.60         60.45        35.91 o
 -14   0  18        170.17         81.20        36.49 o
 -12   0  18        770.45        777.85        43.15 o
 -10   0  18       1638.22       1771.35        62.19 o
  -8   0  18        770.31        787.60        43.68 o
  -6   0  18       1304.76       1162.48        52.54 o
  -4   0  18        309.12        283.93        33.84 o
  -2   0  18       3050.68       3030.84        80.54 o
   0   0  18        533.23        550.94        38.24 o
   2   0  18       1399.25       1321.88        54.57 o
   4   0  18       3863.57       3642.74        91.41 o
   6   0  18       6044.54       5917.23       217.73 o
   8   0  18       2294.65       2205.66       128.16 o
  10   0  18        292.76        243.24        46.07 o
  12   0  18       1257.68       1263.81        77.79 o
  14   0  18       1054.55        933.00        68.33 o
  16   0  18       2522.70       2623.12       108.49 o
  18   0  18       2693.36       2786.13       134.21 o
  20   0  18       2400.03       2499.97       118.49 o
 -29   1  18         13.97         -1.91        59.24 o
 -27   1  18         30.44         45.61        34.11 o
 -25   1  18         12.07         15.78        31.12 o
 -23   1  18        140.10        137.77        32.42 o
 -21   1  18         69.03         42.08        30.19 o
 -19   1  18        115.87        118.79        29.80 o
 -17   1  18         90.67         69.73        28.55 o
 -15   1  18         46.66         91.51        24.72 o
 -13   1  18        324.64        293.76        29.85 o
 -11   1  18        151.16        151.01        32.75 o
  -9   1  18       2273.81       2030.19        46.49 o
  -7   1  18        778.89        665.14        31.36 o
  -5   1  18         45.21         63.60        19.37 o
  -3   1  18         55.02         62.21        20.17 o
  -1   1  18        127.63        143.43        21.35 o
   1   1  18        376.33        336.99        25.37 o
   3   1  18        153.35        151.71        22.30 o
   5   1  18       1026.63        955.04        39.17 o
   7   1  18        810.12        848.38        37.68 o
   9   1  18        975.29        863.04        38.25 o
  11   1  18        302.15        341.13        36.47 o
  13   1  18        370.32        399.34        38.90 o
  15   1  18        266.70        245.10        36.07 o
  17   1  18        341.01        357.59        40.40 o
  19   1  18        637.70        625.35        47.37 o
 -26   2  18         15.69         51.04        48.53 o
 -24   2  18        185.78        228.27        42.95 o
 -22   2  18        230.42        245.68        41.54 o
 -20   2  18        270.76        320.56        43.23 o
 -18   2  18          9.64          1.13        28.87 o
 -16   2  18         27.58          0.25        27.04 o
 -14   2  18         14.52         63.65        33.45 o
 -12   2  18        570.98        621.11        38.87 o
 -10   2  18       1113.18       1288.74        51.08 o
  -8   2  18        869.11        923.26        42.61 o
  -6   2  18       1207.98       1170.54        41.85 o
  -4   2  18        669.72        692.39        34.20 o
  -2   2  18        212.02        278.58        26.81 o
   0   2  18         36.96         48.93        30.77 o
   2   2  18       1343.61       1271.24        50.63 o
   4   2  18       1129.19       1077.98        47.91 o
   6   2  18       1158.91       1306.32        63.52 o
   8   2  18       1212.57       1240.91        52.20 o
  10   2  18        581.53        563.28        41.19 o
  12   2  18        146.05        138.54        34.01 o
  14   2  18         38.00         79.38        39.54 o
  16   2  18        308.46        299.91        48.14 o
  18   2  18        370.52        343.38        91.89 o
 -23   3  18         74.78        135.95        50.25 o
 -21   3  18        261.39        259.60        38.27 o
 -19   3  18        401.68        506.34        41.59 o
 -17   3  18        558.45        510.04        41.59 o
 -15   3  18         18.36         36.63        29.80 o
 -13   3  18        405.25        415.55        38.35 o
 -11   3  18        836.88        880.44        46.54 o
  -9   3  18       3223.43       3403.01        84.00 o
  -7   3  18       2337.17       2273.31        67.10 o
  -5   3  18       2106.76       2411.65        77.14 o
  -3   3  18        764.84        841.50        38.25 o
  -1   3  18       1222.00       1327.47        53.58 o
   1   3  18       2848.79       2856.72        74.46 o
   3   3  18       3732.58       3786.29        89.10 o
   5   3  18       4563.35       4625.28       101.79 o
   7   3  18       2691.45       2636.52        75.72 o
   9   3  18       2388.48       2649.97        78.21 o
  11   3  18       1425.99       1339.81        59.73 o
  13   3  18        933.66       1051.50        85.86 o
  15   3  18       1519.77       1438.79       133.00 o
 -20   4  18         14.03          3.28        50.42 o
 -18   4  18        108.72         72.61        37.14 o
 -16   4  18        163.06        207.10        38.90 o
 -14   4  18        209.43        181.89        38.35 o
 -12   4  18        527.48        525.93        42.56 o
 -10   4  18       1046.23        989.04        56.89 o
  -8   4  18        564.93        683.30        64.92 o
  -6   4  18        554.31        599.73        44.09 o
  -4   4  18        659.33        586.61        52.11 o
  -2   4  18       1367.79       1332.79        66.98 o
   0   4  18        946.70       1019.27        51.66 o
   2   4  18       1632.96       1556.94        62.33 o
   4   4  18       1440.85       1679.53        64.41 o
   6   4  18       1259.84       1261.87        57.44 o
   8   4  18       1430.22       1601.47        65.40 o
  10   4  18       1343.88       1463.96        64.61 o
 -11   5  18          6.64        -39.32        42.71 o
  -9   5  18         23.67         55.05        50.59 o
  -7   5  18         27.35         53.99        52.13 o
  -5   5  18          3.48         58.40        50.42 o
  -3   5  18        179.54        184.90        58.97 o
  -1   5  18        191.50        140.25        77.38 o
   1   5  18         45.72        -19.35        72.54 o
   3   5  18          5.38        -24.68        49.50 o
 -27   1  19          4.51        -16.36        37.49 o
 -25   1  19         16.82        -30.21        32.20 o
 -23   1  19         10.35         43.49        32.51 o
 -21   1  19        210.67        201.74        34.38 o
 -19   1  19        228.60        229.48        36.93 o
 -17   1  19       1055.04       1210.52        50.07 o
 -15   1  19       2084.45       2019.90        55.13 o
 -13   1  19        846.41        823.40        37.27 o
 -11   1  19        969.79        932.37        51.61 o
  -9   1  19         71.72         64.53        20.11 o
  -7   1  19        702.30        673.65        30.44 o
  -5   1  19        884.15        766.86        35.29 o
  -3   1  19       4142.59       3883.33        68.57 o
  -1   1  19       3518.05       3703.39        67.26 o
   1   1  19       2050.97       1969.83        48.56 o
   3   1  19       1390.03       1422.79        42.45 o
   5   1  19        829.23        860.03        38.36 o
   7   1  19       1825.15       1797.99        54.45 o
   9   1  19       1750.51       1754.90        54.23 o
  11   1  19       3341.99       3334.54        85.12 o
  13   1  19       2058.01       1996.44        67.78 o
  15   1  19       1022.78       1132.22        54.61 o
  17   1  19        446.96        421.92        43.65 o
 -26   2  19        189.39         74.96        74.96 o
 -24   2  19         46.90         14.16        39.82 o
 -22   2  19         72.55         52.72        39.04 o
 -20   2  19         62.82         63.42        35.95 o
 -18   2  19       1614.60       1704.60        62.19 o
 -16   2  19       1889.23       1703.48        70.21 o
 -14   2  19       1514.28       1577.60        58.92 o
 -12   2  19        305.81        276.85        33.82 o
 -10   2  19        727.21        657.71        39.76 o
  -8   2  19       1632.93       1462.51        53.77 o
  -6   2  19       1972.53       1972.71        53.42 o
  -4   2  19       2633.13       2529.65        60.73 o
  -2   2  19       3438.34       3310.79        69.75 o
   0   2  19       4873.45       4899.64        89.20 o
   2   2  19       2073.99       2019.58        65.74 o
   4   2  19       1551.32       1501.61        56.00 o
   6   2  19       1313.63       1433.74        57.88 o
   8   2  19       2030.70       2134.74        67.37 o
  10   2  19       3067.61       3018.48        84.28 o
  12   2  19       2809.61       2894.24        96.92 o
  14   2  19       2276.30       2103.51        87.14 o
  16   2  19       1084.27       1252.60       128.16 o
 -23   3  19        400.59        326.45        82.22 o
 -21   3  19         77.51         67.50        40.71 o
 -19   3  19         47.81         78.17        34.11 o
 -17   3  19        122.33         86.92        34.96 o
 -15   3  19        451.90        465.95        41.65 o
 -13   3  19        117.17         77.11        32.26 o
 -11   3  19        223.60        210.71        35.96 o
  -9   3  19        774.89        762.62        44.66 o
  -7   3  19       1320.95       1182.22        67.01 o
  -5   3  19        465.61        440.28        39.08 o
  -3   3  19        385.78        418.55        32.26 o
  -1   3  19        191.59        130.24        31.29 o
   1   3  19        308.42        263.31        36.31 o
   3   3  19        552.04        631.77        42.23 o
   5   3  19        776.32        802.19        46.46 o
   7   3  19        585.82        599.74        46.42 o
   9   3  19        466.26        488.51        44.33 o
  11   3  19        199.01        252.02        39.01 o
  13   3  19        106.39        199.96       118.49 o
 -18   4  19         28.51         11.66        51.77 o
 -16   4  19        111.26        188.16        38.58 o
 -14   4  19        143.66        230.82        40.44 o
 -12   4  19         29.66         21.81        34.29 o
 -10   4  19        213.31        182.24        37.36 o
  -8   4  19         91.30        107.03        35.90 o
  -6   4  19         20.93        -14.91        31.88 o
  -4   4  19        288.16        337.99        46.44 o
  -2   4  19        100.07        148.39        42.71 o
   0   4  19         62.07         55.53        34.55 o
   2   4  19         36.56         69.98        34.63 o
   4   4  19        105.17        222.67        40.11 o
   6   4  19         28.54          8.54        34.58 o
   8   4  19        167.16        274.35        42.54 o
 -26   0  20         65.70         59.18        50.25 o
 -24   0  20         96.35        153.47        55.62 o
 -22   0  20        266.16        273.44        61.66 o
 -20   0  20         25.92        -17.51        44.74 o
 -18   0  20        712.24        638.71        64.08 o
 -16   0  20         63.41        111.54        40.93 o
 -14   0  20         42.38         69.41        39.94 o
 -12   0  20       1350.66       1251.92        57.63 o
 -10   0  20       1365.88       1339.30        59.93 o
  -8   0  20       2884.11       2687.51        80.25 o
  -6   0  20       1353.14       1189.61        54.87 o
  -4   0  20        347.83        292.64        37.16 o
  -2   0  20        657.48        547.31        42.12 o
   0   0  20       1015.05       1092.51        66.62 o
   2   0  20       3906.98       3703.23        97.23 o
   4   0  20       3047.27       2971.30        86.65 o
   6   0  20       3811.24       4007.59       131.79 o
   8   0  20       2496.42       2642.93       106.78 o
  10   0  20       2396.20       2428.50       101.47 o
  12   0  20       2657.10       2826.29       114.52 o
  14   0  20       2562.28       2727.64       115.33 o
  16   0  20       2353.98       2403.78       224.89 o
 -25   1  20         32.83         19.35        34.05 o
 -23   1  20          9.27         -9.59        31.58 o
 -21   1  20          2.33         14.81        29.91 o
 -19   1  20          7.19         16.94        30.41 o
 -17   1  20         41.17         60.43        30.30 o
 -15   1  20          6.77         11.03        24.62 o
 -13   1  20        113.65         47.24        25.47 o
 -11   1  20         35.73          8.97        23.68 o
  -9   1  20        217.50        165.21        23.44 o
  -7   1  20        466.87        389.60        27.84 o
  -5   1  20        509.99        432.29        28.63 o
  -3   1  20         66.86         61.91        22.20 o
  -1   1  20        376.98        336.07        26.99 o
   1   1  20        977.43       1057.81        38.09 o
   3   1  20       1453.85       1372.63        49.54 o
   5   1  20       1994.90       2070.82        77.23 o
   7   1  20       1517.86       1571.45        53.41 o
   9   1  20        727.09        757.76        45.61 o
  11   1  20        314.73        366.80        40.98 o
  13   1  20        805.83        795.51        51.31 o
  15   1  20       1116.21       1189.29        58.24 o
 -24   2  20        111.32         55.62        77.38 o
 -22   2  20        256.07        356.71        48.39 o
 -20   2  20        198.04        205.05        44.15 o
 -18   2  20         56.48         84.15        47.00 o
 -16   2  20          2.41        -22.48        28.42 o
 -14   2  20         24.45         51.83        31.41 o
 -12   2  20        402.91        483.78        38.95 o
 -10   2  20       1047.05        956.52        46.49 o
  -8   2  20        546.28        592.64        40.03 o
  -6   2  20        140.04        198.39        27.62 o
  -4   2  20          5.41         -0.89        24.36 o
  -2   2  20         41.60         71.13        25.34 o
   0   2  20          9.52         14.67        27.70 o
   2   2  20         94.79        114.66        31.58 o
   4   2  20        339.66        372.84        36.99 o
   6   2  20        571.47        630.86        64.22 o
   8   2  20          8.06        -19.68        30.31 o
  10   2  20         43.07         44.68        32.41 o
  12   2  20         21.35         -9.11        39.86 o
  14   2  20         16.71         41.11        70.13 o
 -21   3  20        113.24        169.27        82.22 o
 -19   3  20         23.22        -16.85        34.97 o
 -17   3  20         28.95         31.80        33.56 o
 -15   3  20        262.09        272.96        38.66 o
 -13   3  20        549.49        578.50        43.50 o
 -11   3  20        751.42        850.72        49.26 o
  -9   3  20       1877.60       1961.73        66.28 o
  -7   3  20       1008.61       1059.56        50.69 o
  -5   3  20        811.41        849.83        46.45 o
  -3   3  20        408.59        366.48        38.17 o
  -1   3  20        487.98        578.75        41.82 o
   1   3  20        681.63        759.15        46.21 o
   3   3  20       1704.36       1929.08        97.03 o
   5   3  20       2066.80       2120.23        72.26 o
   7   3  20        865.45        865.15        50.41 o
   9   3  20        794.51        833.51        56.89 o
  11   3  20        535.85        660.94        83.43 o
 -16   4  20        408.58        246.65        84.63 o
 -14   4  20        495.51        477.79        47.09 o
 -12   4  20        226.46        295.13        41.65 o
 -10   4  20        267.08        252.03        41.08 o
  -8   4  20        238.97        328.40        41.70 o
  -6   4  20        325.42        244.15        46.35 o
  -4   4  20        454.24        500.50        52.12 o
  -2   4  20        773.40        872.43        61.62 o
   0   4  20        812.79        896.29        52.67 o
   2   4  20        983.00       1123.46        57.60 o
   4   4  20        734.97        804.70        83.43 o
 -25   1  21         48.06         93.10        53.01 o
 -23   1  21         55.53         68.73        34.32 o
 -21   1  21        201.58        207.83        37.92 o
 -19   1  21        346.40        357.81        39.87 o
 -17   1  21        968.46        999.80        50.41 o
 -15   1  21        177.55        181.19        36.30 o
 -13   1  21         58.31         46.14        26.43 o
 -11   1  21         17.61         30.56        26.34 o
  -9   1  21         21.07         -2.56        22.98 o
  -7   1  21        325.14        327.39        31.29 o
  -5   1  21        394.79        377.46        28.25 o
  -3   1  21       2052.83       2164.67        52.99 o
  -1   1  21       1392.35       1287.13        43.06 o
   1   1  21        949.25        982.24        37.52 o
   3   1  21        179.86        247.06        30.73 o
   5   1  21        325.24        362.39        33.37 o
   7   1  21        723.70        808.46        42.06 o
   9   1  21        662.48        620.33        53.38 o
  11   1  21        879.32        847.57        51.55 o
  13   1  21        833.60        864.59        53.75 o
 -22   2  21         31.37        -31.44        72.54 o
 -20   2  21         98.79        107.39        52.13 o
 -18   2  21        244.12        258.12        54.40 o
 -16   2  21        308.44        328.43        38.01 o
 -14   2  21        819.83        695.58        43.94 o
 -12   2  21         48.20          4.15        29.53 o
 -10   2  21         22.51         22.45        28.98 o
  -8   2  21         41.54         17.78        28.88 o
  -6   2  21        661.69        623.49        36.69 o
  -4   2  21       1616.82       1549.26        51.94 o
  -2   2  21       1340.98       1347.50        48.52 o
   0   2  21        692.99        814.17        53.05 o
   2   2  21        127.40        156.15        32.68 o
   4   2  21        519.06        558.62        42.45 o
   6   2  21        757.29        779.86        47.00 o
   8   2  21       1301.80       1324.63        59.20 o
  10   2  21        978.63       1124.77        56.99 o
 -19   3  21          6.76        -43.65        48.53 o
 -17   3  21        137.59        157.99        39.22 o
 -15   3  21          7.09          2.76        34.65 o
 -13   3  21         15.54         -2.32        32.80 o
 -11   3  21        148.28        131.48        35.84 o
  -9   3  21        196.99        213.97        60.72 o
  -7   3  21        107.92        104.31        34.72 o
  -5   3  21          4.95          5.97        31.59 o
  -3   3  21         70.12         92.84        33.30 o
  -1   3  21         12.43         32.31        32.20 o
   1   3  21        103.41        151.84        35.09 o
   3   3  21         60.11         52.58        34.29 o
   5   3  21         53.27         58.65        36.01 o
   7   3  21         36.41         47.48        39.90 o
   9   3  21         22.17         55.62        70.13 o
 -10   4  21         59.49        113.65        84.63 o
  -8   4  21         18.60         56.65        53.68 o
  -6   4  21        178.69        224.89        87.05 o
  -4   4  21        323.28        355.47        94.31 o
 -22   0  22        125.67        138.51        54.64 o
 -20   0  22         65.08         85.99        50.42 o
 -18   0  22        258.46        196.62        52.13 o
 -16   0  22        135.35         85.84        44.46 o
 -14   0  22        185.09        236.99        50.25 o
 -12   0  22       2216.36       2368.71       120.91 o
 -10   0  22       2636.61       2504.90       103.09 o
  -8   0  22       3045.44       2914.67        89.26 o
  -6   0  22        470.88        388.26        52.19 o
  -4   0  22        396.28        356.29        41.91 o
  -2   0  22        814.45        856.15        67.39 o
   0   0  22       2078.29       2177.77        77.49 o
   2   0  22       2992.85       2999.85        89.94 o
   4   0  22       2381.51       2388.57        94.48 o
   6   0  22       3644.92       3887.05       135.73 o
   8   0  22       2404.67       2685.69       113.62 o
  10   0  22       1182.29       1099.84        78.43 o
  12   0  22        393.35        447.36        94.31 o
 -23   1  22        182.65        311.94        89.47 o
 -21   1  22         43.95        -12.40        34.08 o
 -19   1  22         28.10         36.23        32.71 o
 -17   1  22          3.05          3.27        34.01 o
 -15   1  22        276.89        265.83        36.18 o
 -13   1  22        744.94        694.44        39.94 o
 -11   1  22        929.66        949.21        43.63 o
  -9   1  22        786.10        676.54        39.30 o
  -7   1  22        429.26        403.80        30.06 o
  -5   1  22        727.43        720.36        35.08 o
  -3   1  22        614.48        639.20        33.90 o
  -1   1  22        895.11        896.54        37.78 o
   1   1  22        756.58        675.83        34.74 o
   3   1  22       1297.77       1337.68        55.48 o
   5   1  22       1057.94       1059.37        46.61 o
   7   1  22        753.42        821.64        50.32 o
   9   1  22        557.13        652.73        56.01 o
  11   1  22        543.97        590.03       103.98 o
 -20   2  22        181.48        249.07        82.22 o
 -18   2  22        228.17        175.75        45.55 o
 -16   2  22         86.25        142.77        34.96 o
 -14   2  22          0.43        -22.76        32.20 o
 -12   2  22         89.72        132.52        35.32 o
 -10   2  22         26.81         10.57        30.81 o
  -8   2  22         63.57         83.28        32.26 o
  -6   2  22         92.69         29.20        29.99 o
  -4   2  22        194.49        219.10        30.78 o
  -2   2  22        100.41        109.23        33.19 o
   0   2  22         62.49         30.60        32.71 o
   2   2  22          7.57          2.34        31.41 o
   4   2  22         10.43         23.03        32.82 o
   6   2  22        105.88        134.67        36.98 o
   8   2  22         28.54         66.53        39.59 o
 -15   3  22         62.24         71.42        43.64 o
 -13   3  22        118.32        104.46        37.72 o
 -11   3  22        440.37        431.94        43.34 o
  -9   3  22        390.84        391.49        42.15 o
  -7   3  22        138.83        144.28        36.56 o
  -5   3  22         20.54         15.20        39.91 o
  -3   3  22         34.47         75.16        40.53 o
  -1   3  22        181.43        224.30        38.48 o
   1   3  22        617.74        657.69        47.23 o
   3   3  22        824.58        901.03        69.86 o
   5   3  22        617.89        809.73        71.75 o
 -19   1  23        178.96        290.05       101.56 o
 -17   1  23        398.26        435.25        41.90 o
 -15   1  23         10.26        -10.13        34.01 o
 -13   1  23          5.99         19.44        29.57 o
 -11   1  23        111.27        132.00        31.25 o
  -9   1  23         44.71         32.25        30.66 o
  -7   1  23        281.39        301.08        29.80 o
  -5   1  23        481.95        513.32        33.96 o
  -3   1  23       1121.56       1093.58        41.64 o
  -1   1  23        860.29        811.85        38.25 o
   1   1  23        586.58        616.07        43.68 o
   3   1  23         25.00          7.03        30.77 o
   5   1  23         38.80         25.27        32.82 o
   7   1  23        417.08        478.08        51.19 o
 -16   2  23         77.09        106.40        55.62 o
 -14   2  23         20.34         28.24        33.44 o
 -12   2  23         37.37         21.28        34.01 o
 -10   2  23         14.72         -7.25        32.24 o
  -8   2  23        122.71        131.11        35.90 o
  -6   2  23        959.15        872.55        48.45 o
  -4   2  23        660.96        697.70        40.92 o
  -2   2  23        397.38        339.39        40.44 o
   0   2  23        308.31        368.30        41.60 o
   2   2  23        323.77        357.35        42.49 o
   4   2  23        369.76        327.41        47.33 o
   6   2  23        484.52        444.94        82.22 o
 -11   3  23         60.54         36.27        74.96 o
  -9   3  23         24.51        113.65        79.80 o
  -7   3  23          8.26          7.25        67.71 o
  -1   3  23         12.12         -7.25        62.87 o
 -18   0  24         12.57         -2.42        74.96 o
 -16   0  24         17.00        -70.13        70.13 o
 -14   0  24        437.26        555.09        66.69 o
 -12   0  24        732.68        676.07        69.23 o
 -10   0  24        707.73        777.68        56.16 o
  -8   0  24        773.27        752.83        54.83 o
  -6   0  24         25.73        -12.23        36.83 o
  -4   0  24         22.38        -37.11        43.58 o
  -2   0  24         26.10          1.38        35.72 o
   0   0  24        759.05        796.51        64.63 o
   2   0  24       1366.30       1540.23        86.03 o
   4   0  24       1035.35       1124.10        82.02 o
   6   0  24        483.63        623.88       101.56 o
 -15   1  24        315.49        311.20        62.25 o
 -13   1  24        198.52        215.88        44.95 o
 -11   1  24        174.45        135.31        41.70 o
  -9   1  24         29.22         30.72        32.61 o
  -7   1  24         52.81         13.57        28.54 o
  -5   1  24         44.07          6.63        27.81 o
  -3   1  24         33.41         27.21        27.79 o
  -1   1  24        155.87        162.95        32.15 o
   1   1  24        297.72        301.82        37.77 o
   3   1  24        310.52        276.86        47.54 o
 -14   2  24         38.13         14.51        67.71 o
 -12   2  24         89.06         78.59        47.88 o
 -10   2  24         82.48        100.93        52.13 o
  -8   2  24         11.19        -11.73        37.64 o
  -6   2  24        131.77        103.59        36.71 o
  -4   2  24         91.36         78.35        34.28 o
  -2   2  24         31.74         18.30        45.29 o
   0   2  24        202.05        236.41        97.93 o
   2   2  24        485.18        647.27        64.10 o
 -11   1  25         67.35         26.60        65.29 o
  -9   1  25        151.15        134.91        43.64 o
  -7   1  25        568.74        492.79        53.16 o
  -5   1  25       1251.87       1391.03        54.99 o
  -3   1  25        440.64        432.48        39.11 o
  -1   1  25         46.15         66.50        47.88 o
                                                
